# Supplementary material for: Resonating holes vs molecular spin-orbit coupled states in group-5 lacunar spinels
Source: Nat Commun. 2023 Aug 26;14:5218. doi: 10.1038/s41467-023-40811-y (PMC10460446; doi:10.1038/s41467-023-40811-y)
Supplement: Supplementary file 4 — Supplementary Data 1 [file 41467_2023_40811_MOESM4_ESM.zip]

Archive with 7 entries (7 files):
- coords_cluster.ods
- coords_pcf_alv4s8.csv
- coords_pcf_ganb4s8.csv
- coords_pcf_ganb4se8.csv
- coords_pcf_gata4se8.csv
- coords_pcf_gav4s8.csv
- coords_pcf_gav4se8.csv
