# Supplementary material for: Resonating holes vs molecular spin-orbit coupled states in group-5 lacunar spinels
Source: Nat Commun. 2023 Aug 26;14:5218. doi: 10.1038/s41467-023-40811-y (PMC10460446; doi:10.1038/s41467-023-40811-y)
Supplement: Supplementary file 4 — Supplementary Data 1 [file 41467_2023_40811_MOESM4_ESM.zip › coords_cluster.ods]

## Sheet: V4S28Ga6ECP60
Coordinates of the [V4S28Ga6]^25- quantum cluster, 60 cECPs
98
# F-43m (HT-phase, Stefancic2020) X Y Z Charge(ECP) Basis set
V	-1.022090	1.022090	1.022090			NewGTO "CC-PVTZ-DK" end
V	1.022090	1.022090	-1.022090			NewGTO "CC-PVTZ-DK" end
V	1.022090	-1.022090	1.022090			NewGTO "CC-PVTZ-DK" end
V	-1.022090	-1.022090	-1.022090			NewGTO "CC-PVTZ-DK" end
S	1.249414	1.249414	1.249414			NewGTO "CC-PVTZ-DK" end
S	1.249414	-1.249414	-1.249414			NewGTO "CC-PVTZ-DK" end
S	-1.249414	1.249414	-1.249414			NewGTO "CC-PVTZ-DK" end
S	-1.249414	-1.249414	1.249414			NewGTO "CC-PVTZ-DK" end
S	-1.311262	-3.513103	-1.311262			NewGTO "CC-PVTZ-DK" end
S	-1.311262	-1.311262	-3.513103			NewGTO "CC-PVTZ-DK" end
S	-3.513103	-1.311262	-1.311262			NewGTO "CC-PVTZ-DK" end
S	1.311262	-3.513103	1.311262			NewGTO "CC-PVTZ-DK" end
S	1.311262	-1.311262	3.513103			NewGTO "CC-PVTZ-DK" end
S	3.513103	-1.311262	1.311262			NewGTO "CC-PVTZ-DK" end
S	-1.311262	3.513103	1.311262			NewGTO "CC-PVTZ-DK" end
S	-1.311262	1.311262	3.513103			NewGTO "CC-PVTZ-DK" end
S	-3.513103	1.311262	1.311262			NewGTO "CC-PVTZ-DK" end
S	1.311262	3.513103	-1.311262			NewGTO "CC-PVTZ-DK" end
S	1.311262	1.311262	-3.513103			NewGTO "CC-PVTZ-DK" end
S	3.513103	1.311262	-1.311262			NewGTO "CC-PVTZ-DK" end
Ga	0.000000	4.824365	0.000000			NewGTO "CC-PVDZ-DK" end
Ga	0.000000	0.000000	4.824365			NewGTO "CC-PVDZ-DK" end
Ga	4.824365	0.000000	0.000000			NewGTO "CC-PVDZ-DK" end
Ga	0.000000	0.000000	-4.824365			NewGTO "CC-PVDZ-DK" end
Ga	0.000000	-4.824365	0.000000			NewGTO "CC-PVDZ-DK" end
Ga	-4.824365	0.000000	0.000000			NewGTO "CC-PVDZ-DK" end
S	-6.135628	-1.311262	1.311262			NewGTO "CC-PVDZ-DK" end
S	-6.135628	1.311262	-1.311262			NewGTO "CC-PVDZ-DK" end
S	1.311262	-1.311262	-6.135628			NewGTO "CC-PVDZ-DK" end
S	-1.311262	1.311262	-6.135628			NewGTO "CC-PVDZ-DK" end
S	6.135628	-1.311262	-1.311262			NewGTO "CC-PVDZ-DK" end
S	6.135628	1.311262	1.311262			NewGTO "CC-PVDZ-DK" end
S	-1.311262	-1.311262	6.135628			NewGTO "CC-PVDZ-DK" end
S	1.311262	1.311262	6.135628			NewGTO "CC-PVDZ-DK" end
S	1.311262	6.135628	1.311262			NewGTO "CC-PVDZ-DK" end
S	-1.311262	6.135628	-1.311262			NewGTO "CC-PVDZ-DK" end
S	1.311262	-6.135628	-1.311262			NewGTO "CC-PVDZ-DK" end
S	-1.311262	-6.135628	1.311262			NewGTO "CC-PVDZ-DK" end
V	-3.802275	-1.022090	-3.802275	2.07	NewECP “SDD” end
V	-3.802275	-3.802275	-1.022090	2.07	NewECP “SDD” end
V	-1.022090	-3.802275	-3.802275	2.07	NewECP “SDD” end
V	-5.846455	-1.022090	3.802275	2.07	NewECP “SDD” end
V	-3.802275	-1.022090	5.846455	2.07	NewECP “SDD” end
V	-3.802275	-5.846455	1.022090	2.07	NewECP “SDD” end
V	-5.846455	-3.802275	1.022090	2.07	NewECP “SDD” end
V	-1.022090	-1.022090	8.626640	2.07	NewECP “SDD” end
V	-8.626640	-1.022090	1.022090	2.07	NewECP “SDD” end
V	-1.022090	-8.626640	1.022090	2.07	NewECP “SDD” end
V	-1.022090	-5.846455	3.802275	2.07	NewECP “SDD” end
V	-1.022090	-3.802275	5.846455	2.07	NewECP “SDD” end
V	-3.802275	1.022090	-5.846455	2.07	NewECP “SDD” end
V	-5.846455	1.022090	-3.802275	2.07	NewECP “SDD” end
V	-5.846455	3.802275	-1.022090	2.07	NewECP “SDD” end
V	-3.802275	5.846455	-1.022090	2.07	NewECP “SDD” end
V	-1.022090	8.626640	-1.022090	2.07	NewECP “SDD” end
V	-8.626640	1.022090	-1.022090	2.07	NewECP “SDD” end
V	-1.022090	1.022090	-8.626640	2.07	NewECP “SDD” end
V	-1.022090	3.802275	-5.846455	2.07	NewECP “SDD” end
V	-1.022090	5.846455	-3.802275	2.07	NewECP “SDD” end
V	-3.802275	1.022090	3.802275	2.07	NewECP “SDD” end
V	-3.802275	3.802275	1.022090	2.07	NewECP “SDD” end
V	-1.022090	3.802275	3.802275	2.07	NewECP “SDD” end
V	3.802275	-1.022090	-5.846455	2.07	NewECP “SDD” end
V	5.846455	-1.022090	-3.802275	2.07	NewECP “SDD” end
V	3.802275	-5.846455	-1.022090	2.07	NewECP “SDD” end
V	5.846455	-3.802275	-1.022090	2.07	NewECP “SDD” end
V	8.626640	-1.022090	-1.022090	2.07	NewECP “SDD” end
V	1.022090	-8.626640	-1.022090	2.07	NewECP “SDD” end
V	1.022090	-1.022090	-8.626640	2.07	NewECP “SDD” end
V	1.022090	-3.802275	-5.846455	2.07	NewECP “SDD” end
V	1.022090	-5.846455	-3.802275	2.07	NewECP “SDD” end
V	3.802275	-1.022090	3.802275	2.07	NewECP “SDD” end
V	3.802275	-3.802275	1.022090	2.07	NewECP “SDD” end
V	3.802275	1.022090	-3.802275	2.07	NewECP “SDD” end
V	3.802275	3.802275	-1.022090	2.07	NewECP “SDD” end
V	1.022090	3.802275	-3.802275	2.07	NewECP “SDD” end
V	5.846455	1.022090	3.802275	2.07	NewECP “SDD” end
V	3.802275	1.022090	5.846455	2.07	NewECP “SDD” end
V	5.846455	3.802275	1.022090	2.07	NewECP “SDD” end
V	3.802275	5.846455	1.022090	2.07	NewECP “SDD” end
V	1.022090	1.022090	8.626640	2.07	NewECP “SDD” end
V	1.022090	8.626640	1.022090	2.07	NewECP “SDD” end
V	8.626640	1.022090	1.022090	2.07	NewECP “SDD” end
V	1.022090	5.846455	3.802275	2.07	NewECP “SDD” end
V	1.022090	3.802275	5.846455	2.07	NewECP “SDD” end
V	1.022090	-3.802275	3.802275	2.07	NewECP “SDD” end
S	-3.574951	-1.249414	3.574951	-0.82	NewECP “SDD” end
S	-3.574951	-3.574951	1.249414	-0.82	NewECP “SDD” end
S	-1.249414	-3.574951	3.574951	-0.82	NewECP “SDD” end
S	-3.574951	1.249414	-3.574951	-0.82	NewECP “SDD” end
S	-3.574951	3.574951	-1.249414	-0.82	NewECP “SDD” end
S	-1.249414	3.574951	-3.574951	-0.82	NewECP “SDD” end
S	3.574951	-1.249414	-3.574951	-0.82	NewECP “SDD” end
S	3.574951	-3.574951	-1.249414	-0.82	NewECP “SDD” end
S	1.249414	-3.574951	-3.574951	-0.82	NewECP “SDD” end
S	3.574951	1.249414	3.574951	-0.82	NewECP “SDD” end
S	3.574951	3.574951	1.249414	-0.82	NewECP “SDD” end
S	1.249414	3.574951	3.574951	-0.82	NewECP “SDD” end

## Sheet: V4Se28Ga6ECP60
Coordinates of the [V4Se28Ga6]^25- quantum cluster, 60 cECPs
98
# F-43m (HT-phase, Stefancic2020) X Y Z Charge(ECP) Basis set
V	-1.056975	-1.056975	1.056975			NewGTO "CC-PVTZ-DK" end
V	-1.056975	1.056975	-1.056975			NewGTO "CC-PVTZ-DK" end
V	1.056975	1.056975	1.056975			NewGTO "CC-PVTZ-DK" end
V	1.056975	-1.056975	-1.056975			NewGTO "CC-PVTZ-DK" end
Se	-1.333284	-1.333284	-1.333284			NewGTO "CC-PVTZ-DK" end
Se	1.333284	-1.333284	1.333284			NewGTO "CC-PVTZ-DK" end
Se	1.333284	1.333284	-1.333284			NewGTO "CC-PVTZ-DK" end
Se	-1.333284	1.333284	1.333284			NewGTO "CC-PVTZ-DK" end
Se	1.382860	-3.675890	-1.382860			NewGTO "CC-PVTZ-DK" end
Se	1.382860	-1.382860	-3.675890			NewGTO "CC-PVTZ-DK" end
Se	3.675890	-1.382860	-1.382860			NewGTO "CC-PVTZ-DK" end
Se	-1.382860	-3.675890	1.382860			NewGTO "CC-PVTZ-DK" end
Se	-1.382860	-1.382860	3.675890			NewGTO "CC-PVTZ-DK" end
Se	-3.675890	-1.382860	1.382860			NewGTO "CC-PVTZ-DK" end
Se	-1.382860	3.675890	-1.382860			NewGTO "CC-PVTZ-DK" end
Se	-1.382860	1.382860	-3.675890			NewGTO "CC-PVTZ-DK" end
Se	-3.675890	1.382860	-1.382860			NewGTO "CC-PVTZ-DK" end
Se	1.382860	3.675890	1.382860			NewGTO "CC-PVTZ-DK" end
Se	1.382860	1.382860	3.675890			NewGTO "CC-PVTZ-DK" end
Se	3.675890	1.382860	1.382860			NewGTO "CC-PVTZ-DK" end
Ga	-5.058750	0.000000	0.000000			NewGTO "CC-PVDZ-DK" end
Ga	0.000000	-5.058750	0.000000			NewGTO "CC-PVDZ-DK" end
Ga	0.000000	0.000000	-5.058750			NewGTO "CC-PVDZ-DK" end
Ga	0.000000	0.000000	5.058750			NewGTO "CC-PVDZ-DK" end
Ga	0.000000	5.058750	0.000000			NewGTO "CC-PVDZ-DK" end
Ga	5.058750	0.000000	0.000000			NewGTO "CC-PVDZ-DK" end
Se	-1.382860	1.382860	6.441610			NewGTO "CC-PVDZ-DK" end
Se	1.382860	-1.382860	6.441610			NewGTO "CC-PVDZ-DK" end
Se	6.441610	-1.382860	1.382860			NewGTO "CC-PVDZ-DK" end
Se	6.441610	1.382860	-1.382860			NewGTO "CC-PVDZ-DK" end
Se	-1.382860	-1.382860	-6.441610			NewGTO "CC-PVDZ-DK" end
Se	1.382860	1.382860	-6.441610			NewGTO "CC-PVDZ-DK" end
Se	-6.441610	-1.382860	-1.382860			NewGTO "CC-PVDZ-DK" end
Se	-6.441610	1.382860	1.382860			NewGTO "CC-PVDZ-DK" end
Se	-1.382860	-6.441610	-1.382860			NewGTO "CC-PVDZ-DK" end
Se	1.382860	-6.441610	1.382860			NewGTO "CC-PVDZ-DK" end
Se	-1.382860	6.441610	1.382860			NewGTO "CC-PVDZ-DK" end
Se	1.382860	6.441610	-1.382860			NewGTO "CC-PVDZ-DK" end
V	-6.115725	-1.056975	-4.001775	2.07	NewECP “SDD” end
V	-4.001775	-1.056975	-6.115725	2.07	NewECP “SDD” end
V	-6.115725	-4.001775	-1.056975	2.07	NewECP “SDD” end
V	-4.001775	-6.115725	-1.056975	2.07	NewECP “SDD” end
V	-1.056975	-1.056975	-9.060525	2.07	NewECP “SDD” end
V	-1.056975	-9.060525	-1.056975	2.07	NewECP “SDD” end
V	-9.060525	-1.056975	-1.056975	2.07	NewECP “SDD” end
V	-1.056975	-6.115725	-4.001775	2.07	NewECP “SDD” end
V	-1.056975	-4.001775	-6.115725	2.07	NewECP “SDD” end
V	-4.001775	-1.056975	4.001775	2.07	NewECP “SDD” end
V	-4.001775	-4.001775	1.056975	2.07	NewECP “SDD” end
V	-1.056975	-4.001775	4.001775	2.07	NewECP “SDD” end
V	-4.001775	1.056975	-4.001775	2.07	NewECP “SDD” end
V	-4.001775	4.001775	-1.056975	2.07	NewECP “SDD” end
V	-1.056975	4.001775	-4.001775	2.07	NewECP “SDD” end
V	-4.001775	1.056975	6.115725	2.07	NewECP “SDD” end
V	-6.115725	1.056975	4.001775	2.07	NewECP “SDD” end
V	-4.001775	6.115725	1.056975	2.07	NewECP “SDD” end
V	-6.115725	4.001775	1.056975	2.07	NewECP “SDD” end
V	-9.060525	1.056975	1.056975	2.07	NewECP “SDD” end
V	-1.056975	9.060525	1.056975	2.07	NewECP “SDD” end
V	-1.056975	1.056975	9.060525	2.07	NewECP “SDD” end
V	-1.056975	4.001775	6.115725	2.07	NewECP “SDD” end
V	-1.056975	6.115725	4.001775	2.07	NewECP “SDD” end
V	4.001775	-1.056975	-4.001775	2.07	NewECP “SDD” end
V	4.001775	-4.001775	-1.056975	2.07	NewECP “SDD” end
V	1.056975	-4.001775	-4.001775	2.07	NewECP “SDD” end
V	4.001775	-1.056975	6.115725	2.07	NewECP “SDD” end
V	6.115725	-1.056975	4.001775	2.07	NewECP “SDD” end
V	6.115725	-4.001775	1.056975	2.07	NewECP “SDD” end
V	4.001775	-6.115725	1.056975	2.07	NewECP “SDD” end
V	1.056975	-9.060525	1.056975	2.07	NewECP “SDD” end
V	9.060525	-1.056975	1.056975	2.07	NewECP “SDD” end
V	1.056975	-1.056975	9.060525	2.07	NewECP “SDD” end
V	1.056975	-4.001775	6.115725	2.07	NewECP “SDD” end
V	1.056975	-6.115725	4.001775	2.07	NewECP “SDD” end
V	6.115725	1.056975	-4.001775	2.07	NewECP “SDD” end
V	4.001775	1.056975	-6.115725	2.07	NewECP “SDD” end
V	4.001775	6.115725	-1.056975	2.07	NewECP “SDD” end
V	6.115725	4.001775	-1.056975	2.07	NewECP “SDD” end
V	1.056975	1.056975	-9.060525	2.07	NewECP “SDD” end
V	9.060525	1.056975	-1.056975	2.07	NewECP “SDD” end
V	1.056975	9.060525	-1.056975	2.07	NewECP “SDD” end
V	1.056975	6.115725	-4.001775	2.07	NewECP “SDD” end
V	1.056975	4.001775	-6.115725	2.07	NewECP “SDD” end
V	4.001775	1.056975	4.001775	2.07	NewECP “SDD” end
V	4.001775	4.001775	1.056975	2.07	NewECP “SDD” end
V	1.056975	4.001775	4.001775	2.07	NewECP “SDD” end
Se	3.725466	1.333284	-3.725466	-0.82	NewECP “SDD” end
Se	3.725466	3.725466	-1.333284	-0.82	NewECP “SDD” end
Se	1.333284	3.725466	-3.725466	-0.82	NewECP “SDD” end
Se	3.725466	-1.333284	3.725466	-0.82	NewECP “SDD” end
Se	3.725466	-3.725466	1.333284	-0.82	NewECP “SDD” end
Se	1.333284	-3.725466	3.725466	-0.82	NewECP “SDD” end
Se	-3.725466	1.333284	3.725466	-0.82	NewECP “SDD” end
Se	-3.725466	3.725466	1.333284	-0.82	NewECP “SDD” end
Se	-1.333284	3.725466	3.725466	-0.82	NewECP “SDD” end
Se	-3.725466	-1.333284	-3.725466	-0.82	NewECP “SDD” end
Se	-3.725466	-3.725466	-1.333284	-0.82	NewECP “SDD” end
Se	-1.333284	-3.725466	-3.725466	-0.82	NewECP “SDD” end

## Sheet: V4S28Al6ECP60
Coordinates of the [V4S28Al6]^25- quantum cluster, 60 cECPs
98
# F-43m (HT-phase, Bichler2010) X Y Z Charge(ECP) Basis set
V	-1.029866	-1.029866	1.029866			NewGTO "CC-PVTZ-DK" end
V	-1.029866	1.029866	-1.029866			NewGTO "CC-PVTZ-DK" end
V	1.029866	-1.029866	-1.029866			NewGTO "CC-PVTZ-DK" end
V	1.029866	1.029866	1.029866			NewGTO "CC-PVTZ-DK" end
S	-1.249791	-1.249791	-1.249791			NewGTO "CC-PVTZ-DK" end
S	-1.249791	1.249791	1.249791			NewGTO "CC-PVTZ-DK" end
S	1.249791	-1.249791	1.249791			NewGTO "CC-PVTZ-DK" end
S	1.249791	1.249791	-1.249791			NewGTO "CC-PVTZ-DK" end
S	-3.541074	1.303076	-1.303076			NewGTO "CC-PVTZ-DK" end
S	-1.303076	3.541074	-1.303076			NewGTO "CC-PVTZ-DK" end
S	-1.303076	1.303076	-3.541074			NewGTO "CC-PVTZ-DK" end
S	3.541074	1.303076	1.303076			NewGTO "CC-PVTZ-DK" end
S	1.303076	3.541074	1.303076			NewGTO "CC-PVTZ-DK" end
S	1.303076	1.303076	3.541074			NewGTO "CC-PVTZ-DK" end
S	-3.541074	-1.303076	1.303076			NewGTO "CC-PVTZ-DK" end
S	-1.303076	-3.541074	1.303076			NewGTO "CC-PVTZ-DK" end
S	-1.303076	-1.303076	3.541074			NewGTO "CC-PVTZ-DK" end
S	3.541074	-1.303076	-1.303076			NewGTO "CC-PVTZ-DK" end
S	1.303076	-3.541074	-1.303076			NewGTO "CC-PVTZ-DK" end
S	1.303076	-1.303076	-3.541074			NewGTO "CC-PVTZ-DK" end
Al	-4.844150	0.000000	0.000000			NewGTO "CC-PVDZ-DK" end
Al	0.000000	-4.844150	0.000000			NewGTO "CC-PVDZ-DK" end
Al	0.000000	0.000000	-4.844150			NewGTO "CC-PVDZ-DK" end
Al	0.000000	0.000000	4.844150			NewGTO "CC-PVDZ-DK" end
Al	0.000000	4.844150	0.000000			NewGTO "CC-PVDZ-DK" end
Al	4.844150	0.000000	0.000000			NewGTO "CC-PVDZ-DK" end
S	1.303076	-1.303076	6.147226			NewGTO "CC-PVDZ-DK" end
S	-1.303076	1.303076	6.147226			NewGTO "CC-PVDZ-DK" end
S	-6.147226	-1.303076	-1.303076			NewGTO "CC-PVDZ-DK" end
S	-1.303076	-1.303076	-6.147226			NewGTO "CC-PVDZ-DK" end
S	1.303076	1.303076	-6.147226			NewGTO "CC-PVDZ-DK" end
S	6.147226	1.303076	-1.303076			NewGTO "CC-PVDZ-DK" end
S	6.147226	-1.303076	1.303076			NewGTO "CC-PVDZ-DK" end
S	1.303076	-6.147226	1.303076			NewGTO "CC-PVDZ-DK" end
S	-1.303076	-6.147226	-1.303076			NewGTO "CC-PVDZ-DK" end
S	1.303076	6.147226	-1.303076			NewGTO "CC-PVDZ-DK" end
S	-1.303076	6.147226	1.303076			NewGTO "CC-PVDZ-DK" end
S	-6.147226	1.303076	1.303076			NewGTO "CC-PVDZ-DK" end
V	-1.029866	-1.029866	-8.658434	2.07	NewECP “SDD” end
V	-1.029866	-8.658434	-1.029866	2.07	NewECP “SDD” end
V	-8.658434	-1.029866	-1.029866	2.07	NewECP “SDD” end
V	-1.029866	-5.874016	-3.814284	2.07	NewECP “SDD” end
V	-1.029866	-3.814284	-5.874016	2.07	NewECP “SDD” end
V	-5.874016	-1.029866	-3.814284	2.07	NewECP “SDD” end
V	-3.814284	-1.029866	-5.874016	2.07	NewECP “SDD” end
V	-5.874016	-3.814284	-1.029866	2.07	NewECP “SDD” end
V	-3.814284	-5.874016	-1.029866	2.07	NewECP “SDD” end
V	-3.814284	-1.029866	3.814284	2.07	NewECP “SDD” end
V	-3.814284	-3.814284	1.029866	2.07	NewECP “SDD” end
V	-1.029866	3.814284	-3.814284	2.07	NewECP “SDD” end
V	-3.814284	1.029866	-3.814284	2.07	NewECP “SDD” end
V	-3.814284	3.814284	-1.029866	2.07	NewECP “SDD” end
V	-8.658434	1.029866	1.029866	2.07	NewECP “SDD” end
V	-1.029866	8.658434	1.029866	2.07	NewECP “SDD” end
V	-1.029866	1.029866	8.658434	2.07	NewECP “SDD” end
V	-1.029866	3.814284	5.874016	2.07	NewECP “SDD” end
V	-1.029866	5.874016	3.814284	2.07	NewECP “SDD” end
V	-3.814284	1.029866	5.874016	2.07	NewECP “SDD” end
V	-5.874016	1.029866	3.814284	2.07	NewECP “SDD” end
V	-3.814284	5.874016	1.029866	2.07	NewECP “SDD” end
V	-5.874016	3.814284	1.029866	2.07	NewECP “SDD” end
V	-1.029866	-3.814284	3.814284	2.07	NewECP “SDD” end
V	1.029866	-3.814284	-3.814284	2.07	NewECP “SDD” end
V	3.814284	-1.029866	-3.814284	2.07	NewECP “SDD” end
V	3.814284	-3.814284	-1.029866	2.07	NewECP “SDD” end
V	1.029866	-8.658434	1.029866	2.07	NewECP “SDD” end
V	8.658434	-1.029866	1.029866	2.07	NewECP “SDD” end
V	1.029866	-1.029866	8.658434	2.07	NewECP “SDD” end
V	1.029866	-3.814284	5.874016	2.07	NewECP “SDD” end
V	1.029866	-5.874016	3.814284	2.07	NewECP “SDD” end
V	3.814284	-1.029866	5.874016	2.07	NewECP “SDD” end
V	5.874016	-1.029866	3.814284	2.07	NewECP “SDD” end
V	5.874016	-3.814284	1.029866	2.07	NewECP “SDD” end
V	3.814284	-5.874016	1.029866	2.07	NewECP “SDD” end
V	1.029866	1.029866	-8.658434	2.07	NewECP “SDD” end
V	8.658434	1.029866	-1.029866	2.07	NewECP “SDD” end
V	1.029866	8.658434	-1.029866	2.07	NewECP “SDD” end
V	1.029866	5.874016	-3.814284	2.07	NewECP “SDD” end
V	1.029866	3.814284	-5.874016	2.07	NewECP “SDD” end
V	5.874016	1.029866	-3.814284	2.07	NewECP “SDD” end
V	3.814284	1.029866	-5.874016	2.07	NewECP “SDD” end
V	3.814284	5.874016	-1.029866	2.07	NewECP “SDD” end
V	5.874016	3.814284	-1.029866	2.07	NewECP “SDD” end
V	1.029866	3.814284	3.814284	2.07	NewECP “SDD” end
V	3.814284	1.029866	3.814284	2.07	NewECP “SDD” end
V	3.814284	3.814284	1.029866	2.07	NewECP “SDD” end
S	-1.249791	-3.594359	-3.594359	-0.82	NewECP “SDD” end
S	-3.594359	-1.249791	-3.594359	-0.82	NewECP “SDD” end
S	-3.594359	-3.594359	-1.249791	-0.82	NewECP “SDD” end
S	-1.249791	3.594359	3.594359	-0.82	NewECP “SDD” end
S	-3.594359	1.249791	3.594359	-0.82	NewECP “SDD” end
S	-3.594359	3.594359	1.249791	-0.82	NewECP “SDD” end
S	1.249791	-3.594359	3.594359	-0.82	NewECP “SDD” end
S	3.594359	-1.249791	3.594359	-0.82	NewECP “SDD” end
S	3.594359	-3.594359	1.249791	-0.82	NewECP “SDD” end
S	1.249791	3.594359	-3.594359	-0.82	NewECP “SDD” end
S	3.594359	1.249791	-3.594359	-0.82	NewECP “SDD” end
S	3.594359	3.594359	-1.249791	-0.82	NewECP “SDD” end

## Sheet: Nb4S28Ga6ECP60
Coordinates of the [Nb4S28Ga6]^25- quantum cluster, 60 cECPs
98
# F-43m (HT-phase, Jakob2007) X Y Z Charge(ECP) Basis set
Nb	-1.052330	-1.052330	1.052330			NewGTO "SARC-DKH-TZVPP" end
Nb	-1.052330	1.052330	-1.052330			NewGTO "SARC-DKH-TZVPP" end
Nb	1.052330	-1.052330	-1.052330			NewGTO "SARC-DKH-TZVPP" end
Nb	1.052330	1.052330	1.052330			NewGTO "SARC-DKH-TZVPP" end
S	-1.332266	-1.332266	-1.332266			NewGTO "DKH-DEF2-TZVPP" end
S	-1.332266	1.332266	1.332266			NewGTO "DKH-DEF2-TZVPP" end
S	1.332266	-1.332266	1.332266			NewGTO "DKH-DEF2-TZVPP" end
S	1.332266	1.332266	-1.332266			NewGTO "DKH-DEF2-TZVPP" end
S	1.323278	3.670223	1.323278			NewGTO "DKH-DEF2-TZVPP" end
S	1.323278	1.323278	3.670223			NewGTO "DKH-DEF2-TZVPP" end
S	3.670223	1.323278	1.323278			NewGTO "DKH-DEF2-TZVPP" end
S	-1.323278	-3.670223	1.323278			NewGTO "DKH-DEF2-TZVPP" end
S	-1.323278	-1.323278	3.670223			NewGTO "DKH-DEF2-TZVPP" end
S	-3.670223	-1.323278	1.323278			NewGTO "DKH-DEF2-TZVPP" end
S	-1.323278	3.670223	-1.323278			NewGTO "DKH-DEF2-TZVPP" end
S	-1.323278	1.323278	-3.670223			NewGTO "DKH-DEF2-TZVPP" end
S	-3.670223	1.323278	-1.323278			NewGTO "DKH-DEF2-TZVPP" end
S	1.323278	-3.670223	-1.323278			NewGTO "DKH-DEF2-TZVPP" end
S	1.323278	-1.323278	-3.670223			NewGTO "DKH-DEF2-TZVPP" end
S	3.670223	-1.323278	-1.323278			NewGTO "DKH-DEF2-TZVPP" end
Ga	-4.993500	0.000000	0.000000			NewGTO "DKH-DEF2-SVP" end
Ga	0.000000	-4.993500	0.000000			NewGTO "DKH-DEF2-SVP" end
Ga	0.000000	0.000000	-4.993500			NewGTO "DKH-DEF2-SVP" end
Ga	0.000000	0.000000	4.993500			NewGTO "DKH-DEF2-SVP" end
Ga	0.000000	4.993500	0.000000			NewGTO "DKH-DEF2-SVP" end
Ga	4.993500	0.000000	0.000000			NewGTO "DKH-DEF2-SVP" end
S	-1.323278	1.323278	6.316778			NewGTO "DKH-DEF2-SVP" end
S	1.323278	-1.323278	6.316778			NewGTO "DKH-DEF2-SVP" end
S	6.316778	-1.323278	1.323278			NewGTO "DKH-DEF2-SVP" end
S	6.316778	1.323278	-1.323278			NewGTO "DKH-DEF2-SVP" end
S	-6.316778	1.323278	1.323278			NewGTO "DKH-DEF2-SVP" end
S	-6.316778	-1.323278	-1.323278			NewGTO "DKH-DEF2-SVP" end
S	-1.323278	-1.323278	-6.316778			NewGTO "DKH-DEF2-SVP" end
S	1.323278	1.323278	-6.316778			NewGTO "DKH-DEF2-SVP" end
S	-1.323278	-6.316778	-1.323278			NewGTO "DKH-DEF2-SVP" end
S	1.323278	-6.316778	1.323278			NewGTO "DKH-DEF2-SVP" end
S	-1.323278	6.316778	1.323278			NewGTO "DKH-DEF2-SVP" end
S	1.323278	6.316778	-1.323278			NewGTO "DKH-DEF2-SVP" end
Nb	-6.045830	-1.052330	-3.941170	2.05	NewECP “SDD” end
Nb	-3.941170	-1.052330	-6.045830	2.05	NewECP “SDD” end
Nb	-6.045830	-3.941170	-1.052330	2.05	NewECP “SDD” end
Nb	-3.941170	-6.045830	-1.052330	2.05	NewECP “SDD” end
Nb	-1.052330	-1.052330	-8.934670	2.05	NewECP “SDD” end
Nb	-1.052330	-8.934670	-1.052330	2.05	NewECP “SDD” end
Nb	-8.934670	-1.052330	-1.052330	2.05	NewECP “SDD” end
Nb	-1.052330	-6.045830	-3.941170	2.05	NewECP “SDD” end
Nb	-1.052330	-3.941170	-6.045830	2.05	NewECP “SDD” end
Nb	-3.941170	-1.052330	3.941170	2.05	NewECP “SDD” end
Nb	-3.941170	-3.941170	1.052330	2.05	NewECP “SDD” end
Nb	-1.052330	-3.941170	3.941170	2.05	NewECP “SDD” end
Nb	-3.941170	1.052330	-3.941170	2.05	NewECP “SDD” end
Nb	-3.941170	3.941170	-1.052330	2.05	NewECP “SDD” end
Nb	-1.052330	3.941170	-3.941170	2.05	NewECP “SDD” end
Nb	-3.941170	1.052330	6.045830	2.05	NewECP “SDD” end
Nb	-6.045830	1.052330	3.941170	2.05	NewECP “SDD” end
Nb	-3.941170	6.045830	1.052330	2.05	NewECP “SDD” end
Nb	-6.045830	3.941170	1.052330	2.05	NewECP “SDD” end
Nb	-8.934670	1.052330	1.052330	2.05	NewECP “SDD” end
Nb	-1.052330	8.934670	1.052330	2.05	NewECP “SDD” end
Nb	-1.052330	1.052330	8.934670	2.05	NewECP “SDD” end
Nb	-1.052330	3.941170	6.045830	2.05	NewECP “SDD” end
Nb	-1.052330	6.045830	3.941170	2.05	NewECP “SDD” end
Nb	3.941170	-1.052330	-3.941170	2.05	NewECP “SDD” end
Nb	3.941170	-3.941170	-1.052330	2.05	NewECP “SDD” end
Nb	1.052330	-3.941170	-3.941170	2.05	NewECP “SDD” end
Nb	3.941170	-1.052330	6.045830	2.05	NewECP “SDD” end
Nb	6.045830	-1.052330	3.941170	2.05	NewECP “SDD” end
Nb	6.045830	-3.941170	1.052330	2.05	NewECP “SDD” end
Nb	3.941170	-6.045830	1.052330	2.05	NewECP “SDD” end
Nb	1.052330	-8.934670	1.052330	2.05	NewECP “SDD” end
Nb	8.934670	-1.052330	1.052330	2.05	NewECP “SDD” end
Nb	1.052330	-1.052330	8.934670	2.05	NewECP “SDD” end
Nb	1.052330	-3.941170	6.045830	2.05	NewECP “SDD” end
Nb	1.052330	-6.045830	3.941170	2.05	NewECP “SDD” end
Nb	6.045830	1.052330	-3.941170	2.05	NewECP “SDD” end
Nb	3.941170	1.052330	-6.045830	2.05	NewECP “SDD” end
Nb	3.941170	6.045830	-1.052330	2.05	NewECP “SDD” end
Nb	6.045830	3.941170	-1.052330	2.05	NewECP “SDD” end
Nb	1.052330	1.052330	-8.934670	2.05	NewECP “SDD” end
Nb	8.934670	1.052330	-1.052330	2.05	NewECP “SDD” end
Nb	1.052330	8.934670	-1.052330	2.05	NewECP “SDD” end
Nb	1.052330	6.045830	-3.941170	2.05	NewECP “SDD” end
Nb	1.052330	3.941170	-6.045830	2.05	NewECP “SDD” end
Nb	3.941170	1.052330	3.941170	2.05	NewECP “SDD” end
Nb	3.941170	3.941170	1.052330	2.05	NewECP “SDD” end
Nb	1.052330	3.941170	3.941170	2.05	NewECP “SDD” end
S	3.661234	1.332266	-3.661234	-0.80	NewECP “SDD” end
S	3.661234	3.661234	-1.332266	-0.80	NewECP “SDD” end
S	1.332266	3.661234	-3.661234	-0.80	NewECP “SDD” end
S	3.661234	-1.332266	3.661234	-0.80	NewECP “SDD” end
S	3.661234	-3.661234	1.332266	-0.80	NewECP “SDD” end
S	1.332266	-3.661234	3.661234	-0.80	NewECP “SDD” end
S	-3.661234	1.332266	3.661234	-0.80	NewECP “SDD” end
S	-3.661234	3.661234	1.332266	-0.80	NewECP “SDD” end
S	-1.332266	3.661234	3.661234	-0.80	NewECP “SDD” end
S	-3.661234	-1.332266	-3.661234	-0.80	NewECP “SDD” end
S	-3.661234	-3.661234	-1.332266	-0.80	NewECP “SDD” end
S	-1.332266	-3.661234	-3.661234	-0.80	NewECP “SDD” end

## Sheet: Nb4Se28Ga6ECP60
Coordinates of the [Nb4Se28Ga6]^25- quantum cluster, 60 cECPs
98
# F-43m (HT-phase, Pocha2005) X Y Z Charge(ECP) Basis set
Nb	-1.074302	-1.074302	1.074302			NewGTO "SARC-DKH-TZVPP" end
Nb	-1.074302	1.074302	-1.074302			NewGTO "SARC-DKH-TZVPP" end
Nb	1.074302	-1.074302	-1.074302			NewGTO "SARC-DKH-TZVPP" end
Nb	1.074302	1.074302	1.074302			NewGTO "SARC-DKH-TZVPP" end
Se	-1.413994	-1.413994	-1.413994			NewGTO "DKH-DEF2-TZVPP" end
Se	-1.413994	1.413994	1.413994			NewGTO "DKH-DEF2-TZVPP" end
Se	1.413994	-1.413994	1.413994			NewGTO "DKH-DEF2-TZVPP" end
Se	1.413994	1.413994	-1.413994			NewGTO "DKH-DEF2-TZVPP" end
Se	-1.400448	-3.809552	1.400448			NewGTO "DKH-DEF2-TZVPP" end
Se	-1.400448	-1.400448	3.809552			NewGTO "DKH-DEF2-TZVPP" end
Se	-3.809552	-1.400448	1.400448			NewGTO "DKH-DEF2-TZVPP" end
Se	-1.400448	3.809552	-1.400448			NewGTO "DKH-DEF2-TZVPP" end
Se	-1.400448	1.400448	-3.809552			NewGTO "DKH-DEF2-TZVPP" end
Se	-3.809552	1.400448	-1.400448			NewGTO "DKH-DEF2-TZVPP" end
Se	1.400448	3.809552	1.400448			NewGTO "DKH-DEF2-TZVPP" end
Se	1.400448	1.400448	3.809552			NewGTO "DKH-DEF2-TZVPP" end
Se	3.809552	1.400448	1.400448			NewGTO "DKH-DEF2-TZVPP" end
Se	1.400448	-3.809552	-1.400448			NewGTO "DKH-DEF2-TZVPP" end
Se	1.400448	-1.400448	-3.809552			NewGTO "DKH-DEF2-TZVPP" end
Se	3.809552	-1.400448	-1.400448			NewGTO "DKH-DEF2-TZVPP" end
Ga	-5.210000	0.000000	0.000000			NewGTO "DKH-DEF2-SVP" end
Ga	0.000000	-5.210000	0.000000			NewGTO "DKH-DEF2-SVP" end
Ga	0.000000	0.000000	-5.210000			NewGTO "DKH-DEF2-SVP" end
Ga	0.000000	0.000000	5.210000			NewGTO "DKH-DEF2-SVP" end
Ga	0.000000	5.210000	0.000000			NewGTO "DKH-DEF2-SVP" end
Ga	5.210000	0.000000	0.000000			NewGTO "DKH-DEF2-SVP" end
Se	-1.400448	1.400448	6.610448			NewGTO "DKH-DEF2-SVP" end
Se	1.400448	-1.400448	6.610448			NewGTO "DKH-DEF2-SVP" end
Se	6.610448	-1.400448	1.400448			NewGTO "DKH-DEF2-SVP" end
Se	6.610448	1.400448	-1.400448			NewGTO "DKH-DEF2-SVP" end
Se	-1.400448	-1.400448	-6.610448			NewGTO "DKH-DEF2-SVP" end
Se	1.400448	1.400448	-6.610448			NewGTO "DKH-DEF2-SVP" end
Se	-6.610448	-1.400448	-1.400448			NewGTO "DKH-DEF2-SVP" end
Se	-6.610448	1.400448	1.400448			NewGTO "DKH-DEF2-SVP" end
Se	-1.400448	-6.610448	-1.400448			NewGTO "DKH-DEF2-SVP" end
Se	1.400448	-6.610448	1.400448			NewGTO "DKH-DEF2-SVP" end
Se	-1.400448	6.610448	1.400448			NewGTO "DKH-DEF2-SVP" end
Se	1.400448	6.610448	-1.400448			NewGTO "DKH-DEF2-SVP" end
Nb	4.135698	1.074302	4.135698	2.05	NewECP “SDD” end
Nb	4.135698	4.135698	1.074302	2.05	NewECP “SDD” end
Nb	1.074302	4.135698	4.135698	2.05	NewECP “SDD” end
Nb	-6.284302	-1.074302	-4.135698	2.05	NewECP “SDD” end
Nb	-4.135698	-1.074302	-6.284302	2.05	NewECP “SDD” end
Nb	-6.284302	-4.135698	-1.074302	2.05	NewECP “SDD” end
Nb	-4.135698	-6.284302	-1.074302	2.05	NewECP “SDD” end
Nb	-1.074302	-1.074302	-9.345698	2.05	NewECP “SDD” end
Nb	-1.074302	-9.345698	-1.074302	2.05	NewECP “SDD” end
Nb	-9.345698	-1.074302	-1.074302	2.05	NewECP “SDD” end
Nb	-1.074302	-6.284302	-4.135698	2.05	NewECP “SDD” end
Nb	-1.074302	-4.135698	-6.284302	2.05	NewECP “SDD” end
Nb	-4.135698	-1.074302	4.135698	2.05	NewECP “SDD” end
Nb	-4.135698	-4.135698	1.074302	2.05	NewECP “SDD” end
Nb	-1.074302	-4.135698	4.135698	2.05	NewECP “SDD” end
Nb	-4.135698	1.074302	-4.135698	2.05	NewECP “SDD” end
Nb	-4.135698	4.135698	-1.074302	2.05	NewECP “SDD” end
Nb	-1.074302	4.135698	-4.135698	2.05	NewECP “SDD” end
Nb	-4.135698	1.074302	6.284302	2.05	NewECP “SDD” end
Nb	-6.284302	1.074302	4.135698	2.05	NewECP “SDD” end
Nb	-4.135698	6.284302	1.074302	2.05	NewECP “SDD” end
Nb	-6.284302	4.135698	1.074302	2.05	NewECP “SDD” end
Nb	-9.345698	1.074302	1.074302	2.05	NewECP “SDD” end
Nb	-1.074302	9.345698	1.074302	2.05	NewECP “SDD” end
Nb	-1.074302	1.074302	9.345698	2.05	NewECP “SDD” end
Nb	-1.074302	4.135698	6.284302	2.05	NewECP “SDD” end
Nb	-1.074302	6.284302	4.135698	2.05	NewECP “SDD” end
Nb	4.135698	-1.074302	-4.135698	2.05	NewECP “SDD” end
Nb	4.135698	-4.135698	-1.074302	2.05	NewECP “SDD” end
Nb	1.074302	-4.135698	-4.135698	2.05	NewECP “SDD” end
Nb	4.135698	-1.074302	6.284302	2.05	NewECP “SDD” end
Nb	6.284302	-1.074302	4.135698	2.05	NewECP “SDD” end
Nb	6.284302	-4.135698	1.074302	2.05	NewECP “SDD” end
Nb	4.135698	-6.284302	1.074302	2.05	NewECP “SDD” end
Nb	1.074302	-9.345698	1.074302	2.05	NewECP “SDD” end
Nb	9.345698	-1.074302	1.074302	2.05	NewECP “SDD” end
Nb	1.074302	-1.074302	9.345698	2.05	NewECP “SDD” end
Nb	1.074302	-4.135698	6.284302	2.05	NewECP “SDD” end
Nb	1.074302	-6.284302	4.135698	2.05	NewECP “SDD” end
Nb	6.284302	1.074302	-4.135698	2.05	NewECP “SDD” end
Nb	4.135698	1.074302	-6.284302	2.05	NewECP “SDD” end
Nb	4.135698	6.284302	-1.074302	2.05	NewECP “SDD” end
Nb	6.284302	4.135698	-1.074302	2.05	NewECP “SDD” end
Nb	1.074302	1.074302	-9.345698	2.05	NewECP “SDD” end
Nb	9.345698	1.074302	-1.074302	2.05	NewECP “SDD” end
Nb	1.074302	9.345698	-1.074302	2.05	NewECP “SDD” end
Nb	1.074302	6.284302	-4.135698	2.05	NewECP “SDD” end
Nb	1.074302	4.135698	-6.284302	2.05	NewECP “SDD” end
Se	-3.796006	-1.413994	-3.796006	-0.80	NewECP “SDD” end
Se	-3.796006	-3.796006	-1.413994	-0.80	NewECP “SDD” end
Se	-1.413994	-3.796006	-3.796006	-0.80	NewECP “SDD” end
Se	-3.796006	1.413994	3.796006	-0.80	NewECP “SDD” end
Se	-3.796006	3.796006	1.413994	-0.80	NewECP “SDD” end
Se	-1.413994	3.796006	3.796006	-0.80	NewECP “SDD” end
Se	3.796006	-1.413994	3.796006	-0.80	NewECP “SDD” end
Se	3.796006	-3.796006	1.413994	-0.80	NewECP “SDD” end
Se	1.413994	-3.796006	3.796006	-0.80	NewECP “SDD” end
Se	3.796006	1.413994	-3.796006	-0.80	NewECP “SDD” end
Se	3.796006	3.796006	-1.413994	-0.80	NewECP “SDD” end
Se	1.413994	3.796006	-3.796006	-0.80	NewECP “SDD” end

## Sheet: Ta4Se28Ga6ECP60
Coordinates of the [Ta4Se28Ga6]^25- quantum cluster, 60 cECPs
98
# F-43m (HT-phase, Pocha2005) X Y Z Charge(ECP) Basis set
Ta	-1.061384	-1.061384	1.061384			NewGTO "SARC-DKH-TZVPP" end
Ta	-1.061384	1.061384	-1.061384			NewGTO "SARC-DKH-TZVPP" end
Ta	1.061384	-1.061384	-1.061384			NewGTO "SARC-DKH-TZVPP" end
Ta	1.061384	1.061384	1.061384			NewGTO "SARC-DKH-TZVPP" end
Se	-1.405581	-1.405581	-1.405581			NewGTO "DKH-DEF2-TZVPP" end
Se	-1.405581	1.405581	1.405581			NewGTO "DKH-DEF2-TZVPP" end
Se	1.405581	-1.405581	1.405581			NewGTO "DKH-DEF2-TZVPP" end
Se	1.405581	1.405581	-1.405581			NewGTO "DKH-DEF2-TZVPP" end
Se	-1.402473	-3.776527	1.402473			NewGTO "DKH-DEF2-TZVPP" end
Se	-1.402473	-1.402473	3.776527			NewGTO "DKH-DEF2-TZVPP" end
Se	-3.776527	-1.402473	1.402473			NewGTO "DKH-DEF2-TZVPP" end
Se	-1.402473	3.776527	-1.402473			NewGTO "DKH-DEF2-TZVPP" end
Se	-1.402473	1.402473	-3.776527			NewGTO "DKH-DEF2-TZVPP" end
Se	-3.776527	1.402473	-1.402473			NewGTO "DKH-DEF2-TZVPP" end
Se	1.402473	-3.776527	-1.402473			NewGTO "DKH-DEF2-TZVPP" end
Se	1.402473	-1.402473	-3.776527			NewGTO "DKH-DEF2-TZVPP" end
Se	3.776527	-1.402473	-1.402473			NewGTO "DKH-DEF2-TZVPP" end
Se	1.402473	3.776527	1.402473			NewGTO "DKH-DEF2-TZVPP" end
Se	1.402473	1.402473	3.776527			NewGTO "DKH-DEF2-TZVPP" end
Se	3.776527	1.402473	1.402473			NewGTO "DKH-DEF2-TZVPP" end
Ga	-5.179000	0.000000	0.000000			NewGTO "DKH-DEF2-SVP" end
Ga	0.000000	-5.179000	0.000000			NewGTO "DKH-DEF2-SVP" end
Ga	0.000000	0.000000	-5.179000			NewGTO "DKH-DEF2-SVP" end
Ga	0.000000	0.000000	5.179000			NewGTO "DKH-DEF2-SVP" end
Ga	0.000000	5.179000	0.000000			NewGTO "DKH-DEF2-SVP" end
Ga	5.179000	0.000000	0.000000			NewGTO "DKH-DEF2-SVP" end
Se	-1.402473	1.402473	6.581473			NewGTO "DKH-DEF2-SVP" end
Se	1.402473	-1.402473	6.581473			NewGTO "DKH-DEF2-SVP" end
Se	-6.581473	-1.402473	-1.402473			NewGTO "DKH-DEF2-SVP" end
Se	-6.581473	1.402473	1.402473			NewGTO "DKH-DEF2-SVP" end
Se	1.402473	1.402473	-6.581473			NewGTO "DKH-DEF2-SVP" end
Se	-1.402473	-1.402473	-6.581473			NewGTO "DKH-DEF2-SVP" end
Se	-1.402473	6.581473	1.402473			NewGTO "DKH-DEF2-SVP" end
Se	1.402473	6.581473	-1.402473			NewGTO "DKH-DEF2-SVP" end
Se	1.402473	-6.581473	1.402473			NewGTO "DKH-DEF2-SVP" end
Se	-1.402473	-6.581473	-1.402473			NewGTO "DKH-DEF2-SVP" end
Se	6.581473	-1.402473	1.402473			NewGTO "DKH-DEF2-SVP" end
Se	6.581473	1.402473	-1.402473			NewGTO "DKH-DEF2-SVP" end
Ta	-6.240384	-1.061384	-4.117616	2.05	NewECP “SDD” end
Ta	-4.117616	-1.061384	-6.240384	2.05	NewECP “SDD” end
Ta	-6.240384	-4.117616	-1.061384	2.05	NewECP “SDD” end
Ta	-4.117616	-6.240384	-1.061384	2.05	NewECP “SDD” end
Ta	-1.061384	-1.061384	-9.296616	2.05	NewECP “SDD” end
Ta	-1.061384	-9.296616	-1.061384	2.05	NewECP “SDD” end
Ta	-9.296616	-1.061384	-1.061384	2.05	NewECP “SDD” end
Ta	-1.061384	-6.240384	-4.117616	2.05	NewECP “SDD” end
Ta	-1.061384	-4.117616	-6.240384	2.05	NewECP “SDD” end
Ta	-4.117616	-1.061384	4.117616	2.05	NewECP “SDD” end
Ta	-4.117616	-4.117616	1.061384	2.05	NewECP “SDD” end
Ta	-1.061384	-4.117616	4.117616	2.05	NewECP “SDD” end
Ta	-4.117616	1.061384	-4.117616	2.05	NewECP “SDD” end
Ta	-4.117616	4.117616	-1.061384	2.05	NewECP “SDD” end
Ta	-1.061384	4.117616	-4.117616	2.05	NewECP “SDD” end
Ta	-4.117616	1.061384	6.240384	2.05	NewECP “SDD” end
Ta	-6.240384	1.061384	4.117616	2.05	NewECP “SDD” end
Ta	-4.117616	6.240384	1.061384	2.05	NewECP “SDD” end
Ta	-6.240384	4.117616	1.061384	2.05	NewECP “SDD” end
Ta	-9.296616	1.061384	1.061384	2.05	NewECP “SDD” end
Ta	-1.061384	9.296616	1.061384	2.05	NewECP “SDD” end
Ta	-1.061384	1.061384	9.296616	2.05	NewECP “SDD” end
Ta	-1.061384	4.117616	6.240384	2.05	NewECP “SDD” end
Ta	-1.061384	6.240384	4.117616	2.05	NewECP “SDD” end
Ta	4.117616	-1.061384	-4.117616	2.05	NewECP “SDD” end
Ta	4.117616	-4.117616	-1.061384	2.05	NewECP “SDD” end
Ta	1.061384	-4.117616	-4.117616	2.05	NewECP “SDD” end
Ta	4.117616	-1.061384	6.240384	2.05	NewECP “SDD” end
Ta	6.240384	-1.061384	4.117616	2.05	NewECP “SDD” end
Ta	6.240384	-4.117616	1.061384	2.05	NewECP “SDD” end
Ta	4.117616	-6.240384	1.061384	2.05	NewECP “SDD” end
Ta	1.061384	-9.296616	1.061384	2.05	NewECP “SDD” end
Ta	9.296616	-1.061384	1.061384	2.05	NewECP “SDD” end
Ta	1.061384	-1.061384	9.296616	2.05	NewECP “SDD” end
Ta	1.061384	-4.117616	6.240384	2.05	NewECP “SDD” end
Ta	1.061384	-6.240384	4.117616	2.05	NewECP “SDD” end
Ta	6.240384	1.061384	-4.117616	2.05	NewECP “SDD” end
Ta	4.117616	1.061384	-6.240384	2.05	NewECP “SDD” end
Ta	4.117616	6.240384	-1.061384	2.05	NewECP “SDD” end
Ta	6.240384	4.117616	-1.061384	2.05	NewECP “SDD” end
Ta	1.061384	1.061384	-9.296616	2.05	NewECP “SDD” end
Ta	9.296616	1.061384	-1.061384	2.05	NewECP “SDD” end
Ta	1.061384	9.296616	-1.061384	2.05	NewECP “SDD” end
Ta	1.061384	6.240384	-4.117616	2.05	NewECP “SDD” end
Ta	1.061384	4.117616	-6.240384	2.05	NewECP “SDD” end
Ta	4.117616	1.061384	4.117616	2.05	NewECP “SDD” end
Ta	4.117616	4.117616	1.061384	2.05	NewECP “SDD” end
Ta	1.061384	4.117616	4.117616	2.05	NewECP “SDD” end
Se	-3.773419	-1.405581	-3.773419	-0.80	NewECP “SDD” end
Se	-3.773419	-3.773419	-1.405581	-0.80	NewECP “SDD” end
Se	-1.405581	-3.773419	-3.773419	-0.80	NewECP “SDD” end
Se	-3.773419	1.405581	3.773419	-0.80	NewECP “SDD” end
Se	-3.773419	3.773419	1.405581	-0.80	NewECP “SDD” end
Se	-1.405581	3.773419	3.773419	-0.80	NewECP “SDD” end
Se	3.773419	-1.405581	3.773419	-0.80	NewECP “SDD” end
Se	3.773419	-3.773419	1.405581	-0.80	NewECP “SDD” end
Se	1.405581	-3.773419	3.773419	-0.80	NewECP “SDD” end
Se	3.773419	1.405581	-3.773419	-0.80	NewECP “SDD” end
Se	3.773419	3.773419	-1.405581	-0.80	NewECP “SDD” end
Se	1.405581	3.773419	-3.773419	-0.80	NewECP “SDD” end
