# Supplementary material for: Resonating holes vs molecular spin-orbit coupled states in group-5 lacunar spinels
Source: Nat Commun. 2023 Aug 26;14:5218. doi: 10.1038/s41467-023-40811-y (PMC10460446; doi:10.1038/s41467-023-40811-y)
Supplement: Supplementary file 4 — Supplementary Data 1 [file 41467_2023_40811_MOESM4_ESM.zip › coords_pcf_alv4s8.csv]

# [V4S28Al6]^25- embedded cluster: Point charge fields (PCF) in ORCA format (charge X Y Z)
# F-43m (HT-phase)
26526
2.07	-10.718166	-1.029866	1.029866
2.07	-10.718166	1.029866	-1.029866
2.07	-1.029866	-10.718166	1.029866
1.48	-4.844150	-4.844150	-4.844150
2.07	-8.658434	-3.814284	-3.814284
2.07	-3.814284	-8.658434	-3.814284
2.07	-3.814284	-3.814284	-8.658434
-0.82	-1.249791	-6.093941	-6.093941
-0.82	-6.093941	-1.249791	-6.093941
-0.82	-6.093941	-6.093941	-1.249791
-1.62	-6.147226	-6.147226	-6.147226
-1.62	-3.541074	-3.541074	-6.147226
-1.62	-3.541074	-6.147226	-3.541074
-1.62	-6.147226	-3.541074	-3.541074
-1.62	-3.541074	-8.385224	-1.303076
-1.62	-3.541074	-1.303076	-8.385224
-1.62	-8.385224	-3.541074	-1.303076
-1.62	-1.303076	-3.541074	-8.385224
-1.62	-8.385224	-1.303076	-3.541074
-1.62	-1.303076	-8.385224	-3.541074
1.48	-9.688300	-4.844150	0.000000
1.48	-4.844150	-9.688300	0.000000
1.48	-4.844150	-4.844150	4.844150
2.07	-1.029866	-5.874016	5.874016
2.07	-5.874016	-1.029866	5.874016
2.07	-5.874016	-5.874016	1.029866
-0.82	-1.249791	-1.249791	8.438509
-0.82	-8.438509	-1.249791	1.249791
-0.82	-1.249791	-8.438509	1.249791
-0.82	-1.249791	-6.093941	3.594359
-0.82	-8.438509	-3.594359	3.594359
-0.82	-1.249791	-3.594359	6.093941
-0.82	-6.093941	-1.249791	3.594359
-0.82	-3.594359	-8.438509	3.594359
-0.82	-3.594359	-1.249791	6.093941
-0.82	-3.594359	-3.594359	8.438509
-0.82	-3.594359	-6.093941	1.249791
-0.82	-6.093941	-3.594359	1.249791
-1.62	-6.147226	-6.147226	3.541074
-1.62	-3.541074	-3.541074	3.541074
-1.62	-3.541074	-6.147226	6.147226
-1.62	-6.147226	-3.541074	6.147226
-1.62	-6.147226	-1.303076	8.385224
-1.62	-6.147226	-8.385224	1.303076
-1.62	-1.303076	-6.147226	8.385224
-1.62	-8.385224	-6.147226	1.303076
-1.62	-8.385224	-1.303076	6.147226
-1.62	-1.303076	-8.385224	6.147226
2.07	-1.029866	-1.029866	10.718166
2.07	-1.029866	1.029866	-10.718166
1.48	-9.688300	0.000000	-4.844150
1.48	-4.844150	0.000000	-9.688300
1.48	-4.844150	4.844150	-4.844150
2.07	-1.029866	5.874016	-5.874016
2.07	-5.874016	1.029866	-5.874016
2.07	-5.874016	5.874016	-1.029866
-0.82	-1.249791	8.438509	-1.249791
-0.82	-8.438509	1.249791	-1.249791
-0.82	-1.249791	1.249791	-8.438509
-0.82	-1.249791	3.594359	-6.093941
-0.82	-8.438509	3.594359	-3.594359
-0.82	-1.249791	6.093941	-3.594359
-0.82	-3.594359	1.249791	-6.093941
-0.82	-3.594359	8.438509	-3.594359
-0.82	-6.093941	1.249791	-3.594359
-0.82	-6.093941	3.594359	-1.249791
-0.82	-3.594359	6.093941	-1.249791
-0.82	-3.594359	3.594359	-8.438509
-1.62	-6.147226	3.541074	-6.147226
-1.62	-3.541074	6.147226	-6.147226
-1.62	-3.541074	3.541074	-3.541074
-1.62	-6.147226	6.147226	-3.541074
-1.62	-6.147226	8.385224	-1.303076
-1.62	-6.147226	1.303076	-8.385224
-1.62	-8.385224	6.147226	-1.303076
-1.62	-1.303076	6.147226	-8.385224
-1.62	-1.303076	8.385224	-6.147226
-1.62	-8.385224	1.303076	-6.147226
1.48	-9.688300	4.844150	0.000000
1.48	-9.688300	0.000000	4.844150
1.48	-4.844150	4.844150	4.844150
1.48	-4.844150	0.000000	9.688300
2.07	-8.658434	3.814284	3.814284
2.07	-3.814284	8.658434	3.814284
2.07	-3.814284	3.814284	8.658434
-0.82	-1.249791	6.093941	6.093941
-0.82	-6.093941	1.249791	6.093941
-0.82	-6.093941	6.093941	1.249791
-1.62	-6.147226	3.541074	3.541074
-1.62	-3.541074	6.147226	3.541074
-1.62	-3.541074	3.541074	6.147226
-1.62	-6.147226	6.147226	6.147226
-1.62	-3.541074	1.303076	8.385224
-1.62	-3.541074	8.385224	1.303076
-1.62	-1.303076	3.541074	8.385224
-1.62	-8.385224	3.541074	1.303076
-1.62	-1.303076	8.385224	3.541074
-1.62	-8.385224	1.303076	3.541074
1.48	-4.844150	9.688300	0.000000
2.07	-1.029866	10.718166	-1.029866
2.07	1.029866	-10.718166	-1.029866
2.07	1.029866	-1.029866	-10.718166
1.48	0.000000	-4.844150	-9.688300
1.48	0.000000	-9.688300	-4.844150
1.48	4.844150	-4.844150	-4.844150
2.07	1.029866	-5.874016	-5.874016
2.07	5.874016	-1.029866	-5.874016
2.07	5.874016	-5.874016	-1.029866
-0.82	8.438509	-1.249791	-1.249791
-0.82	1.249791	-8.438509	-1.249791
-0.82	1.249791	-1.249791	-8.438509
-0.82	1.249791	-3.594359	-6.093941
-0.82	1.249791	-6.093941	-3.594359
-0.82	8.438509	-3.594359	-3.594359
-0.82	3.594359	-1.249791	-6.093941
-0.82	6.093941	-1.249791	-3.594359
-0.82	3.594359	-8.438509	-3.594359
-0.82	3.594359	-6.093941	-1.249791
-0.82	6.093941	-3.594359	-1.249791
-0.82	3.594359	-3.594359	-8.438509
-1.62	3.541074	-6.147226	-6.147226
-1.62	6.147226	-3.541074	-6.147226
-1.62	6.147226	-6.147226	-3.541074
-1.62	3.541074	-3.541074	-3.541074
-1.62	6.147226	-8.385224	-1.303076
-1.62	6.147226	-1.303076	-8.385224
-1.62	8.385224	-6.147226	-1.303076
-1.62	1.303076	-6.147226	-8.385224
-1.62	8.385224	-1.303076	-6.147226
-1.62	1.303076	-8.385224	-6.147226
1.48	0.000000	-4.844150	9.688300
1.48	0.000000	-9.688300	4.844150
1.48	4.844150	-9.688300	0.000000
1.48	4.844150	-4.844150	4.844150
1.48	9.688300	-4.844150	0.000000
2.07	8.658434	-3.814284	3.814284
2.07	3.814284	-8.658434	3.814284
2.07	3.814284	-3.814284	8.658434
-0.82	1.249791	-6.093941	6.093941
-0.82	6.093941	-1.249791	6.093941
-0.82	6.093941	-6.093941	1.249791
-1.62	3.541074	-6.147226	3.541074
-1.62	6.147226	-3.541074	3.541074
-1.62	6.147226	-6.147226	6.147226
-1.62	3.541074	-3.541074	6.147226
-1.62	3.541074	-1.303076	8.385224
-1.62	3.541074	-8.385224	1.303076
-1.62	1.303076	-3.541074	8.385224
-1.62	8.385224	-3.541074	1.303076
-1.62	8.385224	-1.303076	3.541074
-1.62	1.303076	-8.385224	3.541074
1.48	0.000000	4.844150	-9.688300
1.48	4.844150	0.000000	-9.688300
1.48	4.844150	4.844150	-4.844150
1.48	0.000000	9.688300	-4.844150
2.07	8.658434	3.814284	-3.814284
2.07	3.814284	8.658434	-3.814284
2.07	3.814284	3.814284	-8.658434
-0.82	1.249791	6.093941	-6.093941
-0.82	6.093941	1.249791	-6.093941
-0.82	6.093941	6.093941	-1.249791
-1.62	3.541074	3.541074	-6.147226
-1.62	6.147226	6.147226	-6.147226
-1.62	6.147226	3.541074	-3.541074
-1.62	3.541074	6.147226	-3.541074
-1.62	3.541074	8.385224	-1.303076
-1.62	3.541074	1.303076	-8.385224
-1.62	8.385224	3.541074	-1.303076
-1.62	1.303076	3.541074	-8.385224
-1.62	1.303076	8.385224	-3.541074
-1.62	8.385224	1.303076	-3.541074
1.48	9.688300	0.000000	-4.844150
1.48	0.000000	4.844150	9.688300
1.48	4.844150	4.844150	4.844150
1.48	4.844150	0.000000	9.688300
1.48	9.688300	4.844150	0.000000
1.48	0.000000	9.688300	4.844150
2.07	1.029866	5.874016	5.874016
2.07	5.874016	1.029866	5.874016
2.07	5.874016	5.874016	1.029866
-0.82	1.249791	1.249791	8.438509
-0.82	1.249791	8.438509	1.249791
-0.82	8.438509	1.249791	1.249791
-0.82	8.438509	3.594359	3.594359
-0.82	1.249791	6.093941	3.594359
-0.82	1.249791	3.594359	6.093941
-0.82	3.594359	8.438509	3.594359
-0.82	6.093941	1.249791	3.594359
-0.82	3.594359	1.249791	6.093941
-0.82	3.594359	3.594359	8.438509
-0.82	6.093941	3.594359	1.249791
-0.82	3.594359	6.093941	1.249791
-1.62	3.541074	3.541074	3.541074
-1.62	6.147226	6.147226	3.541074
-1.62	6.147226	3.541074	6.147226
-1.62	3.541074	6.147226	6.147226
-1.62	6.147226	1.303076	8.385224
-1.62	6.147226	8.385224	1.303076
-1.62	1.303076	6.147226	8.385224
-1.62	8.385224	6.147226	1.303076
-1.62	1.303076	8.385224	6.147226
-1.62	8.385224	1.303076	6.147226
1.48	4.844150	9.688300	0.000000
1.48	9.688300	0.000000	4.844150
2.07	1.029866	1.029866	10.718166
2.07	1.029866	10.718166	1.029866
2.07	10.718166	-1.029866	-1.029866
2.07	10.718166	1.029866	1.029866
1.47853942	-33.909050	-33.909050	-33.909050
2.06832289	-37.723334	-37.723334	-37.723334
2.06860935	-30.094767	-30.094767	-37.723334
2.06860935	-30.094767	-37.723334	-30.094767
2.06860935	-37.723334	-30.094767	-30.094767
2.06849835	-37.723334	-32.879184	-32.879184
2.06861887	-30.094767	-34.938917	-32.879184
2.06861887	-30.094767	-32.879184	-34.938917
2.06842103	-37.723334	-34.938917	-34.938917
2.06849835	-32.879184	-37.723334	-32.879184
2.06861887	-34.938917	-30.094767	-32.879184
2.06842103	-34.938917	-37.723334	-34.938917
2.06861887	-32.879184	-30.094767	-34.938917
2.06849835	-32.879184	-32.879184	-37.723334
2.06842103	-34.938917	-34.938917	-37.723334
2.06861887	-34.938917	-32.879184	-30.094767
2.06861887	-32.879184	-34.938917	-30.094767
-0.82120551	-30.314691	-30.314691	-30.314691
-0.82154352	-37.503410	-37.503410	-30.314691
-0.82154352	-37.503410	-30.314691	-37.503410
-0.82154352	-30.314691	-37.503410	-37.503410
-0.82144235	-30.314691	-35.158841	-35.158841
-0.82153710	-37.503410	-32.659260	-35.158841
-0.82153710	-37.503410	-35.158841	-32.659260
-0.82132507	-30.314691	-32.659260	-32.659260
-0.82144235	-35.158841	-30.314691	-35.158841
-0.82153710	-32.659260	-37.503410	-35.158841
-0.82132507	-32.659260	-30.314691	-32.659260
-0.82153710	-35.158841	-37.503410	-32.659260
-0.82144235	-35.158841	-35.158841	-30.314691
-0.82132507	-32.659260	-32.659260	-30.314691
-0.82153710	-32.659260	-35.158841	-37.503410
-0.82153710	-35.158841	-32.659260	-37.503410
-1.62153993	-35.212127	-35.212127	-35.212127
-1.62143423	-32.605974	-32.605974	-35.212127
-1.62143423	-32.605974	-35.212127	-32.605974
-1.62143423	-35.212127	-32.605974	-32.605974
-1.62133710	-35.212127	-30.367977	-30.367977
-1.62144134	-32.605974	-37.450124	-30.367977
-1.62144134	-32.605974	-30.367977	-37.450124
-1.62162457	-35.212127	-37.450124	-37.450124
-1.62133710	-30.367977	-35.212127	-30.367977
-1.62144134	-37.450124	-32.605974	-30.367977
-1.62162457	-37.450124	-35.212127	-37.450124
-1.62144134	-30.367977	-32.605974	-37.450124
-1.62133710	-30.367977	-30.367977	-35.212127
-1.62162457	-37.450124	-37.450124	-35.212127
-1.62144134	-37.450124	-30.367977	-32.605974
-1.62144134	-30.367977	-37.450124	-32.605974
1.47852468	-33.909050	-38.753201	-29.064900
1.47873923	-33.909050	-33.909050	-24.220750
2.06848446	-37.723334	-37.723334	-28.035034
2.06886752	-30.094767	-30.094767	-28.035034
2.06879797	-30.094767	-37.723334	-20.406467
2.06879797	-37.723334	-30.094767	-20.406467
2.06867789	-37.723334	-32.879184	-23.190884
2.06883528	-30.094767	-34.938917	-23.190884
2.06885436	-30.094767	-32.879184	-25.250617
2.06859311	-37.723334	-34.938917	-25.250617
2.06867789	-32.879184	-37.723334	-23.190884
2.06883528	-34.938917	-30.094767	-23.190884
2.06859311	-34.938917	-37.723334	-25.250617
2.06885436	-32.879184	-30.094767	-25.250617
2.06871490	-32.879184	-32.879184	-28.035034
2.06861182	-34.938917	-34.938917	-28.035034
2.06881024	-34.938917	-32.879184	-20.406467
2.06881024	-32.879184	-34.938917	-20.406467
-0.82095585	-30.314691	-30.314691	-20.626391
-0.82139312	-37.503410	-37.503410	-20.626391
-0.82134285	-37.503410	-30.314691	-27.815110
-0.82134285	-30.314691	-37.503410	-27.815110
-0.82122629	-30.314691	-35.158841	-25.470541
-0.82135129	-37.503410	-32.659260	-25.470541
-0.82136896	-37.503410	-35.158841	-22.970960
-0.82109182	-30.314691	-32.659260	-22.970960
-0.82122629	-35.158841	-30.314691	-25.470541
-0.82135129	-32.659260	-37.503410	-25.470541
-0.82109182	-32.659260	-30.314691	-22.970960
-0.82136896	-35.158841	-37.503410	-22.970960
-0.82126617	-35.158841	-35.158841	-20.626391
-0.82111496	-32.659260	-32.659260	-20.626391
-0.82133429	-32.659260	-35.158841	-27.815110
-0.82133429	-35.158841	-32.659260	-27.815110
-1.62135458	-35.212127	-35.212127	-25.523827
-1.62121493	-32.605974	-32.605974	-25.523827
-1.62123698	-32.605974	-35.212127	-22.917674
-1.62123698	-35.212127	-32.605974	-22.917674
-1.62113019	-35.212127	-30.367977	-20.679677
-1.62126447	-32.605974	-37.450124	-20.679677
-1.62120527	-32.605974	-30.367977	-27.761824
-1.62144952	-35.212127	-37.450124	-27.761824
-1.62113019	-30.367977	-35.212127	-20.679677
-1.62126447	-37.450124	-32.605974	-20.679677
-1.62144952	-37.450124	-35.212127	-27.761824
-1.62120527	-30.367977	-32.605974	-27.761824
-1.62108254	-30.367977	-30.367977	-25.523827
-1.62146336	-37.450124	-37.450124	-25.523827
-1.62124627	-37.450124	-30.367977	-22.917674
-1.62124627	-30.367977	-37.450124	-22.917674
1.47868268	-33.909050	-38.753201	-19.376600
1.47890675	-33.909050	-33.909050	-14.532450
2.06862571	-37.723334	-37.723334	-18.346734
2.06911448	-30.094767	-30.094767	-18.346734
2.06893914	-30.094767	-37.723334	-10.718166
2.06893912	-37.723334	-30.094767	-10.718166
2.06882220	-37.723334	-32.879184	-13.502584
2.06901466	-30.094767	-34.938917	-13.502584
2.06906278	-30.094767	-32.879184	-15.562317
2.06873717	-37.723334	-34.938917	-15.562317
2.06882221	-32.879184	-37.723334	-13.502584
2.06901466	-34.938917	-30.094767	-13.502584
2.06873717	-34.938917	-37.723334	-15.562317
2.06906278	-32.879184	-30.094767	-15.562317
2.06891434	-32.879184	-32.879184	-18.346734
2.06878336	-34.938917	-34.938917	-18.346734
2.06895378	-34.938917	-32.879184	-10.718166
2.06895379	-32.879184	-34.938917	-10.718166
-0.82075877	-30.314691	-30.314691	-10.938091
-0.82128316	-37.503410	-37.503410	-10.938091
-0.82116149	-37.503410	-30.314691	-18.126810
-0.82116149	-30.314691	-37.503410	-18.126810
-0.82103733	-30.314691	-35.158841	-15.782241
-0.82119307	-37.503410	-32.659260	-15.782241
-0.82123586	-37.503410	-35.158841	-13.282659
-0.82089695	-30.314691	-32.659260	-13.282659
-0.82103733	-35.158841	-30.314691	-15.782241
-0.82119306	-32.659260	-37.503410	-15.782241
-0.82089695	-32.659260	-30.314691	-13.282659
-0.82123586	-35.158841	-37.503410	-13.282659
-0.82113466	-35.158841	-35.158841	-10.938091
-0.82095394	-32.659260	-32.659260	-10.938091
-0.82115062	-32.659260	-35.158841	-18.126810
-0.82115062	-35.158841	-32.659260	-18.126810
-1.62119663	-35.212127	-35.212127	-15.835527
-1.62102237	-32.605974	-32.605974	-15.835527
-1.62107717	-32.605974	-35.212127	-13.229374
-1.62107717	-35.212127	-32.605974	-13.229374
-1.62097176	-35.212127	-30.367977	-10.991377
-1.62113216	-32.605974	-37.450124	-10.991377
-1.62098507	-32.605974	-30.367977	-18.073524
-1.62129523	-35.212127	-37.450124	-18.073524
-1.62097175	-30.367977	-35.212127	-10.991377
-1.62113217	-37.450124	-32.605974	-10.991377
-1.62129524	-37.450124	-35.212127	-18.073524
-1.62098507	-30.367977	-32.605974	-18.073524
-1.62085215	-30.367977	-30.367977	-15.835527
-1.62132897	-37.450124	-37.450124	-15.835527
-1.62108854	-37.450124	-30.367977	-13.229374
-1.62108853	-30.367977	-37.450124	-13.229374
1.47879428	-33.909050	-38.753201	-9.688300
1.47900168	-33.909050	-33.909050	-4.844150
2.06872058	-37.723334	-37.723334	-8.658434
2.06929340	-30.094767	-30.094767	-8.658434
2.06899488	-30.094767	-37.723334	-1.029866
2.06899485	-37.723334	-30.094767	-1.029866
2.06889731	-37.723334	-32.879184	-3.814284
2.06910992	-30.094767	-34.938917	-3.814284
2.06919160	-30.094767	-32.879184	-5.874016
2.06882260	-37.723334	-34.938917	-5.874016
2.06889732	-32.879184	-37.723334	-3.814284
2.06910990	-34.938917	-30.094767	-3.814284
2.06882261	-34.938917	-37.723334	-5.874016
2.06919159	-32.879184	-30.094767	-5.874016
2.06905415	-32.879184	-32.879184	-8.658434
2.06890122	-34.938917	-34.938917	-8.658434
2.06901052	-34.938917	-32.879184	-1.029866
2.06901053	-32.879184	-34.938917	-1.029866
-0.82067671	-30.314691	-30.314691	-1.249791
-0.82123913	-37.503410	-37.503410	-1.249791
-0.82103711	-37.503410	-30.314691	-8.438509
-0.82103710	-30.314691	-37.503410	-8.438509
-0.82092055	-30.314691	-35.158841	-6.093941
-0.82109723	-37.503410	-32.659260	-6.093941
-0.82116817	-37.503410	-35.158841	-3.594359
-0.82079433	-30.314691	-32.659260	-3.594359
-0.82092057	-35.158841	-30.314691	-6.093941
-0.82109722	-32.659260	-37.503410	-6.093941
-0.82079434	-32.659260	-30.314691	-3.594359
-0.82116816	-35.158841	-37.503410	-3.594359
-0.82108148	-35.158841	-35.158841	-1.249791
-0.82088795	-32.659260	-32.659260	-1.249791
-0.82102442	-32.659260	-35.158841	-8.438509
-0.82102443	-35.158841	-32.659260	-8.438509
-1.62110069	-35.212127	-35.212127	-6.147226
-1.62090275	-32.605974	-32.605974	-6.147226
-1.62099498	-32.605974	-35.212127	-3.541074
-1.62099499	-35.212127	-32.605974	-3.541074
-1.62090649	-35.212127	-30.367977	-1.303076
-1.62107828	-32.605974	-37.450124	-1.303076
-1.62083019	-32.605974	-30.367977	-8.385224
-1.62119169	-35.212127	-37.450124	-8.385224
-1.62090647	-30.367977	-35.212127	-1.303076
-1.62107830	-37.450124	-32.605974	-1.303076
-1.62119170	-37.450124	-35.212127	-8.385224
-1.62083018	-30.367977	-32.605974	-8.385224
-1.62070557	-30.367977	-30.367977	-6.147226
-1.62124864	-37.450124	-37.450124	-6.147226
-1.62100754	-37.450124	-30.367977	-3.541074
-1.62100751	-30.367977	-37.450124	-3.541074
1.47883160	-33.909050	-38.753201	0.000000
1.47899478	-33.909050	-33.909050	4.844150
1.47878430	-33.909050	-38.753201	9.688300
2.06874620	-37.723334	-37.723334	1.029866
2.06934267	-30.094767	-30.094767	1.029866
2.06894775	-30.094767	-37.723334	8.658434
2.06894770	-37.723334	-30.094767	8.658434
2.06888149	-37.723334	-32.879184	5.874016
2.06908927	-30.094767	-34.938917	5.874016
2.06919671	-30.094767	-32.879184	3.814284
2.06882644	-37.723334	-34.938917	3.814284
2.06888152	-32.879184	-37.723334	5.874016
2.06908923	-34.938917	-30.094767	5.874016
2.06882645	-34.938917	-37.723334	3.814284
2.06919668	-32.879184	-30.094767	3.814284
2.06909227	-32.879184	-32.879184	1.029866
2.06893320	-34.938917	-34.938917	1.029866
2.06896247	-34.938917	-32.879184	8.658434
2.06896249	-32.879184	-34.938917	8.658434
-0.82074152	-30.314691	-30.314691	8.438509
-0.82127265	-37.503410	-37.503410	8.438509
-0.82100519	-37.503410	-30.314691	1.249791
-0.82100515	-30.314691	-37.503410	1.249791
-0.82091317	-30.314691	-35.158841	3.594359
-0.82109096	-37.503410	-32.659260	3.594359
-0.82118460	-37.503410	-35.158841	6.093941
-0.82082044	-30.314691	-32.659260	6.093941
-0.82091320	-35.158841	-30.314691	3.594359
-0.82109094	-32.659260	-37.503410	3.594359
-0.82082047	-32.659260	-30.314691	6.093941
-0.82118459	-35.158841	-37.503410	6.093941
-0.82112242	-35.158841	-35.158841	8.438509
-0.82093941	-32.659260	-32.659260	8.438509
-0.82099200	-32.659260	-35.158841	1.249791
-0.82099201	-35.158841	-32.659260	1.249791
-1.62109391	-35.212127	-35.212127	3.541074
-1.62089459	-32.605974	-32.605974	3.541074
-1.62101609	-32.605974	-35.212127	6.147226
-1.62101611	-35.212127	-32.605974	6.147226
-1.62095625	-35.212127	-30.367977	8.385224
-1.62111886	-32.605974	-37.450124	8.385224
-1.62079076	-32.605974	-30.367977	1.303076
-1.62116557	-35.212127	-37.450124	1.303076
-1.62095621	-30.367977	-35.212127	8.385224
-1.62111889	-37.450124	-32.605974	8.385224
-1.62116558	-37.450124	-35.212127	1.303076
-1.62079074	-30.367977	-32.605974	1.303076
-1.62069590	-30.367977	-30.367977	3.541074
-1.62124281	-37.450124	-37.450124	3.541074
-1.62102832	-37.450124	-30.367977	6.147226
-1.62102828	-30.367977	-37.450124	6.147226
1.47888936	-33.909050	-33.909050	14.532450
1.47866669	-33.909050	-38.753201	19.376600
2.06869602	-37.723334	-37.723334	10.718166
2.06924318	-30.094767	-30.094767	10.718166
2.06881412	-30.094767	-37.723334	18.346734
2.06881407	-37.723334	-30.094767	18.346734
2.06878050	-37.723334	-32.879184	15.562317
2.06896138	-30.094767	-34.938917	15.562317
2.06907747	-30.094767	-32.879184	13.502584
2.06874821	-37.723334	-34.938917	13.502584
2.06878053	-32.879184	-37.723334	15.562317
2.06896134	-34.938917	-30.094767	15.562317
2.06874822	-34.938917	-37.723334	13.502584
2.06907744	-32.879184	-30.094767	13.502584
2.06901614	-32.879184	-32.879184	10.718166
2.06886987	-34.938917	-34.938917	10.718166
2.06882652	-34.938917	-32.879184	18.346734
2.06882654	-32.879184	-34.938917	18.346734
-0.82092525	-30.314691	-30.314691	18.126810
-0.82137384	-37.503410	-37.503410	18.126810
-0.82107546	-37.503410	-30.314691	10.938091
-0.82107541	-30.314691	-37.503410	10.938091
-0.82101671	-30.314691	-35.158841	13.282659
-0.82117545	-37.503410	-32.659260	13.282659
-0.82127957	-37.503410	-35.158841	15.782241
-0.82096381	-30.314691	-32.659260	15.782241
-0.82101676	-35.158841	-30.314691	13.282659
-0.82117542	-32.659260	-37.503410	13.282659
-0.82096384	-32.659260	-30.314691	15.782241
-0.82127955	-35.158841	-37.503410	15.782241
-0.82124392	-35.158841	-35.158841	18.126810
-0.82108884	-32.659260	-32.659260	18.126810
-0.82106338	-32.659260	-35.158841	10.938091
-0.82106339	-35.158841	-32.659260	10.938091
-1.62117765	-35.212127	-35.212127	13.229374
-1.62099972	-32.605974	-32.605974	13.229374
-1.62113240	-32.605974	-35.212127	15.835527
-1.62113242	-35.212127	-32.605974	15.835527
-1.62110242	-35.212127	-30.367977	18.073524
-1.62124042	-32.605974	-37.450124	18.073524
-1.62088072	-32.605974	-30.367977	10.991377
-1.62122398	-35.212127	-37.450124	10.991377
-1.62110238	-30.367977	-35.212127	18.073524
-1.62124045	-37.450124	-32.605974	18.073524
-1.62122399	-37.450124	-35.212127	10.991377
-1.62088070	-30.367977	-32.605974	10.991377
-1.62082554	-30.367977	-30.367977	13.229374
-1.62131254	-37.450124	-37.450124	13.229374
-1.62114299	-37.450124	-30.367977	15.835527
-1.62114294	-30.367977	-37.450124	15.835527
1.47871811	-33.909050	-33.909050	24.220750
1.47850747	-33.909050	-38.753201	29.064900
2.06858403	-37.723334	-37.723334	20.406467
2.06903616	-30.094767	-30.094767	20.406467
2.06863094	-30.094767	-37.723334	28.035034
2.06863090	-37.723334	-30.094767	28.035034
2.06862281	-37.723334	-32.879184	25.250617
2.06876735	-30.094767	-34.938917	25.250617
2.06887662	-30.094767	-32.879184	23.190884
2.06861000	-37.723334	-34.938917	23.190884
2.06862283	-32.879184	-37.723334	25.250617
2.06876731	-34.938917	-30.094767	25.250617
2.06861002	-34.938917	-37.723334	23.190884
2.06887659	-32.879184	-30.094767	23.190884
2.06885285	-32.879184	-32.879184	20.406467
2.06873149	-34.938917	-34.938917	20.406467
2.06864063	-34.938917	-32.879184	28.035034
2.06864064	-32.879184	-34.938917	28.035034
-0.82116724	-30.314691	-30.314691	27.815110
-0.82151830	-37.503410	-37.503410	27.815110
-0.82122462	-37.503410	-30.314691	20.626391
-0.82122457	-30.314691	-37.503410	20.626391
-0.82119631	-30.314691	-35.158841	22.970960
-0.82132534	-37.503410	-32.659260	22.970960
-0.82142756	-37.503410	-35.158841	25.470541
-0.82117614	-30.314691	-32.659260	25.470541
-0.82119635	-35.158841	-30.314691	22.970960
-0.82132531	-32.659260	-37.503410	22.970960
-0.82117616	-32.659260	-30.314691	25.470541
-0.82142755	-35.158841	-37.503410	25.470541
-0.82141361	-35.158841	-35.158841	27.815110
-0.82129185	-32.659260	-32.659260	27.815110
-0.82121464	-32.659260	-35.158841	20.626391
-0.82121466	-35.158841	-32.659260	20.626391
-1.62132679	-35.212127	-35.212127	22.917674
-1.62118227	-32.605974	-32.605974	22.917674
-1.62130906	-32.605974	-35.212127	25.523827
-1.62130908	-35.212127	-32.605974	25.523827
-1.62130195	-35.212127	-30.367977	27.761824
-1.62141046	-32.605974	-37.450124	27.761824
-1.62106584	-32.605974	-30.367977	20.679677
-1.62134959	-35.212127	-37.450124	20.679677
-1.62130192	-30.367977	-35.212127	27.761824
-1.62141048	-37.450124	-32.605974	27.761824
-1.62134960	-37.450124	-35.212127	20.679677
-1.62106582	-30.367977	-32.605974	20.679677
-1.62104478	-30.367977	-30.367977	22.917674
-1.62143902	-37.450124	-37.450124	22.917674
-1.62131747	-37.450124	-30.367977	25.523827
-1.62131742	-30.367977	-37.450124	25.523827
1.47851985	-33.909050	-33.909050	33.909050
1.47833408	-33.909050	-38.753201	38.753201
2.06843543	-37.723334	-37.723334	30.094767
2.06878470	-30.094767	-30.094767	30.094767
2.06843313	-30.094767	-37.723334	37.723334
2.06843310	-37.723334	-30.094767	37.723334
2.06844114	-37.723334	-32.879184	34.938917
2.06855098	-30.094767	-34.938917	34.938917
2.06864566	-30.094767	-32.879184	32.879184
2.06844178	-37.723334	-34.938917	32.879184
2.06844116	-32.879184	-37.723334	34.938917
2.06855095	-34.938917	-30.094767	34.938917
2.06844179	-34.938917	-37.723334	32.879184
2.06864564	-32.879184	-30.094767	32.879184
2.06864688	-32.879184	-32.879184	30.094767
2.06855278	-34.938917	-34.938917	30.094767
2.06844040	-34.938917	-32.879184	37.723334
2.06844040	-32.879184	-34.938917	37.723334
-0.82141679	-30.314691	-30.314691	37.503410
-0.82168052	-37.503410	-37.503410	37.503410
-0.82141428	-37.503410	-30.314691	30.314691
-0.82141424	-30.314691	-37.503410	30.314691
-0.82140755	-30.314691	-35.158841	32.659260
-0.82150649	-37.503410	-32.659260	32.659260
-0.82159903	-37.503410	-35.158841	35.158841
-0.82140845	-30.314691	-32.659260	35.158841
-0.82140758	-35.158841	-30.314691	32.659260
-0.82150646	-32.659260	-37.503410	32.659260
-0.82140846	-32.659260	-30.314691	35.158841
-0.82159902	-35.158841	-37.503410	35.158841
-0.82159964	-35.158841	-35.158841	37.503410
-0.82150795	-32.659260	-32.659260	37.503410
-0.82140658	-32.659260	-35.158841	30.314691
-0.82140660	-35.158841	-32.659260	30.314691
-1.62150733	-35.212127	-35.212127	32.605974
-1.62139662	-32.605974	-32.605974	32.605974
-1.62150818	-32.605974	-35.212127	35.212127
-1.62150819	-35.212127	-32.605974	35.212127
-1.62151515	-35.212127	-30.367977	37.450124
-1.62159696	-32.605974	-37.450124	37.450124
-1.62129338	-32.605974	-30.367977	30.367977
-1.62151285	-35.212127	-37.450124	30.367977
-1.62151512	-30.367977	-35.212127	37.450124
-1.62159698	-37.450124	-32.605974	37.450124
-1.62151286	-37.450124	-35.212127	30.367977
-1.62129336	-30.367977	-32.605974	30.367977
-1.62129441	-30.367977	-30.367977	32.605974
-1.62159562	-37.450124	-37.450124	32.605974
-1.62151453	-37.450124	-30.367977	35.212127
-1.62151450	-30.367977	-37.450124	35.212127
1.47852468	-38.753201	-29.064900	-33.909050
1.47873923	-33.909050	-24.220750	-33.909050
2.06848446	-37.723334	-28.035034	-37.723334
2.06879797	-30.094767	-20.406467	-37.723334
2.06886752	-30.094767	-28.035034	-30.094767
2.06879797	-37.723334	-20.406467	-30.094767
2.06867789	-37.723334	-23.190884	-32.879184
2.06885436	-30.094767	-25.250617	-32.879184
2.06883528	-30.094767	-23.190884	-34.938917
2.06859311	-37.723334	-25.250617	-34.938917
2.06871490	-32.879184	-28.035034	-32.879184
2.06881024	-34.938917	-20.406467	-32.879184
2.06861182	-34.938917	-28.035034	-34.938917
2.06881024	-32.879184	-20.406467	-34.938917
2.06867789	-32.879184	-23.190884	-37.723334
2.06859311	-34.938917	-25.250617	-37.723334
2.06883528	-34.938917	-23.190884	-30.094767
2.06885436	-32.879184	-25.250617	-30.094767
-0.82095585	-30.314691	-20.626391	-30.314691
-0.82134285	-37.503410	-27.815110	-30.314691
-0.82139312	-37.503410	-20.626391	-37.503410
-0.82134285	-30.314691	-27.815110	-37.503410
-0.82122629	-30.314691	-25.470541	-35.158841
-0.82136896	-37.503410	-22.970960	-35.158841
-0.82135129	-37.503410	-25.470541	-32.659260
-0.82109182	-30.314691	-22.970960	-32.659260
-0.82126617	-35.158841	-20.626391	-35.158841
-0.82133429	-32.659260	-27.815110	-35.158841
-0.82111496	-32.659260	-20.626391	-32.659260
-0.82133429	-35.158841	-27.815110	-32.659260
-0.82122629	-35.158841	-25.470541	-30.314691
-0.82109182	-32.659260	-22.970960	-30.314691
-0.82135129	-32.659260	-25.470541	-37.503410
-0.82136896	-35.158841	-22.970960	-37.503410
-1.62135458	-35.212127	-25.523827	-35.212127
-1.62123698	-32.605974	-22.917674	-35.212127
-1.62121493	-32.605974	-25.523827	-32.605974
-1.62123698	-35.212127	-22.917674	-32.605974
-1.62113019	-35.212127	-20.679677	-30.367977
-1.62120527	-32.605974	-27.761824	-30.367977
-1.62126447	-32.605974	-20.679677	-37.450124
-1.62144952	-35.212127	-27.761824	-37.450124
-1.62108254	-30.367977	-25.523827	-30.367977
-1.62124627	-37.450124	-22.917674	-30.367977
-1.62146336	-37.450124	-25.523827	-37.450124
-1.62124627	-30.367977	-22.917674	-37.450124
-1.62113019	-30.367977	-20.679677	-35.212127
-1.62144952	-37.450124	-27.761824	-35.212127
-1.62126447	-37.450124	-20.679677	-32.605974
-1.62120527	-30.367977	-27.761824	-32.605974
1.47871986	-38.753201	-29.064900	-24.220750
1.47875906	-33.909050	-29.064900	-29.064900
1.47900954	-33.909050	-24.220750	-24.220750
2.06869615	-37.723334	-28.035034	-28.035034
2.06914114	-30.094767	-20.406467	-28.035034
2.06914114	-30.094767	-28.035034	-20.406467
2.06904588	-37.723334	-20.406467	-20.406467
2.06891420	-37.723334	-23.190884	-23.190884
2.06915963	-30.094767	-25.250617	-23.190884
2.06915963	-30.094767	-23.190884	-25.250617
2.06881935	-37.723334	-25.250617	-25.250617
2.06896467	-32.879184	-28.035034	-23.190884
2.06909673	-34.938917	-20.406467	-23.190884
2.06884475	-34.938917	-28.035034	-25.250617
2.06912296	-32.879184	-20.406467	-25.250617
2.06896467	-32.879184	-23.190884	-28.035034
2.06884475	-34.938917	-25.250617	-28.035034
2.06909672	-34.938917	-23.190884	-20.406467
2.06912295	-32.879184	-25.250617	-20.406467
-0.82060507	-30.314691	-20.626391	-20.626391
-0.82113825	-37.503410	-27.815110	-20.626391
-0.82113825	-37.503410	-20.626391	-27.815110
-0.82106719	-30.314691	-27.815110	-27.815110
-0.82092686	-30.314691	-25.470541	-25.470541
-0.82112712	-37.503410	-22.970960	-25.470541
-0.82112712	-37.503410	-25.470541	-22.970960
-0.82076594	-30.314691	-22.970960	-22.970960
-0.82098399	-35.158841	-20.626391	-25.470541
-0.82107922	-32.659260	-27.815110	-25.470541
-0.82079956	-32.659260	-20.626391	-22.970960
-0.82110427	-35.158841	-27.815110	-22.970960
-0.82098400	-35.158841	-25.470541	-20.626391
-0.82079956	-32.659260	-22.970960	-20.626391
-0.82107922	-32.659260	-25.470541	-27.815110
-0.82110427	-35.158841	-22.970960	-27.815110
-1.62110675	-35.212127	-25.523827	-25.523827
-1.62094165	-32.605974	-22.917674	-25.523827
-1.62094165	-32.605974	-25.523827	-22.917674
-1.62097236	-35.212127	-22.917674	-22.917674
-1.62085243	-35.212127	-20.679677	-20.679677
-1.62095493	-32.605974	-27.761824	-20.679677
-1.62095492	-32.605974	-20.679677	-27.761824
-1.62121652	-35.212127	-27.761824	-27.761824
-1.62078565	-30.367977	-25.523827	-20.679677
-1.62101034	-37.450124	-22.917674	-20.679677
-1.62123547	-37.450124	-25.523827	-27.761824
-1.62092811	-30.367977	-22.917674	-27.761824
-1.62078565	-30.367977	-20.679677	-25.523827
-1.62123548	-37.450124	-27.761824	-25.523827
-1.62101034	-37.450124	-20.679677	-22.917674
-1.62092811	-30.367977	-27.761824	-22.917674
1.47888282	-38.753201	-29.064900	-14.532450
1.47898263	-33.909050	-29.064900	-19.376600
1.47924974	-33.909050	-24.220750	-14.532450
2.06889019	-37.723334	-28.035034	-18.346734
2.06949469	-30.094767	-20.406467	-18.346734
2.06935933	-30.094767	-28.035034	-10.718166
2.06923955	-37.723334	-20.406467	-10.718166
2.06911309	-37.723334	-23.190884	-13.502584
2.06943113	-30.094767	-25.250617	-13.502584
2.06946857	-30.094767	-23.190884	-15.562317
2.06901790	-37.723334	-25.250617	-15.562317
2.06917735	-32.879184	-28.035034	-13.502584
2.06934751	-34.938917	-20.406467	-13.502584
2.06905042	-34.938917	-28.035034	-15.562317
2.06941779	-32.879184	-20.406467	-15.562317
2.06924595	-32.879184	-23.190884	-18.346734
2.06908398	-34.938917	-25.250617	-18.346734
2.06930317	-34.938917	-23.190884	-10.718166
2.06933626	-32.879184	-25.250617	-10.718166
-0.82030773	-30.314691	-20.626391	-10.938091
-0.82098218	-37.503410	-27.815110	-10.938091
-0.82089644	-37.503410	-20.626391	-18.126810
-0.82080053	-30.314691	-27.815110	-18.126810
-0.82064588	-30.314691	-25.470541	-15.782241
-0.82091101	-37.503410	-22.970960	-15.782241
-0.82094129	-37.503410	-25.470541	-13.282659
-0.82047342	-30.314691	-22.970960	-13.282659
-0.82072323	-35.158841	-20.626391	-15.782241
-0.82084856	-32.659260	-27.815110	-15.782241
-0.82051891	-32.659260	-20.626391	-13.282659
-0.82091263	-35.158841	-27.815110	-13.282659
-0.82079388	-35.158841	-25.470541	-10.938091
-0.82056178	-32.659260	-22.970960	-10.938091
-0.82081690	-32.659260	-25.470541	-18.126810
-0.82085083	-35.158841	-22.970960	-18.126810
-1.62088382	-35.212127	-25.523827	-15.835527
-1.62066523	-32.605974	-22.917674	-15.835527
-1.62070639	-32.605974	-25.523827	-13.229374
-1.62074623	-35.212127	-22.917674	-13.229374
-1.62062858	-35.212127	-20.679677	-10.991377
-1.62075689	-32.605974	-27.761824	-10.991377
-1.62064700	-32.605974	-20.679677	-18.073524
-1.62099982	-35.212127	-27.761824	-18.073524
-1.62054271	-30.367977	-25.523827	-10.991377
-1.62082587	-37.450124	-22.917674	-10.991377
-1.62102456	-37.450124	-25.523827	-18.073524
-1.62060910	-30.367977	-22.917674	-18.073524
-1.62044997	-30.367977	-20.679677	-15.835527
-1.62104843	-37.450124	-27.761824	-15.835527
-1.62079508	-37.450124	-20.679677	-13.229374
-1.62068873	-30.367977	-27.761824	-13.229374
1.47897487	-38.753201	-29.064900	-4.844150
1.47914843	-33.909050	-29.064900	-9.688300
1.47939166	-33.909050	-24.220750	-4.844150
2.06902564	-37.723334	-28.035034	-8.658434
2.06976905	-30.094767	-20.406467	-8.658434
2.06944836	-30.094767	-28.035034	-1.029866
2.06931754	-37.723334	-20.406467	-1.029866
2.06921971	-37.723334	-23.190884	-3.814284
2.06958264	-30.094767	-25.250617	-3.814284
2.06967118	-30.094767	-23.190884	-5.874016
2.06913977	-37.723334	-25.250617	-5.874016
2.06929238	-32.879184	-28.035034	-3.814284
2.06948561	-34.938917	-20.406467	-3.814284
2.06917729	-34.938917	-28.035034	-5.874016
2.06960927	-32.879184	-20.406467	-5.874016
2.06945431	-32.879184	-23.190884	-8.658434
2.06925627	-34.938917	-25.250617	-8.658434
2.06938685	-34.938917	-23.190884	-1.029866
2.06942305	-32.879184	-25.250617	-1.029866
-0.82017890	-30.314691	-20.626391	-1.249791
-0.82091840	-37.503410	-27.815110	-1.249791
-0.82072379	-37.503410	-20.626391	-8.438509
-0.82060655	-30.314691	-27.815110	-8.438509
-0.82046219	-30.314691	-25.470541	-6.093941
-0.82077534	-37.503410	-22.970960	-6.093941
-0.82084401	-37.503410	-25.470541	-3.594359
-0.82031142	-30.314691	-22.970960	-3.594359
-0.82055513	-35.158841	-20.626391	-6.093941
-0.82070226	-32.659260	-27.815110	-6.093941
-0.82036467	-32.659260	-20.626391	-3.594359
-0.82081194	-35.158841	-27.815110	-3.594359
-0.82071504	-35.158841	-25.470541	-1.249791
-0.82046120	-32.659260	-22.970960	-1.249791
-0.82062672	-32.659260	-25.470541	-8.438509
-0.82066830	-35.158841	-22.970960	-8.438509
-1.62074275	-35.212127	-25.523827	-6.147226
-1.62048462	-32.605974	-22.917674	-6.147226
-1.62058042	-32.605974	-25.523827	-3.541074
-1.62062585	-35.212127	-22.917674	-3.541074
-1.62053394	-35.212127	-20.679677	-1.303076
-1.62067386	-32.605974	-27.761824	-1.303076
-1.62041780	-32.605974	-20.679677	-8.385224
-1.62084782	-35.212127	-27.761824	-8.385224
-1.62043888	-30.367977	-25.523827	-1.303076
-1.62074911	-37.450124	-22.917674	-1.303076
-1.62087727	-37.450124	-25.523827	-8.385224
-1.62036968	-30.367977	-22.917674	-8.385224
-1.62022302	-30.367977	-20.679677	-6.147226
-1.62093270	-37.450124	-27.761824	-6.147226
-1.62068125	-37.450124	-20.679677	-3.541074
-1.62056020	-30.367977	-27.761824	-3.541074
1.47896822	-38.753201	-29.064900	4.844150
1.47920492	-33.909050	-29.064900	0.000000
1.47938009	-33.909050	-24.220750	4.844150
1.47913179	-33.909050	-29.064900	9.688300
2.06906251	-37.723334	-28.035034	1.029866
2.06984625	-30.094767	-20.406467	1.029866
2.06937103	-30.094767	-28.035034	8.658434
2.06925017	-37.723334	-20.406467	8.658434
2.06919619	-37.723334	-23.190884	5.874016
2.06954772	-30.094767	-25.250617	5.874016
2.06967794	-30.094767	-23.190884	3.814284
2.06914464	-37.723334	-25.250617	3.814284
2.06926680	-32.879184	-28.035034	5.874016
2.06945404	-34.938917	-20.406467	5.874016
2.06918231	-34.938917	-28.035034	3.814284
2.06961567	-32.879184	-20.406467	3.814284
2.06951199	-32.879184	-23.190884	1.029866
2.06930357	-34.938917	-25.250617	1.029866
2.06931431	-34.938917	-23.190884	8.658434
2.06934771	-32.879184	-25.250617	8.658434
-0.82028359	-30.314691	-20.626391	8.438509
-0.82096805	-37.503410	-27.815110	8.438509
-0.82067917	-37.503410	-20.626391	1.249791
-0.82055599	-30.314691	-27.815110	1.249791
-0.82045153	-30.314691	-25.470541	3.594359
-0.82076706	-37.503410	-22.970960	3.594359
-0.82086865	-37.503410	-25.470541	6.093941
-0.82035501	-30.314691	-22.970960	6.093941
-0.82054535	-35.158841	-20.626391	3.594359
-0.82069340	-32.659260	-27.815110	3.594359
-0.82040604	-32.659260	-20.626391	6.093941
-0.82083754	-35.158841	-27.815110	6.093941
-0.82077722	-35.158841	-25.470541	8.438509
-0.82054172	-32.659260	-22.970960	8.438509
-0.82057724	-32.659260	-25.470541	1.249791
-0.82062097	-35.158841	-22.970960	1.249791
-1.62073343	-35.212127	-25.523827	3.541074
-1.62047319	-32.605974	-22.917674	3.541074
-1.62061443	-32.605974	-25.523827	6.147226
-1.62065822	-35.212127	-22.917674	6.147226
-1.62060787	-35.212127	-20.679677	8.385224
-1.62073808	-32.605974	-27.761824	8.385224
-1.62035870	-32.605974	-20.679677	1.303076
-1.62080916	-35.212127	-27.761824	1.303076
-1.62052027	-30.367977	-25.523827	8.385224
-1.62080826	-37.450124	-22.917674	8.385224
-1.62083988	-37.450124	-25.523827	1.303076
-1.62030764	-30.367977	-22.917674	1.303076
-1.62020925	-30.367977	-20.679677	3.541074
-1.62092478	-37.450124	-27.761824	3.541074
-1.62071168	-37.450124	-20.679677	6.147226
-1.62059495	-30.367977	-27.761824	6.147226
1.47886603	-38.753201	-29.064900	14.532450
1.47922204	-33.909050	-24.220750	14.532450
1.47895758	-33.909050	-29.064900	19.376600
2.06898895	-37.723334	-28.035034	10.718166
2.06968723	-30.094767	-20.406467	10.718166
2.06916299	-30.094767	-28.035034	18.346734
2.06906606	-37.723334	-20.406467	18.346734
2.06905317	-37.723334	-23.190884	15.562317
2.06934578	-30.094767	-25.250617	15.562317
2.06948823	-30.094767	-23.190884	13.502584
2.06903201	-37.723334	-25.250617	13.502584
2.06911268	-32.879184	-28.035034	15.562317
2.06926949	-34.938917	-20.406467	15.562317
2.06906492	-34.938917	-28.035034	13.502584
2.06943662	-32.879184	-20.406467	13.502584
2.06939453	-32.879184	-23.190884	10.718166
2.06920810	-34.938917	-25.250617	10.718166
2.06911774	-34.938917	-23.190884	18.346734
2.06914444	-32.879184	-25.250617	18.346734
-0.82056313	-30.314691	-20.626391	18.126810
-0.82111276	-37.503410	-27.815110	18.126810
-0.82077916	-37.503410	-20.626391	10.938091
-0.82066955	-30.314691	-27.815110	10.938091
-0.82061670	-30.314691	-25.470541	13.282659
-0.82088791	-37.503410	-22.970960	13.282659
-0.82100470	-37.503410	-25.470541	15.782241
-0.82057902	-30.314691	-22.970960	15.782241
-0.82069607	-35.158841	-20.626391	13.282659
-0.82082405	-32.659260	-27.815110	13.282659
-0.82061974	-32.659260	-20.626391	15.782241
-0.82097829	-35.158841	-27.815110	15.782241
-0.82095425	-35.158841	-25.470541	18.126810
-0.82076420	-32.659260	-22.970960	18.126810
-0.82068839	-32.659260	-25.470541	10.938091
-0.82072724	-35.158841	-22.970960	10.938091
-1.62085805	-35.212127	-25.523827	13.229374
-1.62063401	-32.605974	-22.917674	13.229374
-1.62079149	-32.605974	-25.523827	15.835527
-1.62082765	-35.212127	-22.917674	15.835527
-1.62081589	-35.212127	-20.679677	18.073524
-1.62092176	-32.605974	-27.761824	18.073524
-1.62049628	-32.605974	-20.679677	10.991377
-1.62089732	-35.212127	-27.761824	10.991377
-1.62074669	-30.367977	-25.523827	18.073524
-1.62097895	-37.450124	-22.917674	18.073524
-1.62092507	-37.450124	-25.523827	10.991377
-1.62045199	-30.367977	-22.917674	10.991377
-1.62041278	-30.367977	-20.679677	13.229374
-1.62102639	-37.450124	-27.761824	13.229374
-1.62087208	-37.450124	-20.679677	15.835527
-1.62077548	-30.367977	-27.761824	15.835527
1.47869940	-38.753201	-29.064900	24.220750
1.47897854	-33.909050	-24.220750	24.220750
1.47873421	-33.909050	-29.064900	29.064900
2.06883060	-37.723334	-28.035034	20.406467
2.06937685	-30.094767	-20.406467	20.406467
2.06889625	-30.094767	-28.035034	28.035034
2.06882491	-37.723334	-20.406467	28.035034
2.06883930	-37.723334	-23.190884	25.250617
2.06905939	-30.094767	-25.250617	25.250617
2.06918931	-30.094767	-23.190884	23.190884
2.06884088	-37.723334	-25.250617	23.190884
2.06888477	-32.879184	-28.035034	25.250617
2.06900364	-34.938917	-20.406467	25.250617
2.06886678	-34.938917	-28.035034	23.190884
2.06915172	-32.879184	-20.406467	23.190884
2.06915516	-32.879184	-23.190884	20.406467
2.06900844	-34.938917	-25.250617	20.406467
2.06886315	-34.938917	-23.190884	28.035034
2.06888272	-32.879184	-25.250617	28.035034
-0.82090515	-30.314691	-20.626391	27.815110
-0.82131029	-37.503410	-27.815110	27.815110
-0.82098338	-37.503410	-20.626391	20.626391
-0.82089772	-30.314691	-27.815110	20.626391
-0.82088580	-30.314691	-25.470541	22.970960
-0.82109367	-37.503410	-22.970960	22.970960
-0.82120771	-37.503410	-25.470541	25.470541
-0.82088846	-30.314691	-22.970960	25.470541
-0.82094515	-35.158841	-20.626391	22.970960
-0.82104411	-32.659260	-27.815110	22.970960
-0.82091755	-32.659260	-20.626391	25.470541
-0.82118729	-35.158841	-27.815110	25.470541
-0.82118887	-35.158841	-25.470541	27.815110
-0.82104818	-32.659260	-22.970960	27.815110
-0.82091231	-32.659260	-25.470541	20.626391
-0.82094258	-35.158841	-22.970960	20.626391
-1.62106995	-35.212127	-25.523827	22.917674
-1.62089790	-32.605974	-22.917674	22.917674
-1.62104523	-32.605974	-25.523827	25.523827
-1.62107219	-35.212127	-22.917674	25.523827
-1.62108510	-35.212127	-20.679677	27.761824
-1.62116411	-32.605974	-27.761824	27.761824
-1.62076451	-32.605974	-20.679677	20.679677
-1.62107915	-35.212127	-27.761824	20.679677
-1.62103516	-30.367977	-25.523827	27.761824
-1.62120690	-37.450124	-22.917674	27.761824
-1.62110149	-37.450124	-25.523827	20.679677
-1.62073141	-30.367977	-22.917674	20.679677
-1.62073456	-30.367977	-20.679677	22.917674
-1.62120355	-37.450124	-27.761824	22.917674
-1.62110562	-37.450124	-20.679677	25.523827
-1.62103336	-30.367977	-27.761824	25.523827
1.47850564	-38.753201	-29.064900	33.909050
1.47871297	-33.909050	-24.220750	33.909050
1.47850429	-33.909050	-29.064900	38.753201
2.06862990	-37.723334	-28.035034	30.094767
2.06902740	-30.094767	-20.406467	30.094767
2.06862716	-30.094767	-28.035034	37.723334
2.06857654	-37.723334	-20.406467	37.723334
2.06860459	-37.723334	-23.190884	34.938917
2.06876225	-30.094767	-25.250617	34.938917
2.06887022	-30.094767	-23.190884	32.879184
2.06861918	-37.723334	-25.250617	32.879184
2.06863764	-32.879184	-28.035034	34.938917
2.06872336	-34.938917	-20.406467	34.938917
2.06863840	-34.938917	-28.035034	32.879184
2.06884434	-32.879184	-20.406467	32.879184
2.06887162	-32.879184	-23.190884	30.094767
2.06876436	-34.938917	-25.250617	30.094767
2.06860380	-34.938917	-23.190884	37.723334
2.06861764	-32.879184	-25.250617	37.723334
-0.82123361	-30.314691	-20.626391	37.503410
-0.82152159	-37.503410	-27.815110	37.503410
-0.82123101	-37.503410	-20.626391	30.314691
-0.82116877	-30.314691	-27.815110	30.314691
-0.82118044	-30.314691	-25.470541	32.659260
-0.82133048	-37.503410	-22.970960	32.659260
-0.82143164	-37.503410	-25.470541	35.158841
-0.82120327	-30.314691	-22.970960	35.158841
-0.82122227	-35.158841	-20.626391	32.659260
-0.82129428	-32.659260	-27.815110	32.659260
-0.82122319	-32.659260	-20.626391	35.158841
-0.82141662	-35.158841	-27.815110	35.158841
-0.82143231	-35.158841	-25.470541	37.503410
-0.82133205	-32.659260	-22.970960	37.503410
-0.82117928	-32.659260	-25.470541	30.314691
-0.82120120	-35.158841	-22.970960	30.314691
-1.62131275	-35.212127	-25.523827	32.605974
-1.62118839	-32.605974	-22.917674	32.605974
-1.62131373	-32.605974	-25.523827	35.212127
-1.62133290	-35.212127	-22.917674	35.212127
-1.62135749	-35.212127	-20.679677	37.450124
-1.62141417	-32.605974	-27.761824	37.450124
-1.62107359	-32.605974	-20.679677	30.367977
-1.62130333	-35.212127	-27.761824	30.367977
-1.62132268	-30.367977	-25.523827	37.450124
-1.62144495	-37.450124	-22.917674	37.450124
-1.62132009	-37.450124	-25.523827	30.367977
-1.62105060	-30.367977	-22.917674	30.367977
-1.62107472	-30.367977	-20.679677	32.605974
-1.62141261	-37.450124	-27.761824	32.605974
-1.62135687	-37.450124	-20.679677	35.212127
-1.62130533	-30.367977	-27.761824	35.212127
1.47868268	-38.753201	-19.376600	-33.909050
1.47890675	-33.909050	-14.532450	-33.909050
2.06862571	-37.723334	-18.346734	-37.723334
2.06893912	-30.094767	-10.718166	-37.723334
2.06911448	-30.094767	-18.346734	-30.094767
2.06893914	-37.723334	-10.718166	-30.094767
2.06882221	-37.723334	-13.502584	-32.879184
2.06906278	-30.094767	-15.562317	-32.879184
2.06901466	-30.094767	-13.502584	-34.938917
2.06873717	-37.723334	-15.562317	-34.938917
2.06891434	-32.879184	-18.346734	-32.879184
2.06895379	-34.938917	-10.718166	-32.879184
2.06878336	-34.938917	-18.346734	-34.938917
2.06895378	-32.879184	-10.718166	-34.938917
2.06882220	-32.879184	-13.502584	-37.723334
2.06873717	-34.938917	-15.562317	-37.723334
2.06901466	-34.938917	-13.502584	-30.094767
2.06906278	-32.879184	-15.562317	-30.094767
-0.82075877	-30.314691	-10.938091	-30.314691
-0.82116149	-37.503410	-18.126810	-30.314691
-0.82128316	-37.503410	-10.938091	-37.503410
-0.82116149	-30.314691	-18.126810	-37.503410
-0.82103733	-30.314691	-15.782241	-35.158841
-0.82123586	-37.503410	-13.282659	-35.158841
-0.82119306	-37.503410	-15.782241	-32.659260
-0.82089695	-30.314691	-13.282659	-32.659260
-0.82113466	-35.158841	-10.938091	-35.158841
-0.82115062	-32.659260	-18.126810	-35.158841
-0.82095394	-32.659260	-10.938091	-32.659260
-0.82115062	-35.158841	-18.126810	-32.659260
-0.82103733	-35.158841	-15.782241	-30.314691
-0.82089695	-32.659260	-13.282659	-30.314691
-0.82119307	-32.659260	-15.782241	-37.503410
-0.82123586	-35.158841	-13.282659	-37.503410
-1.62119663	-35.212127	-15.835527	-35.212127
-1.62107717	-32.605974	-13.229374	-35.212127
-1.62102237	-32.605974	-15.835527	-32.605974
-1.62107717	-35.212127	-13.229374	-32.605974
-1.62097175	-35.212127	-10.991377	-30.367977
-1.62098507	-32.605974	-18.073524	-30.367977
-1.62113217	-32.605974	-10.991377	-37.450124
-1.62129524	-35.212127	-18.073524	-37.450124
-1.62085215	-30.367977	-15.835527	-30.367977
-1.62108853	-37.450124	-13.229374	-30.367977
-1.62132897	-37.450124	-15.835527	-37.450124
-1.62108854	-30.367977	-13.229374	-37.450124
-1.62097176	-30.367977	-10.991377	-35.212127
-1.62129523	-37.450124	-18.073524	-35.212127
-1.62113216	-37.450124	-10.991377	-32.605974
-1.62098507	-30.367977	-18.073524	-32.605974
1.47893105	-38.753201	-19.376600	-24.220750
1.47898263	-33.909050	-19.376600	-29.064900
1.47924975	-33.909050	-14.532450	-24.220750
2.06889019	-37.723334	-18.346734	-28.035034
2.06935934	-30.094767	-10.718166	-28.035034
2.06949469	-30.094767	-18.346734	-20.406467
2.06923959	-37.723334	-10.718166	-20.406467
2.06911310	-37.723334	-13.502584	-23.190884
2.06946858	-30.094767	-15.562317	-23.190884
2.06943114	-30.094767	-13.502584	-25.250617
2.06901791	-37.723334	-15.562317	-25.250617
2.06924596	-32.879184	-18.346734	-23.190884
2.06930320	-34.938917	-10.718166	-23.190884
2.06908398	-34.938917	-18.346734	-25.250617
2.06933628	-32.879184	-10.718166	-25.250617
2.06917736	-32.879184	-13.502584	-28.035034
2.06905043	-34.938917	-15.562317	-28.035034
2.06934753	-34.938917	-13.502584	-20.406467
2.06941780	-32.879184	-15.562317	-20.406467
-0.82030770	-30.314691	-10.938091	-20.626391
-0.82089644	-37.503410	-18.126810	-20.626391
-0.82098216	-37.503410	-10.938091	-27.815110
-0.82080053	-30.314691	-18.126810	-27.815110
-0.82064588	-30.314691	-15.782241	-25.470541
-0.82094128	-37.503410	-13.282659	-25.470541
-0.82091100	-37.503410	-15.782241	-22.970960
-0.82047340	-30.314691	-13.282659	-22.970960
-0.82079385	-35.158841	-10.938091	-25.470541
-0.82081690	-32.659260	-18.126810	-25.470541
-0.82056176	-32.659260	-10.938091	-22.970960
-0.82085083	-35.158841	-18.126810	-22.970960
-0.82072322	-35.158841	-15.782241	-20.626391
-0.82051889	-32.659260	-13.282659	-20.626391
-0.82084855	-32.659260	-15.782241	-27.815110
-0.82091262	-35.158841	-13.282659	-27.815110
-1.62088381	-35.212127	-15.835527	-25.523827
-1.62070638	-32.605974	-13.229374	-25.523827
-1.62066522	-32.605974	-15.835527	-22.917674
-1.62074621	-35.212127	-13.229374	-22.917674
-1.62062855	-35.212127	-10.991377	-20.679677
-1.62064699	-32.605974	-18.073524	-20.679677
-1.62075687	-32.605974	-10.991377	-27.761824
-1.62099982	-35.212127	-18.073524	-27.761824
-1.62044996	-30.367977	-15.835527	-20.679677
-1.62079506	-37.450124	-13.229374	-20.679677
-1.62104842	-37.450124	-15.835527	-27.761824
-1.62068873	-30.367977	-13.229374	-27.761824
-1.62054270	-30.367977	-10.991377	-25.523827
-1.62102456	-37.450124	-18.073524	-25.523827
-1.62082584	-37.450124	-10.991377	-22.917674
-1.62060909	-30.367977	-18.073524	-22.917674
1.47914760	-38.753201	-19.376600	-14.532450
1.47928615	-33.909050	-19.376600	-19.376600
1.47957180	-33.909050	-14.532450	-14.532450
2.06914428	-37.723334	-18.346734	-18.346734
2.06982071	-30.094767	-10.718166	-18.346734
2.06982068	-30.094767	-18.346734	-10.718166
2.06948222	-37.723334	-10.718166	-10.718166
2.06936802	-37.723334	-13.502584	-13.502584
2.06985695	-30.094767	-15.562317	-13.502584
2.06985696	-30.094767	-13.502584	-15.562317
2.06927536	-37.723334	-15.562317	-15.562317
2.06954638	-32.879184	-18.346734	-13.502584
2.06962285	-34.938917	-10.718166	-13.502584
2.06936445	-34.938917	-18.346734	-15.562317
2.06971639	-32.879184	-10.718166	-15.562317
2.06954640	-32.879184	-13.502584	-18.346734
2.06936445	-34.938917	-15.562317	-18.346734
2.06962283	-34.938917	-13.502584	-10.718166
2.06971636	-32.879184	-15.562317	-10.718166
-0.81990120	-30.314691	-10.938091	-10.938091
-0.82068537	-37.503410	-18.126810	-10.938091
-0.82068534	-37.503410	-10.938091	-18.126810
-0.82042484	-30.314691	-18.126810	-18.126810
-0.82025088	-30.314691	-15.782241	-15.782241
-0.82066679	-37.503410	-13.282659	-15.782241
-0.82066680	-37.503410	-15.782241	-13.282659
-0.82006605	-30.314691	-13.282659	-13.282659
-0.82046441	-35.158841	-10.938091	-15.782241
-0.82049529	-32.659260	-18.126810	-15.782241
-0.82019382	-32.659260	-10.938091	-13.282659
-0.82058748	-35.158841	-18.126810	-13.282659
-0.82046444	-35.158841	-15.782241	-10.938091
-0.82019384	-32.659260	-13.282659	-10.938091
-0.82049528	-32.659260	-15.782241	-18.126810
-0.82058746	-35.158841	-13.282659	-18.126810
-1.62058732	-35.212127	-15.835527	-15.835527
-1.62033832	-32.605974	-13.229374	-15.835527
-1.62033833	-32.605974	-15.835527	-13.229374
-1.62044960	-35.212127	-13.229374	-13.229374
-1.62034035	-35.212127	-10.991377	-10.991377
-1.62036283	-32.605974	-18.073524	-10.991377
-1.62036279	-32.605974	-10.991377	-18.073524
-1.62070972	-35.212127	-18.073524	-18.073524
-1.62009695	-30.367977	-15.835527	-10.991377
-1.62055663	-37.450124	-13.229374	-10.991377
-1.62077665	-37.450124	-15.835527	-18.073524
-1.62025965	-30.367977	-13.229374	-18.073524
-1.62009692	-30.367977	-10.991377	-15.835527
-1.62077666	-37.450124	-18.073524	-15.835527
-1.62055662	-37.450124	-10.991377	-13.229374
-1.62025967	-30.367977	-18.073524	-13.229374
1.47927357	-38.753201	-19.376600	-4.844150
1.47952370	-33.909050	-19.376600	-9.688300
1.47976950	-33.909050	-14.532450	-4.844150
2.06932873	-37.723334	-18.346734	-8.658434
2.07019974	-30.094767	-10.718166	-8.658434
2.06995899	-30.094767	-18.346734	-1.029866
2.06958099	-37.723334	-10.718166	-1.029866
2.06950800	-37.723334	-13.502584	-3.814284
2.07008518	-30.094767	-15.562317	-3.814284
2.07015235	-30.094767	-13.502584	-5.874016
2.06943846	-37.723334	-15.562317	-5.874016
2.06971589	-32.879184	-18.346734	-3.814284
2.06980321	-34.938917	-10.718166	-3.814284
2.06954482	-34.938917	-18.346734	-5.874016
2.06997247	-32.879184	-10.718166	-5.874016
2.06983397	-32.879184	-13.502584	-8.658434
2.06960120	-34.938917	-15.562317	-8.658434
2.06973649	-34.938917	-13.502584	-1.029866
2.06984108	-32.879184	-15.562317	-1.029866
-0.81972121	-30.314691	-10.938091	-1.249791
-0.82059736	-37.503410	-18.126810	-1.249791
-0.82046679	-37.503410	-10.938091	-8.438509
-0.82013249	-30.314691	-18.126810	-8.438509
-0.81997676	-30.314691	-15.782241	-6.093941
-0.82048923	-37.503410	-13.282659	-6.093941
-0.82053554	-37.503410	-15.782241	-3.594359
-0.81983015	-30.314691	-13.282659	-3.594359
-0.82024526	-35.158841	-10.938091	-6.093941
-0.82028072	-32.659260	-18.126810	-6.093941
-0.81998563	-32.659260	-10.938091	-3.594359
-0.82044431	-35.158841	-18.126810	-3.594359
-0.82035469	-35.158841	-15.782241	-1.249791
-0.82005304	-32.659260	-13.282659	-1.249791
-0.82022481	-32.659260	-15.782241	-8.438509
-0.82034340	-35.158841	-13.282659	-8.438509
-1.62039214	-35.212127	-15.835527	-6.147226
-1.62008681	-32.605974	-13.229374	-6.147226
-1.62015615	-32.605974	-15.835527	-3.541074
-1.62028721	-35.212127	-13.229374	-3.541074
-1.62021674	-35.212127	-10.991377	-1.303076
-1.62023987	-32.605974	-18.073524	-1.303076
-1.62005578	-32.605974	-10.991377	-8.385224
-1.62049660	-35.212127	-18.073524	-8.385224
-1.61994036	-30.367977	-15.835527	-1.303076
-1.62045585	-37.450124	-13.229374	-1.303076
-1.62057958	-37.450124	-15.835527	-8.385224
-1.61991717	-30.367977	-13.229374	-8.385224
-1.61978059	-30.367977	-10.991377	-6.147226
-1.62061781	-37.450124	-18.073524	-6.147226
-1.62041138	-37.450124	-10.991377	-3.541074
-1.62006215	-30.367977	-18.073524	-3.541074
1.47926358	-38.753201	-19.376600	4.844150
1.47960635	-33.909050	-19.376600	0.000000
1.47975144	-33.909050	-14.532450	4.844150
1.47949714	-33.909050	-19.376600	9.688300
2.06937931	-37.723334	-18.346734	1.029866
2.07030607	-30.094767	-10.718166	1.029866
2.06983547	-30.094767	-18.346734	8.658434
2.06949412	-37.723334	-10.718166	8.658434
2.06947580	-37.723334	-13.502584	5.874016
2.07002896	-30.094767	-15.562317	5.874016
2.07015953	-30.094767	-13.502584	3.814284
2.06944414	-37.723334	-15.562317	3.814284
2.06967597	-32.879184	-18.346734	5.874016
2.06975990	-34.938917	-10.718166	5.874016
2.06955091	-34.938917	-18.346734	3.814284
2.06997881	-32.879184	-10.718166	3.814284
2.06991405	-32.879184	-13.502584	1.029866
2.06966667	-34.938917	-15.562317	1.029866
2.06963561	-34.938917	-13.502584	8.658434
2.06972994	-32.879184	-15.562317	8.658434
-0.81987249	-30.314691	-10.938091	8.438509
-0.82066738	-37.503410	-18.126810	8.438509
-0.82041040	-37.503410	-10.938091	1.249791
-0.82005497	-30.314691	-18.126810	1.249791
-0.81996276	-30.314691	-15.782241	3.594359
-0.82047928	-37.503410	-13.282659	3.594359
-0.82057015	-37.503410	-15.782241	6.093941
-0.81989768	-30.314691	-13.282659	6.093941
-0.82023392	-35.158841	-10.938091	3.594359
-0.82026897	-32.659260	-18.126810	3.594359
-0.82004453	-32.659260	-10.938091	6.093941
-0.82048244	-35.158841	-18.126810	6.093941
-0.82044338	-35.158841	-15.782241	8.438509
-0.82016899	-32.659260	-13.282659	8.438509
-0.82015385	-32.659260	-15.782241	1.249791
-0.82028001	-35.158841	-13.282659	1.249791
-1.62038028	-35.212127	-15.835527	3.541074
-1.62007268	-32.605974	-13.229374	3.541074
-1.62020799	-32.605974	-15.835527	6.147226
-1.62033288	-35.212127	-13.229374	6.147226
-1.62031561	-35.212127	-10.991377	8.385224
-1.62033761	-32.605974	-18.073524	8.385224
-1.61997705	-32.605974	-10.991377	1.303076
-1.62044201	-35.212127	-18.073524	1.303076
-1.62006691	-30.367977	-15.835527	8.385224
-1.62053513	-37.450124	-13.229374	8.385224
-1.62052938	-37.450124	-15.835527	1.303076
-1.61982801	-30.367977	-13.229374	1.303076
-1.61976447	-30.367977	-10.991377	3.541074
-1.62060766	-37.450124	-18.073524	3.541074
-1.62045162	-37.450124	-10.991377	6.147226
-1.62011869	-30.367977	-18.073524	6.147226
1.47912340	-38.753201	-19.376600	14.532450
1.47953109	-33.909050	-14.532450	14.532450
1.47924909	-33.909050	-19.376600	19.376600
2.06927663	-37.723334	-18.346734	10.718166
2.07007964	-30.094767	-10.718166	10.718166
2.06952323	-30.094767	-18.346734	18.346734
2.06926350	-37.723334	-10.718166	18.346734
2.06928868	-37.723334	-13.502584	15.562317
2.06972797	-30.094767	-15.562317	15.562317
2.06988058	-30.094767	-13.502584	13.502584
2.06929236	-37.723334	-15.562317	13.502584
2.06945043	-32.879184	-18.346734	15.562317
2.06951988	-34.938917	-10.718166	15.562317
2.06938252	-34.938917	-18.346734	13.502584
2.06973797	-32.879184	-10.718166	13.502584
2.06974703	-32.879184	-13.502584	10.718166
2.06953179	-34.938917	-15.562317	10.718166
2.06937315	-34.938917	-13.502584	18.346734
2.06944470	-32.879184	-15.562317	18.346734
-0.82025500	-30.314691	-10.938091	18.126810
-0.82086407	-37.503410	-18.126810	18.126810
-0.82053908	-37.503410	-10.938091	10.938091
-0.82023281	-30.314691	-18.126810	10.938091
-0.82021216	-30.314691	-15.782241	13.282659
-0.82063854	-37.503410	-13.282659	13.282659
-0.82075289	-37.503410	-15.782241	15.782241
-0.82022022	-30.314691	-13.282659	15.782241
-0.82043167	-35.158841	-10.938091	13.282659
-0.82046278	-32.659260	-18.126810	13.282659
-0.82033107	-32.659260	-10.938091	15.782241
-0.82068132	-35.158841	-18.126810	15.782241
-0.82068543	-35.158841	-15.782241	18.126810
-0.82047411	-32.659260	-13.282659	18.126810
-0.82031689	-32.659260	-15.782241	10.938091
-0.82042544	-35.158841	-13.282659	10.938091
-1.62055439	-35.212127	-15.835527	13.229374
-1.62029877	-32.605974	-13.229374	13.229374
-1.62046170	-32.605974	-15.835527	15.835527
-1.62056004	-35.212127	-13.229374	15.835527
-1.62058386	-35.212127	-10.991377	18.073524
-1.62060305	-32.605974	-18.073524	18.073524
-1.62016570	-32.605974	-10.991377	10.991377
-1.62056901	-35.212127	-18.073524	10.991377
-1.62039813	-30.367977	-15.835527	18.073524
-1.62075641	-37.450124	-13.229374	18.073524
-1.62064588	-37.450124	-15.835527	10.991377
-1.62004139	-30.367977	-13.229374	10.991377
-1.62005061	-30.367977	-10.991377	13.229374
-1.62074844	-37.450124	-18.073524	13.229374
-1.62065537	-37.450124	-10.991377	15.835527
-1.62039262	-30.367977	-18.073524	15.835527
1.47890350	-38.753201	-19.376600	24.220750
1.47920830	-33.909050	-14.532450	24.220750
1.47894916	-33.909050	-19.376600	29.064900
2.06906361	-37.723334	-18.346734	20.406467
2.06966101	-30.094767	-10.718166	20.406467
2.06915191	-30.094767	-18.346734	28.035034
2.06897151	-37.723334	-10.718166	28.035034
2.06901906	-37.723334	-13.502584	25.250617
2.06933052	-30.094767	-15.562317	25.250617
2.06946895	-30.094767	-13.502584	23.190884
2.06904437	-37.723334	-15.562317	23.190884
2.06913612	-32.879184	-18.346734	25.250617
2.06918763	-34.938917	-10.718166	25.250617
2.06911185	-34.938917	-18.346734	23.190884
2.06937160	-32.879184	-10.718166	23.190884
2.06942285	-32.879184	-13.502584	20.406467
2.06926175	-34.938917	-15.562317	20.406467
2.06904910	-34.938917	-13.502584	28.035034
2.06909861	-32.879184	-15.562317	28.035034
-0.82069523	-30.314691	-10.938091	27.815110
-0.82112080	-37.503410	-18.126810	27.815110
-0.82079417	-37.503410	-10.938091	20.626391
-0.82056780	-30.314691	-18.126810	20.626391
-0.82059200	-30.314691	-15.782241	22.970960
-0.82090027	-37.503410	-13.282659	22.970960
-0.82101464	-37.503410	-15.782241	25.470541
-0.82063716	-30.314691	-13.282659	25.470541
-0.82074640	-35.158841	-10.938091	22.970960
-0.82077106	-32.659260	-18.126810	22.970960
-0.82071141	-32.659260	-10.938091	25.470541
-0.82096209	-35.158841	-18.126810	25.470541
-0.82099048	-35.158841	-15.782241	27.815110
-0.82084225	-32.659260	-13.282659	27.815110
-0.82062853	-32.659260	-15.782241	20.626391
-0.82070852	-35.158841	-13.282659	20.626391
-1.62083720	-35.212127	-15.835527	22.917674
-1.62065097	-32.605974	-13.229374	22.917674
-1.62080444	-32.605974	-15.835527	25.523827
-1.62087363	-35.212127	-13.229374	25.523827
-1.62091695	-35.212127	-10.991377	27.761824
-1.62093198	-32.605974	-18.073524	27.761824
-1.62051750	-32.605974	-10.991377	20.679677
-1.62081950	-35.212127	-18.073524	20.679677
-1.62079078	-30.367977	-15.835527	27.761824
-1.62104057	-37.450124	-13.229374	27.761824
-1.62087848	-37.450124	-15.835527	20.679677
-1.62043034	-30.367977	-13.229374	20.679677
-1.62047814	-30.367977	-10.991377	22.917674
-1.62098419	-37.450124	-18.073524	22.917674
-1.62094223	-37.450124	-10.991377	25.523827
-1.62075682	-30.367977	-18.073524	25.523827
1.47865888	-38.753201	-19.376600	33.909050
1.47887483	-33.909050	-14.532450	33.909050
1.47865758	-33.909050	-19.376600	38.753201
2.06880564	-37.723334	-18.346734	30.094767
2.06921809	-30.094767	-10.718166	30.094767
2.06880298	-30.094767	-18.346734	37.723334
2.06868119	-37.723334	-10.718166	37.723334
2.06873496	-37.723334	-13.502584	34.938917
2.06894641	-30.094767	-15.562317	34.938917
2.06905881	-30.094767	-13.502584	32.879184
2.06876899	-37.723334	-15.562317	32.879184
2.06881586	-32.879184	-18.346734	34.938917
2.06885204	-34.938917	-10.718166	34.938917
2.06881660	-34.938917	-18.346734	32.879184
2.06899559	-32.879184	-10.718166	32.879184
2.06906002	-32.879184	-13.502584	30.094767
2.06894834	-34.938917	-15.562317	30.094767
2.06873434	-34.938917	-13.502584	37.723334
2.06876765	-32.879184	-15.562317	37.723334
-0.82109443	-30.314691	-10.938091	37.503410
-0.82138299	-37.503410	-18.126810	37.503410
-0.82109255	-37.503410	-10.938091	30.314691
-0.82093714	-30.314691	-18.126810	30.314691
-0.82097902	-30.314691	-15.782241	32.659260
-0.82118944	-37.503410	-13.282659	32.659260
-0.82129082	-37.503410	-15.782241	35.158841
-0.82103440	-30.314691	-13.282659	35.158841
-0.82108181	-35.158841	-10.938091	32.659260
-0.82109989	-32.659260	-18.126810	32.659260
-0.82108248	-32.659260	-10.938091	35.158841
-0.82125399	-35.158841	-18.126810	35.158841
-0.82129139	-35.158841	-15.782241	37.503410
-0.82119070	-32.659260	-13.282659	37.503410
-0.82097792	-32.659260	-15.782241	30.314691
-0.82103267	-35.158841	-13.282659	30.314691
-1.62114493	-35.212127	-15.835527	32.605974
-1.62101711	-32.605974	-13.229374	32.605974
-1.62114581	-32.605974	-15.835527	35.212127
-1.62119250	-35.212127	-13.229374	35.212127
-1.62124012	-35.212127	-10.991377	37.450124
-1.62125114	-32.605974	-18.073524	37.450124
-1.62090241	-32.605974	-10.991377	30.367977
-1.62111222	-35.212127	-18.073524	30.367977
-1.62115659	-30.367977	-15.835527	37.450124
-1.62132555	-37.450124	-13.229374	37.450124
-1.62115426	-37.450124	-15.835527	30.367977
-1.62084547	-30.367977	-13.229374	30.367977
-1.62090327	-30.367977	-10.991377	32.605974
-1.62124966	-37.450124	-18.073524	32.605974
-1.62123969	-37.450124	-10.991377	35.212127
-1.62111420	-30.367977	-18.073524	35.212127
1.47879428	-38.753201	-9.688300	-33.909050
1.47900168	-33.909050	-4.844150	-33.909050
2.06872058	-37.723334	-8.658434	-37.723334
2.06899485	-30.094767	-1.029866	-37.723334
2.06929340	-30.094767	-8.658434	-30.094767
2.06899488	-37.723334	-1.029866	-30.094767
2.06889732	-37.723334	-3.814284	-32.879184
2.06919159	-30.094767	-5.874016	-32.879184
2.06910990	-30.094767	-3.814284	-34.938917
2.06882261	-37.723334	-5.874016	-34.938917
2.06905415	-32.879184	-8.658434	-32.879184
2.06901053	-34.938917	-1.029866	-32.879184
2.06890122	-34.938917	-8.658434	-34.938917
2.06901052	-32.879184	-1.029866	-34.938917
2.06889731	-32.879184	-3.814284	-37.723334
2.06882260	-34.938917	-5.874016	-37.723334
2.06910992	-34.938917	-3.814284	-30.094767
2.06919160	-32.879184	-5.874016	-30.094767
-0.82067671	-30.314691	-1.249791	-30.314691
-0.82103710	-37.503410	-8.438509	-30.314691
-0.82123913	-37.503410	-1.249791	-37.503410
-0.82103711	-30.314691	-8.438509	-37.503410
-0.82092057	-30.314691	-6.093941	-35.158841
-0.82116816	-37.503410	-3.594359	-35.158841
-0.82109722	-37.503410	-6.093941	-32.659260
-0.82079434	-30.314691	-3.594359	-32.659260
-0.82108148	-35.158841	-1.249791	-35.158841
-0.82102443	-32.659260	-8.438509	-35.158841
-0.82088795	-32.659260	-1.249791	-32.659260
-0.82102442	-35.158841	-8.438509	-32.659260
-0.82092055	-35.158841	-6.093941	-30.314691
-0.82079433	-32.659260	-3.594359	-30.314691
-0.82109723	-32.659260	-6.093941	-37.503410
-0.82116817	-35.158841	-3.594359	-37.503410
-1.62110069	-35.212127	-6.147226	-35.212127
-1.62099499	-32.605974	-3.541074	-35.212127
-1.62090275	-32.605974	-6.147226	-32.605974
-1.62099498	-35.212127	-3.541074	-32.605974
-1.62090647	-35.212127	-1.303076	-30.367977
-1.62083018	-32.605974	-8.385224	-30.367977
-1.62107830	-32.605974	-1.303076	-37.450124
-1.62119170	-35.212127	-8.385224	-37.450124
-1.62070557	-30.367977	-6.147226	-30.367977
-1.62100751	-37.450124	-3.541074	-30.367977
-1.62124864	-37.450124	-6.147226	-37.450124
-1.62100754	-30.367977	-3.541074	-37.450124
-1.62090649	-30.367977	-1.303076	-35.212127
-1.62119169	-37.450124	-8.385224	-35.212127
-1.62107828	-37.450124	-1.303076	-32.605974
-1.62083019	-30.367977	-8.385224	-32.605974
1.47908618	-38.753201	-9.688300	-24.220750
1.47914844	-33.909050	-9.688300	-29.064900
1.47939171	-33.909050	-4.844150	-24.220750
2.06902566	-37.723334	-8.658434	-28.035034
2.06944838	-30.094767	-1.029866	-28.035034
2.06976909	-30.094767	-8.658434	-20.406467
2.06931765	-37.723334	-1.029866	-20.406467
2.06921977	-37.723334	-3.814284	-23.190884
2.06967122	-30.094767	-5.874016	-23.190884
2.06958268	-30.094767	-3.814284	-25.250617
2.06913981	-37.723334	-5.874016	-25.250617
2.06945435	-32.879184	-8.658434	-23.190884
2.06938694	-34.938917	-1.029866	-23.190884
2.06925630	-34.938917	-8.658434	-25.250617
2.06942312	-32.879184	-1.029866	-25.250617
2.06929240	-32.879184	-3.814284	-28.035034
2.06917731	-34.938917	-5.874016	-28.035034
2.06948570	-34.938917	-3.814284	-20.406467
2.06960934	-32.879184	-5.874016	-20.406467
-0.82017877	-30.314691	-1.249791	-20.626391
-0.82072375	-37.503410	-8.438509	-20.626391
-0.82091835	-37.503410	-1.249791	-27.815110
-0.82060654	-30.314691	-8.438509	-27.815110
-0.82046216	-30.314691	-6.093941	-25.470541
-0.82084396	-37.503410	-3.594359	-25.470541
-0.82077529	-37.503410	-6.093941	-22.970960
-0.82031135	-30.314691	-3.594359	-22.970960
-0.82071497	-35.158841	-1.249791	-25.470541
-0.82062669	-32.659260	-8.438509	-25.470541
-0.82046111	-32.659260	-1.249791	-22.970960
-0.82066827	-35.158841	-8.438509	-22.970960
-0.82055507	-35.158841	-6.093941	-20.626391
-0.82036458	-32.659260	-3.594359	-20.626391
-0.82070223	-32.659260	-6.093941	-27.815110
-0.82081191	-35.158841	-3.594359	-27.815110
-1.62074271	-35.212127	-6.147226	-25.523827
-1.62058037	-32.605974	-3.541074	-25.523827
-1.62048456	-32.605974	-6.147226	-22.917674
-1.62062577	-35.212127	-3.541074	-22.917674
-1.62053383	-35.212127	-1.303076	-20.679677
-1.62041775	-32.605974	-8.385224	-20.679677
-1.62067383	-32.605974	-1.303076	-27.761824
-1.62084780	-35.212127	-8.385224	-27.761824
-1.62022294	-30.367977	-6.147226	-20.679677
-1.62068116	-37.450124	-3.541074	-20.679677
-1.62093267	-37.450124	-6.147226	-27.761824
-1.62056018	-30.367977	-3.541074	-27.761824
-1.62043884	-30.367977	-1.303076	-25.523827
-1.62087724	-37.450124	-8.385224	-25.523827
-1.62074903	-37.450124	-1.303076	-22.917674
-1.62036964	-30.367977	-8.385224	-22.917674
1.47934899	-38.753201	-9.688300	-14.532450
1.47952374	-33.909050	-9.688300	-19.376600
1.47976962	-33.909050	-4.844150	-14.532450
2.06932878	-37.723334	-8.658434	-18.346734
2.06995918	-30.094767	-1.029866	-18.346734
2.07019978	-30.094767	-8.658434	-10.718166
2.06958115	-37.723334	-1.029866	-10.718166
2.06950811	-37.723334	-3.814284	-13.502584
2.07015248	-30.094767	-5.874016	-13.502584
2.07008535	-30.094767	-3.814284	-15.562317
2.06943854	-37.723334	-5.874016	-15.562317
2.06983403	-32.879184	-8.658434	-13.502584
2.06973669	-34.938917	-1.029866	-13.502584
2.06960125	-34.938917	-8.658434	-15.562317
2.06984129	-32.879184	-1.029866	-15.562317
2.06971600	-32.879184	-3.814284	-18.346734
2.06954490	-34.938917	-5.874016	-18.346734
2.06980334	-34.938917	-3.814284	-10.718166
2.06997256	-32.879184	-5.874016	-10.718166
-0.81972089	-30.314691	-1.249791	-10.938091
-0.82046676	-37.503410	-8.438509	-10.938091
-0.82059724	-37.503410	-1.249791	-18.126810
-0.82013243	-30.314691	-8.438509	-18.126810
-0.81997665	-30.314691	-6.093941	-15.782241
-0.82053543	-37.503410	-3.594359	-15.782241
-0.82048916	-37.503410	-6.093941	-13.282659
-0.81982995	-30.314691	-3.594359	-13.282659
-0.82035451	-35.158841	-1.249791	-15.782241
-0.82022475	-32.659260	-8.438509	-15.782241
-0.82005280	-32.659260	-1.249791	-13.282659
-0.82034335	-35.158841	-8.438509	-13.282659
-0.82024519	-35.158841	-6.093941	-10.938091
-0.81998546	-32.659260	-3.594359	-10.938091
-0.82028063	-32.659260	-6.093941	-18.126810
-0.82044420	-35.158841	-3.594359	-18.126810
-1.62039205	-35.212127	-6.147226	-15.835527
-1.62015600	-32.605974	-3.541074	-15.835527
-1.62008671	-32.605974	-6.147226	-13.229374
-1.62028707	-35.212127	-3.541074	-13.229374
-1.62021654	-35.212127	-1.303076	-10.991377
-1.62005574	-32.605974	-8.385224	-10.991377
-1.62023971	-32.605974	-1.303076	-18.073524
-1.62049654	-35.212127	-8.385224	-18.073524
-1.61978048	-30.367977	-6.147226	-10.991377
-1.62041127	-37.450124	-3.541074	-10.991377
-1.62061774	-37.450124	-6.147226	-18.073524
-1.62006201	-30.367977	-3.541074	-18.073524
-1.61994013	-30.367977	-1.303076	-15.835527
-1.62057954	-37.450124	-8.385224	-15.835527
-1.62045569	-37.450124	-1.303076	-13.229374
-1.61991711	-30.367977	-8.385224	-13.229374
1.47950487	-38.753201	-9.688300	-4.844150
1.47982953	-33.909050	-9.688300	-9.688300
1.48000445	-33.909050	-4.844150	-4.844150
2.06955468	-37.723334	-8.658434	-8.658434
2.07038422	-30.094767	-1.029866	-8.658434
2.07038388	-30.094767	-8.658434	-1.029866
2.06968829	-37.723334	-1.029866	-1.029866
2.06966759	-37.723334	-3.814284	-3.814284
2.07043851	-30.094767	-5.874016	-3.814284
2.07043862	-30.094767	-3.814284	-5.874016
2.06963071	-37.723334	-5.874016	-5.874016
2.07005302	-32.879184	-8.658434	-3.814284
2.06993407	-34.938917	-1.029866	-3.814284
2.06982887	-34.938917	-8.658434	-5.874016
2.07012400	-32.879184	-1.029866	-5.874016
2.07005316	-32.879184	-3.814284	-8.658434
2.06982892	-34.938917	-5.874016	-8.658434
2.06993397	-34.938917	-3.814284	-1.029866
2.07012380	-32.879184	-5.874016	-1.029866
-0.81952424	-30.314691	-1.249791	-1.249791
-0.82035874	-37.503410	-8.438509	-1.249791
-0.82035859	-37.503410	-1.249791	-8.438509
-0.81974583	-30.314691	-8.438509	-8.438509
-0.81963082	-30.314691	-6.093941	-6.093941
-0.82033362	-37.503410	-3.594359	-6.093941
-0.82033367	-37.503410	-6.093941	-3.594359
-0.81955194	-30.314691	-3.594359	-3.594359
-0.82011332	-35.158841	-1.249791	-6.093941
-0.81994823	-32.659260	-8.438509	-6.093941
-0.81982279	-32.659260	-1.249791	-3.594359
-0.82016357	-35.158841	-8.438509	-3.594359
-0.82011347	-35.158841	-6.093941	-1.249791
-0.81982291	-32.659260	-3.594359	-1.249791
-0.81994817	-32.659260	-6.093941	-8.438509
-0.82016346	-35.158841	-3.594359	-8.438509
-1.62015677	-35.212127	-6.147226	-6.147226
-1.61986235	-32.605974	-3.541074	-6.147226
-1.61986244	-32.605974	-6.147226	-3.541074
-1.62010075	-35.212127	-3.541074	-3.541074
-1.62008120	-35.212127	-1.303076	-1.303076
-1.61989784	-32.605974	-8.385224	-1.303076
-1.61989760	-32.605974	-1.303076	-8.385224
-1.62023049	-35.212127	-8.385224	-8.385224
-1.61958545	-30.367977	-6.147226	-1.303076
-1.62029708	-37.450124	-3.541074	-1.303076
-1.62038460	-37.450124	-6.147226	-8.385224
-1.61965495	-30.367977	-3.541074	-8.385224
-1.61958518	-30.367977	-1.303076	-6.147226
-1.62038463	-37.450124	-8.385224	-6.147226
-1.62029702	-37.450124	-1.303076	-3.541074
-1.61965513	-30.367977	-8.385224	-3.541074
1.47949156	-38.753201	-9.688300	4.844150
1.47993634	-33.909050	-9.688300	0.000000
1.47998091	-33.909050	-4.844150	4.844150
1.47979186	-33.909050	-9.688300	9.688300
2.06961647	-37.723334	-8.658434	1.029866
2.07049656	-30.094767	-1.029866	1.029866
2.07021363	-30.094767	-8.658434	8.658434
2.06959394	-37.723334	-1.029866	8.658434
2.06963019	-37.723334	-3.814284	5.874016
2.07036315	-30.094767	-5.874016	5.874016
2.07044181	-30.094767	-3.814284	3.814284
2.06963656	-37.723334	-5.874016	3.814284
2.06999849	-32.879184	-8.658434	5.874016
2.06988595	-34.938917	-1.029866	5.874016
2.06983490	-34.938917	-8.658434	3.814284
2.07012904	-32.879184	-1.029866	3.814284
2.07014456	-32.879184	-3.814284	1.029866
2.06990648	-34.938917	-5.874016	1.029866
2.06981626	-34.938917	-3.814284	8.658434
2.06998561	-32.879184	-5.874016	8.658434
-0.81969349	-30.314691	-1.249791	8.438509
-0.82044614	-37.503410	-8.438509	8.438509
-0.82029741	-37.503410	-1.249791	1.249791
-0.81964554	-30.314691	-8.438509	1.249791
-0.81961798	-30.314691	-6.093941	3.594359
-0.82032299	-37.503410	-3.594359	3.594359
-0.82037575	-37.503410	-6.093941	6.093941
-0.81963566	-30.314691	-3.594359	6.093941
-0.82010181	-35.158841	-1.249791	3.594359
-0.81993562	-32.659260	-8.438509	3.594359
-0.81988945	-32.659260	-1.249791	6.093941
-0.82021343	-35.158841	-8.438509	6.093941
-0.82022197	-35.158841	-6.093941	8.438509
-0.81995973	-32.659260	-3.594359	8.438509
-0.81986304	-32.659260	-6.093941	1.249791
-0.82009173	-35.158841	-3.594359	1.249791
-1.62014400	-35.212127	-6.147226	3.541074
-1.61984863	-32.605974	-3.541074	3.541074
-1.61992925	-32.605974	-6.147226	6.147226
-1.62015445	-35.212127	-3.541074	6.147226
-1.62019024	-35.212127	-1.303076	8.385224
-1.62002699	-32.605974	-8.385224	8.385224
-1.61981274	-32.605974	-1.303076	1.303076
-1.62016300	-35.212127	-8.385224	1.303076
-1.61974863	-30.367977	-6.147226	8.385224
-1.62038769	-37.450124	-3.541074	8.385224
-1.62032564	-37.450124	-6.147226	1.303076
-1.61955474	-30.367977	-3.541074	1.303076
-1.61957179	-30.367977	-1.303076	3.541074
-1.62037312	-37.450124	-8.385224	3.541074
-1.62034126	-37.450124	-1.303076	6.147226
-1.61973485	-30.367977	-8.385224	6.147226
1.47931811	-38.753201	-9.688300	14.532450
1.47971959	-33.909050	-4.844150	14.532450
1.47947541	-33.909050	-9.688300	19.376600
2.06948900	-37.723334	-8.658434	10.718166
2.07024621	-30.094767	-1.029866	10.718166
2.06980295	-30.094767	-8.658434	18.346734
2.06934481	-37.723334	-1.029866	18.346734
2.06941777	-37.723334	-3.814284	15.562317
2.06998659	-30.094767	-5.874016	15.562317
2.07010941	-30.094767	-3.814284	13.502584
2.06945760	-37.723334	-5.874016	13.502584
2.06970829	-32.879184	-8.658434	15.562317
2.06962413	-34.938917	-1.029866	15.562317
2.06962164	-34.938917	-8.658434	13.502584
2.06986452	-32.879184	-1.029866	13.502584
2.06994819	-32.879184	-3.814284	10.718166
2.06974313	-34.938917	-5.874016	10.718166
2.06951507	-34.938917	-3.814284	18.346734
2.06964048	-32.879184	-5.874016	18.346734
-0.82011922	-30.314691	-1.249791	18.126810
-0.82068553	-37.503410	-8.438509	18.126810
-0.82043761	-37.503410	-1.249791	10.938091
-0.81988538	-30.314691	-8.438509	10.938091
-0.81993287	-30.314691	-6.093941	13.282659
-0.82050380	-37.503410	-3.594359	13.282659
-0.82059143	-37.503410	-6.093941	15.782241
-0.82001633	-30.314691	-3.594359	15.782241
-0.82031857	-35.158841	-1.249791	13.282659
-0.82018657	-32.659260	-8.438509	13.282659
-0.82020577	-32.659260	-1.249791	15.782241
-0.82046213	-35.158841	-8.438509	15.782241
-0.82051100	-35.158841	-6.093941	18.126810
-0.82031318	-32.659260	-3.594359	18.126810
-0.82006542	-32.659260	-6.093941	10.938091
-0.82025948	-35.158841	-3.594359	10.938091
-1.62035428	-35.212127	-6.147226	13.229374
-1.62011208	-32.605974	-3.541074	13.229374
-1.62024068	-32.605974	-6.147226	15.835527
-1.62041436	-35.212127	-3.541074	15.835527
-1.62048376	-35.212127	-1.303076	18.073524
-1.62036469	-32.605974	-8.385224	18.073524
-1.62002171	-32.605974	-1.303076	10.991377
-1.62032379	-35.212127	-8.385224	10.991377
-1.62016134	-30.367977	-6.147226	18.073524
-1.62063729	-37.450124	-3.541074	18.073524
-1.62046457	-37.450124	-6.147226	10.991377
-1.61980760	-30.367977	-3.541074	10.991377
-1.61989031	-30.367977	-1.303076	13.229374
-1.62054649	-37.450124	-8.385224	13.229374
-1.62056290	-37.450124	-1.303076	15.835527
-1.62009602	-30.367977	-8.385224	15.835527
1.47905330	-38.753201	-9.688300	24.220750
1.47934498	-33.909050	-4.844150	24.220750
1.47910881	-33.909050	-9.688300	29.064900
2.06923100	-37.723334	-8.658434	20.406467
2.06978277	-30.094767	-1.029866	20.406467
2.06933990	-30.094767	-8.658434	28.035034
2.06903191	-37.723334	-1.029866	28.035034
2.06911615	-37.723334	-3.814284	25.250617
2.06950651	-30.094767	-5.874016	25.250617
2.06962786	-30.094767	-3.814284	23.190884
2.06917077	-37.723334	-5.874016	23.190884
2.06931976	-32.879184	-8.658434	25.250617
2.06926436	-34.938917	-1.029866	25.250617
2.06928975	-34.938917	-8.658434	23.190884
2.06946428	-32.879184	-1.029866	23.190884
2.06957309	-32.879184	-3.814284	20.406467
2.06942320	-34.938917	-5.874016	20.406467
2.06915038	-34.938917	-3.814284	28.035034
2.06923464	-32.879184	-5.874016	28.035034
-0.82060329	-30.314691	-1.249791	27.815110
-0.82098903	-37.503410	-8.438509	27.815110
-0.82071392	-37.503410	-1.249791	20.626391
-0.82031798	-30.314691	-8.438509	20.626391
-0.82039720	-30.314691	-6.093941	22.970960
-0.82079707	-37.503410	-3.594359	22.970960
-0.82089379	-37.503410	-6.093941	25.470541
-0.82049803	-30.314691	-3.594359	25.470541
-0.82066123	-35.158841	-1.249791	22.970960
-0.82057101	-32.659260	-8.438509	22.970960
-0.82062207	-32.659260	-1.249791	25.470541
-0.82080185	-35.158841	-8.438509	25.470541
-0.82086551	-35.158841	-6.093941	27.815110
-0.82073055	-32.659260	-3.594359	27.815110
-0.82044218	-32.659260	-6.093941	20.626391
-0.82058146	-35.158841	-3.594359	20.626391
-1.62068793	-35.212127	-6.147226	22.917674
-1.62051597	-32.605974	-3.541074	22.917674
-1.62064867	-32.605974	-6.147226	25.523827
-1.62076732	-35.212127	-3.541074	25.523827
-1.62084461	-35.212127	-1.303076	27.761824
-1.62076595	-32.605974	-8.385224	27.761824
-1.62040947	-32.605974	-1.303076	20.679677
-1.62063179	-35.212127	-8.385224	20.679677
-1.62063173	-30.367977	-6.147226	27.761824
-1.62095286	-37.450124	-3.541074	27.761824
-1.62073666	-37.450124	-6.147226	20.679677
-1.62026215	-30.367977	-3.541074	20.679677
-1.62036461	-30.367977	-1.303076	22.917674
-1.62082942	-37.450124	-8.385224	22.917674
-1.62087253	-37.450124	-1.303076	25.523827
-1.62055354	-30.367977	-8.385224	25.523827
1.47876778	-38.753201	-9.688300	33.909050
1.47896849	-33.909050	-4.844150	33.909050
1.47876694	-33.909050	-9.688300	38.753201
2.06892789	-37.723334	-8.658434	30.094767
2.06929929	-30.094767	-1.029866	30.094767
2.06892622	-30.094767	-8.658434	37.723334
2.06872411	-37.723334	-1.029866	37.723334
2.06880415	-37.723334	-3.814284	34.938917
2.06906121	-30.094767	-5.874016	34.938917
2.06916276	-30.094767	-3.814284	32.879184
2.06885976	-37.723334	-5.874016	32.879184
2.06894064	-32.879184	-8.658434	34.938917
2.06890543	-34.938917	-1.029866	34.938917
2.06894110	-34.938917	-8.658434	32.879184
2.06905897	-32.879184	-1.029866	32.879184
2.06916321	-32.879184	-3.814284	30.094767
2.06906217	-34.938917	-5.874016	30.094767
2.06880393	-34.938917	-3.814284	37.723334
2.06885912	-32.879184	-5.874016	37.723334
-0.82103429	-30.314691	-1.249791	37.503410
-0.82128957	-37.503410	-8.438509	37.503410
-0.82103398	-37.503410	-1.249791	30.314691
-0.82077064	-30.314691	-8.438509	30.314691
-0.82085094	-30.314691	-6.093941	32.659260
-0.82111542	-37.503410	-3.594359	32.659260
-0.82120491	-37.503410	-6.093941	35.158841
-0.82094354	-30.314691	-3.594359	35.158841
-0.82102195	-35.158841	-1.249791	32.659260
-0.82096356	-32.659260	-8.438509	32.659260
-0.82102206	-32.659260	-1.249791	35.158841
-0.82114243	-35.158841	-8.438509	35.158841
-0.82120519	-35.158841	-6.093941	37.503410
-0.82111585	-32.659260	-3.594359	37.503410
-0.82085038	-32.659260	-6.093941	30.314691
-0.82094293	-35.158841	-3.594359	30.314691
-1.62104050	-35.212127	-6.147226	32.605974
-1.62092567	-32.605974	-3.541074	32.605974
-1.62104094	-32.605974	-6.147226	35.212127
-1.62111881	-35.212127	-3.541074	35.212127
-1.62119004	-35.212127	-1.303076	37.450124
-1.62113922	-32.605974	-8.385224	37.450124
-1.62082804	-32.605974	-1.303076	30.367977
-1.62097911	-35.212127	-8.385224	30.367977
-1.62105266	-30.367977	-6.147226	37.450124
-1.62126364	-37.450124	-3.541074	37.450124
-1.62105149	-37.450124	-6.147226	30.367977
-1.62073403	-30.367977	-3.541074	30.367977
-1.62082819	-30.367977	-1.303076	32.605974
-1.62113832	-37.450124	-8.385224	32.605974
-1.62118997	-37.450124	-1.303076	35.212127
-1.62098035	-30.367977	-8.385224	35.212127
1.47883160	-38.753201	0.000000	-33.909050
1.47899478	-33.909050	4.844150	-33.909050
1.47878430	-38.753201	9.688300	-33.909050
2.06874620	-37.723334	1.029866	-37.723334
2.06894770	-30.094767	8.658434	-37.723334
2.06934267	-30.094767	1.029866	-30.094767
2.06894775	-37.723334	8.658434	-30.094767
2.06888152	-37.723334	5.874016	-32.879184
2.06919668	-30.094767	3.814284	-32.879184
2.06908923	-30.094767	5.874016	-34.938917
2.06882645	-37.723334	3.814284	-34.938917
2.06909227	-32.879184	1.029866	-32.879184
2.06896249	-34.938917	8.658434	-32.879184
2.06893320	-34.938917	1.029866	-34.938917
2.06896247	-32.879184	8.658434	-34.938917
2.06888149	-32.879184	5.874016	-37.723334
2.06882644	-34.938917	3.814284	-37.723334
2.06908927	-34.938917	5.874016	-30.094767
2.06919671	-32.879184	3.814284	-30.094767
-0.82074152	-30.314691	8.438509	-30.314691
-0.82100515	-37.503410	1.249791	-30.314691
-0.82127265	-37.503410	8.438509	-37.503410
-0.82100519	-30.314691	1.249791	-37.503410
-0.82091320	-30.314691	3.594359	-35.158841
-0.82118459	-37.503410	6.093941	-35.158841
-0.82109094	-37.503410	3.594359	-32.659260
-0.82082047	-30.314691	6.093941	-32.659260
-0.82112242	-35.158841	8.438509	-35.158841
-0.82099201	-32.659260	1.249791	-35.158841
-0.82093941	-32.659260	8.438509	-32.659260
-0.82099200	-35.158841	1.249791	-32.659260
-0.82091317	-35.158841	3.594359	-30.314691
-0.82082044	-32.659260	6.093941	-30.314691
-0.82109096	-32.659260	3.594359	-37.503410
-0.82118460	-35.158841	6.093941	-37.503410
-1.62109391	-35.212127	3.541074	-35.212127
-1.62101611	-32.605974	6.147226	-35.212127
-1.62089459	-32.605974	3.541074	-32.605974
-1.62101609	-35.212127	6.147226	-32.605974
-1.62095621	-35.212127	8.385224	-30.367977
-1.62079074	-32.605974	1.303076	-30.367977
-1.62111889	-32.605974	8.385224	-37.450124
-1.62116558	-35.212127	1.303076	-37.450124
-1.62069590	-30.367977	3.541074	-30.367977
-1.62102828	-37.450124	6.147226	-30.367977
-1.62124281	-37.450124	3.541074	-37.450124
-1.62102832	-30.367977	6.147226	-37.450124
-1.62095625	-30.367977	8.385224	-35.212127
-1.62116557	-37.450124	1.303076	-35.212127
-1.62111886	-37.450124	8.385224	-32.605974
-1.62079076	-30.367977	1.303076	-32.605974
1.47913880	-38.753201	0.000000	-24.220750
1.47920495	-33.909050	0.000000	-29.064900
1.47938020	-33.909050	4.844150	-24.220750
1.47907098	-38.753201	9.688300	-24.220750
2.06906256	-37.723334	1.029866	-28.035034
2.06937106	-30.094767	8.658434	-28.035034
2.06984642	-30.094767	1.029866	-20.406467
2.06925036	-37.723334	8.658434	-20.406467
2.06919632	-37.723334	5.874016	-23.190884
2.06967807	-30.094767	3.814284	-23.190884
2.06954781	-30.094767	5.874016	-25.250617
2.06914473	-37.723334	3.814284	-25.250617
2.06951210	-32.879184	1.029866	-23.190884
2.06931446	-34.938917	8.658434	-23.190884
2.06930364	-34.938917	1.029866	-25.250617
2.06934782	-32.879184	8.658434	-25.250617
2.06926685	-32.879184	5.874016	-28.035034
2.06918237	-34.938917	3.814284	-28.035034
2.06945424	-34.938917	5.874016	-20.406467
2.06961586	-32.879184	3.814284	-20.406467
-0.82028334	-30.314691	8.438509	-20.626391
-0.82067904	-37.503410	1.249791	-20.626391
-0.82096798	-37.503410	8.438509	-27.815110
-0.82055596	-30.314691	1.249791	-27.815110
-0.82045146	-30.314691	3.594359	-25.470541
-0.82086855	-37.503410	6.093941	-25.470541
-0.82076695	-37.503410	3.594359	-22.970960
-0.82035486	-30.314691	6.093941	-22.970960
-0.82077711	-35.158841	8.438509	-25.470541
-0.82057717	-32.659260	1.249791	-25.470541
-0.82054156	-32.659260	8.438509	-22.970960
-0.82062086	-35.158841	1.249791	-22.970960
-0.82054519	-35.158841	3.594359	-20.626391
-0.82040582	-32.659260	6.093941	-20.626391
-0.82069335	-32.659260	3.594359	-27.815110
-0.82083747	-35.158841	6.093941	-27.815110
-1.62073334	-35.212127	3.541074	-25.523827
-1.62061434	-32.605974	6.147226	-25.523827
-1.62047306	-32.605974	3.541074	-22.917674
-1.62065808	-35.212127	6.147226	-22.917674
-1.62060766	-35.212127	8.385224	-20.679677
-1.62035854	-32.605974	1.303076	-20.679677
-1.62073802	-32.605974	8.385224	-27.761824
-1.62080911	-35.212127	1.303076	-27.761824
-1.62020905	-30.367977	3.541074	-20.679677
-1.62071151	-37.450124	6.147226	-20.679677
-1.62092472	-37.450124	3.541074	-27.761824
-1.62059492	-30.367977	6.147226	-27.761824
-1.62052018	-30.367977	8.385224	-25.523827
-1.62083980	-37.450124	1.303076	-25.523827
-1.62080811	-37.450124	8.385224	-22.917674
-1.62030752	-30.367977	1.303076	-22.917674
1.47913184	-33.909050	9.688300	-29.064900
1.47941807	-38.753201	0.000000	-14.532450
1.47960650	-33.909050	0.000000	-19.376600
1.47975179	-33.909050	4.844150	-14.532450
1.47932775	-38.753201	9.688300	-14.532450
2.06937947	-37.723334	1.029866	-18.346734
2.06983584	-30.094767	8.658434	-18.346734
2.07030653	-30.094767	1.029866	-10.718166
2.06949449	-37.723334	8.658434	-10.718166
2.06947608	-37.723334	5.874016	-13.502584
2.07016003	-30.094767	3.814284	-13.502584
2.07002942	-30.094767	5.874016	-15.562317
2.06944436	-37.723334	3.814284	-15.562317
2.06991435	-32.879184	1.029866	-13.502584
2.06963603	-34.938917	8.658434	-13.502584
2.06966689	-34.938917	1.029866	-15.562317
2.06973037	-32.879184	8.658434	-15.562317
2.06967625	-32.879184	5.874016	-18.346734
2.06955113	-34.938917	3.814284	-18.346734
2.06976032	-34.938917	5.874016	-10.718166
2.06997926	-32.879184	3.814284	-10.718166
-0.81987169	-30.314691	8.438509	-10.938091
-0.82041019	-37.503410	1.249791	-10.938091
-0.82066714	-37.503410	8.438509	-18.126810
-0.82005473	-30.314691	1.249791	-18.126810
-0.81996238	-30.314691	3.594359	-15.782241
-0.82056990	-37.503410	6.093941	-15.782241
-0.82047903	-37.503410	3.594359	-13.282659
-0.81989709	-30.314691	6.093941	-13.282659
-0.82044303	-35.158841	8.438509	-15.782241
-0.82015359	-32.659260	1.249791	-15.782241
-0.82016846	-32.659260	8.438509	-13.282659
-0.82027975	-35.158841	1.249791	-13.282659
-0.82023357	-35.158841	3.594359	-10.938091
-0.82004398	-32.659260	6.093941	-10.938091
-0.82026872	-32.659260	3.594359	-18.126810
-0.82048219	-35.158841	6.093941	-18.126810
-1.62038002	-35.212127	3.541074	-15.835527
-1.62020761	-32.605974	6.147226	-15.835527
-1.62007228	-32.605974	3.541074	-13.229374
-1.62033251	-35.212127	6.147226	-13.229374
-1.62031514	-35.212127	8.385224	-10.991377
-1.61997669	-32.605974	1.303076	-10.991377
-1.62033729	-32.605974	8.385224	-18.073524
-1.62044183	-35.212127	1.303076	-18.073524
-1.61976390	-30.367977	3.541074	-10.991377
-1.62045129	-37.450124	6.147226	-10.991377
-1.62060748	-37.450124	3.541074	-18.073524
-1.62011835	-30.367977	6.147226	-18.073524
-1.62006641	-30.367977	8.385224	-15.835527
-1.62052920	-37.450124	1.303076	-15.835527
-1.62053480	-37.450124	8.385224	-13.229374
-1.61982761	-30.367977	1.303076	-13.229374
1.47949741	-33.909050	9.688300	-19.376600
1.47958426	-38.753201	0.000000	-4.844150
1.47993661	-33.909050	0.000000	-9.688300
1.47998137	-33.909050	4.844150	-4.844150
1.47947974	-38.753201	9.688300	-4.844150
2.06961667	-37.723334	1.029866	-8.658434
2.07021458	-30.094767	8.658434	-8.658434
2.07049676	-30.094767	1.029866	-1.029866
2.06959427	-37.723334	8.658434	-1.029866
[truncated: 24,529 more rows]
