# Supplementary material for: Resonating holes vs molecular spin-orbit coupled states in group-5 lacunar spinels
Source: Nat Commun. 2023 Aug 26;14:5218. doi: 10.1038/s41467-023-40811-y (PMC10460446; doi:10.1038/s41467-023-40811-y)
Supplement: Supplementary file 4 — Supplementary Data 1 [file 41467_2023_40811_MOESM4_ESM.zip › coords_pcf_ganb4s8.csv]

# [Nb4S28Ga6]^25- embedded cluster: Point charge fields (PCF) in ORCA format (charge X Y Z)
# F-43m (HT-phase)
26526
2.05	-11.039331	-1.052330	1.052330
2.05	-11.039331	1.052330	-1.052330
2.05	-1.052330	-11.039331	1.052330
1.40	-4.993500	-4.993500	-4.993500
2.05	-3.941170	-8.934670	-3.941170
2.05	-3.941170	-3.941170	-8.934670
2.05	-8.934670	-3.941170	-3.941170
-0.80	-6.325766	-1.332266	-6.325766
-0.80	-6.325766	-6.325766	-1.332266
-0.80	-1.332266	-6.325766	-6.325766
-1.60	-8.663723	-3.670223	-1.323278
-1.60	-1.323278	-3.670223	-8.663723
-1.60	-8.663723	-1.323278	-3.670223
-1.60	-1.323278	-8.663723	-3.670223
-1.60	-6.316778	-6.316778	-6.316778
-1.60	-3.670223	-3.670223	-6.316778
-1.60	-3.670223	-6.316778	-3.670223
-1.60	-6.316778	-3.670223	-3.670223
-1.60	-3.670223	-8.663723	-1.323278
-1.60	-3.670223	-1.323278	-8.663723
1.40	-9.987000	-4.993500	0.000000
1.40	-4.993500	-4.993500	4.993500
1.40	-4.993500	-9.987000	0.000000
2.05	-6.045830	-1.052330	6.045830
2.05	-6.045830	-6.045830	1.052330
2.05	-1.052330	-6.045830	6.045830
-0.80	-6.325766	-1.332266	3.661234
-0.80	-3.661234	-8.654735	3.661234
-0.80	-3.661234	-1.332266	6.325766
-0.80	-3.661234	-3.661234	8.654735
-0.80	-3.661234	-6.325766	1.332266
-0.80	-6.325766	-3.661234	1.332266
-0.80	-1.332266	-1.332266	8.654735
-0.80	-8.654735	-1.332266	1.332266
-0.80	-1.332266	-8.654735	1.332266
-0.80	-1.332266	-6.325766	3.661234
-0.80	-8.654735	-3.661234	3.661234
-0.80	-1.332266	-3.661234	6.325766
-1.60	-1.323278	-6.316778	8.663723
-1.60	-8.663723	-6.316778	1.323278
-1.60	-8.663723	-1.323278	6.316778
-1.60	-1.323278	-8.663723	6.316778
-1.60	-6.316778	-6.316778	3.670223
-1.60	-3.670223	-3.670223	3.670223
-1.60	-3.670223	-6.316778	6.316778
-1.60	-6.316778	-3.670223	6.316778
-1.60	-6.316778	-1.323278	8.663723
-1.60	-6.316778	-8.663723	1.323278
2.05	-1.052330	-1.052330	11.039331
2.05	-1.052330	1.052330	-11.039331
1.40	-9.987000	0.000000	-4.993500
1.40	-4.993500	4.993500	-4.993500
1.40	-4.993500	0.000000	-9.987000
2.05	-6.045830	1.052330	-6.045830
2.05	-6.045830	6.045830	-1.052330
2.05	-1.052330	6.045830	-6.045830
-0.80	-3.661234	1.332266	-6.325766
-0.80	-3.661234	8.654735	-3.661234
-0.80	-6.325766	1.332266	-3.661234
-0.80	-6.325766	3.661234	-1.332266
-0.80	-3.661234	6.325766	-1.332266
-0.80	-3.661234	3.661234	-8.654735
-0.80	-1.332266	8.654735	-1.332266
-0.80	-8.654735	1.332266	-1.332266
-0.80	-1.332266	1.332266	-8.654735
-0.80	-1.332266	3.661234	-6.325766
-0.80	-8.654735	3.661234	-3.661234
-0.80	-1.332266	6.325766	-3.661234
-1.60	-8.663723	6.316778	-1.323278
-1.60	-1.323278	6.316778	-8.663723
-1.60	-1.323278	8.663723	-6.316778
-1.60	-8.663723	1.323278	-6.316778
-1.60	-6.316778	3.670223	-6.316778
-1.60	-3.670223	6.316778	-6.316778
-1.60	-3.670223	3.670223	-3.670223
-1.60	-6.316778	6.316778	-3.670223
-1.60	-6.316778	8.663723	-1.323278
-1.60	-6.316778	1.323278	-8.663723
1.40	-9.987000	4.993500	0.000000
1.40	-9.987000	0.000000	4.993500
1.40	-4.993500	4.993500	4.993500
2.05	-3.941170	8.934670	3.941170
2.05	-3.941170	3.941170	8.934670
2.05	-8.934670	3.941170	3.941170
-0.80	-6.325766	1.332266	6.325766
-0.80	-6.325766	6.325766	1.332266
-0.80	-1.332266	6.325766	6.325766
-1.60	-1.323278	3.670223	8.663723
-1.60	-8.663723	3.670223	1.323278
-1.60	-1.323278	8.663723	3.670223
-1.60	-8.663723	1.323278	3.670223
-1.60	-6.316778	3.670223	3.670223
-1.60	-3.670223	6.316778	3.670223
-1.60	-3.670223	3.670223	6.316778
-1.60	-6.316778	6.316778	6.316778
-1.60	-3.670223	1.323278	8.663723
-1.60	-3.670223	8.663723	1.323278
1.40	-4.993500	0.000000	9.987000
1.40	-4.993500	9.987000	0.000000
2.05	-1.052330	11.039331	-1.052330
2.05	1.052330	-11.039331	-1.052330
2.05	1.052330	-1.052330	-11.039331
1.40	0.000000	-4.993500	-9.987000
1.40	0.000000	-9.987000	-4.993500
1.40	4.993500	-4.993500	-4.993500
2.05	6.045830	-1.052330	-6.045830
2.05	6.045830	-6.045830	-1.052330
2.05	1.052330	-6.045830	-6.045830
-0.80	3.661234	-1.332266	-6.325766
-0.80	6.325766	-1.332266	-3.661234
-0.80	3.661234	-8.654735	-3.661234
-0.80	3.661234	-6.325766	-1.332266
-0.80	6.325766	-3.661234	-1.332266
-0.80	3.661234	-3.661234	-8.654735
-0.80	8.654735	-1.332266	-1.332266
-0.80	1.332266	-8.654735	-1.332266
-0.80	1.332266	-1.332266	-8.654735
-0.80	1.332266	-3.661234	-6.325766
-0.80	1.332266	-6.325766	-3.661234
-0.80	8.654735	-3.661234	-3.661234
-1.60	8.663723	-6.316778	-1.323278
-1.60	1.323278	-6.316778	-8.663723
-1.60	8.663723	-1.323278	-6.316778
-1.60	1.323278	-8.663723	-6.316778
-1.60	3.670223	-6.316778	-6.316778
-1.60	6.316778	-3.670223	-6.316778
-1.60	6.316778	-6.316778	-3.670223
-1.60	3.670223	-3.670223	-3.670223
-1.60	6.316778	-8.663723	-1.323278
-1.60	6.316778	-1.323278	-8.663723
1.40	0.000000	-4.993500	9.987000
1.40	0.000000	-9.987000	4.993500
1.40	9.987000	-4.993500	0.000000
1.40	4.993500	-4.993500	4.993500
1.40	4.993500	-9.987000	0.000000
2.05	3.941170	-8.934670	3.941170
2.05	3.941170	-3.941170	8.934670
2.05	8.934670	-3.941170	3.941170
-0.80	6.325766	-1.332266	6.325766
-0.80	6.325766	-6.325766	1.332266
-0.80	1.332266	-6.325766	6.325766
-1.60	1.323278	-3.670223	8.663723
-1.60	8.663723	-3.670223	1.323278
-1.60	8.663723	-1.323278	3.670223
-1.60	1.323278	-8.663723	3.670223
-1.60	3.670223	-6.316778	3.670223
-1.60	6.316778	-3.670223	3.670223
-1.60	6.316778	-6.316778	6.316778
-1.60	3.670223	-3.670223	6.316778
-1.60	3.670223	-1.323278	8.663723
-1.60	3.670223	-8.663723	1.323278
1.40	0.000000	4.993500	-9.987000
1.40	0.000000	9.987000	-4.993500
1.40	4.993500	4.993500	-4.993500
1.40	4.993500	0.000000	-9.987000
2.05	3.941170	8.934670	-3.941170
2.05	3.941170	3.941170	-8.934670
2.05	8.934670	3.941170	-3.941170
-0.80	6.325766	1.332266	-6.325766
-0.80	6.325766	6.325766	-1.332266
-0.80	1.332266	6.325766	-6.325766
-1.60	8.663723	3.670223	-1.323278
-1.60	1.323278	3.670223	-8.663723
-1.60	1.323278	8.663723	-3.670223
-1.60	8.663723	1.323278	-3.670223
-1.60	3.670223	3.670223	-6.316778
-1.60	6.316778	6.316778	-6.316778
-1.60	6.316778	3.670223	-3.670223
-1.60	3.670223	6.316778	-3.670223
-1.60	3.670223	8.663723	-1.323278
-1.60	3.670223	1.323278	-8.663723
1.40	9.987000	0.000000	-4.993500
1.40	0.000000	4.993500	9.987000
1.40	9.987000	4.993500	0.000000
1.40	0.000000	9.987000	4.993500
1.40	4.993500	4.993500	4.993500
2.05	6.045830	1.052330	6.045830
2.05	6.045830	6.045830	1.052330
2.05	1.052330	6.045830	6.045830
-0.80	3.661234	8.654735	3.661234
-0.80	6.325766	1.332266	3.661234
-0.80	3.661234	1.332266	6.325766
-0.80	3.661234	3.661234	8.654735
-0.80	6.325766	3.661234	1.332266
-0.80	3.661234	6.325766	1.332266
-0.80	1.332266	1.332266	8.654735
-0.80	1.332266	8.654735	1.332266
-0.80	8.654735	1.332266	1.332266
-0.80	8.654735	3.661234	3.661234
-0.80	1.332266	6.325766	3.661234
-0.80	1.332266	3.661234	6.325766
-1.60	1.323278	6.316778	8.663723
-1.60	8.663723	6.316778	1.323278
-1.60	1.323278	8.663723	6.316778
-1.60	8.663723	1.323278	6.316778
-1.60	3.670223	3.670223	3.670223
-1.60	6.316778	6.316778	3.670223
-1.60	6.316778	3.670223	6.316778
-1.60	3.670223	6.316778	6.316778
-1.60	6.316778	1.323278	8.663723
-1.60	6.316778	8.663723	1.323278
1.40	4.993500	0.000000	9.987000
1.40	4.993500	9.987000	0.000000
1.40	9.987000	0.000000	4.993500
2.05	1.052330	1.052330	11.039331
2.05	1.052330	11.039331	1.052330
2.05	11.039331	-1.052330	-1.052330
2.05	11.039331	1.052330	1.052330
1.39854239	-34.954502	-34.954502	-34.954502
1.39836084	-34.954502	-39.948002	-39.948002
2.04850334	-33.902171	-38.895672	-33.902171
2.04861809	-36.006832	-31.013332	-33.902171
2.04842994	-36.006832	-38.895672	-36.006832
2.04861743	-33.902171	-31.013332	-36.006832
2.04850204	-33.902171	-33.902171	-38.895672
2.04842928	-36.006832	-36.006832	-38.895672
2.04861915	-36.006832	-33.902171	-31.013332
2.04861916	-33.902171	-36.006832	-31.013332
2.04833527	-38.895672	-38.895672	-38.895672
2.04860782	-31.013332	-31.013332	-38.895672
2.04861025	-31.013332	-38.895672	-31.013332
2.04861022	-38.895672	-31.013332	-31.013332
2.04850332	-38.895672	-33.902171	-33.902171
2.04861811	-31.013332	-36.006832	-33.902171
2.04861745	-31.013332	-33.902171	-36.006832
2.04842993	-38.895672	-36.006832	-36.006832
-0.80144325	-36.286767	-31.293267	-36.286767
-0.80152967	-33.622236	-38.615736	-36.286767
-0.80132812	-33.622236	-31.293267	-33.622236
-0.80152895	-36.286767	-38.615736	-33.622236
-0.80144165	-36.286767	-36.286767	-31.293267
-0.80132721	-33.622236	-33.622236	-31.293267
-0.80153022	-33.622236	-36.286767	-38.615736
-0.80153023	-36.286767	-33.622236	-38.615736
-0.80121902	-31.293267	-31.293267	-31.293267
-0.80153405	-38.615736	-38.615736	-31.293267
-0.80153603	-38.615736	-31.293267	-38.615736
-0.80153600	-31.293267	-38.615736	-38.615736
-0.80144323	-31.293267	-36.286767	-36.286767
-0.80152969	-38.615736	-33.622236	-36.286767
-0.80152896	-38.615736	-36.286767	-33.622236
-0.80132810	-31.293267	-33.622236	-33.622236
-1.60133823	-31.284279	-36.277779	-31.284279
-1.60143853	-38.624724	-33.631224	-31.284279
-1.60161454	-38.624724	-36.277779	-38.624724
-1.60144069	-31.284279	-33.631224	-38.624724
-1.60133999	-31.284279	-31.284279	-36.277779
-1.60161402	-38.624724	-38.624724	-36.277779
-1.60143934	-38.624724	-31.284279	-33.631224
-1.60143930	-31.284279	-38.624724	-33.631224
-1.60153212	-36.277779	-36.277779	-36.277779
-1.60143338	-33.631224	-33.631224	-36.277779
-1.60143258	-33.631224	-36.277779	-33.631224
-1.60143259	-36.277779	-33.631224	-33.631224
-1.60133825	-36.277779	-31.284279	-31.284279
-1.60143851	-33.631224	-38.624724	-31.284279
-1.60144070	-33.631224	-31.284279	-38.624724
-1.60161453	-36.277779	-38.624724	-38.624724
1.39873596	-34.954502	-34.954502	-24.967501
1.39853029	-34.954502	-39.948002	-29.961001
2.04867817	-33.902171	-38.895672	-23.915171
2.04882763	-36.006832	-31.013332	-23.915171
2.04859722	-36.006832	-38.895672	-26.019831
2.04884369	-33.902171	-31.013332	-26.019831
2.04870994	-33.902171	-33.902171	-28.908671
2.04861352	-36.006832	-36.006832	-28.908671
2.04880631	-36.006832	-33.902171	-21.026331
2.04880632	-33.902171	-36.006832	-21.026331
2.04849198	-38.895672	-38.895672	-28.908671
2.04885412	-31.013332	-31.013332	-28.908671
2.04879480	-31.013332	-38.895672	-21.026331
2.04879475	-38.895672	-31.013332	-21.026331
2.04867815	-38.895672	-33.902171	-23.915171
2.04882766	-31.013332	-36.006832	-23.915171
2.04884372	-31.013332	-33.902171	-26.019831
2.04859720	-38.895672	-36.006832	-26.019831
-0.80123551	-36.286767	-31.293267	-26.299767
-0.80134904	-33.622236	-38.615736	-26.299767
-0.80110304	-33.622236	-31.293267	-23.635235
-0.80136479	-36.286767	-38.615736	-23.635235
-0.80126935	-36.286767	-36.286767	-21.306267
-0.80112183	-33.622236	-33.622236	-21.306267
-0.80133489	-33.622236	-36.286767	-28.628736
-0.80133491	-36.286767	-33.622236	-28.628736
-0.80097821	-31.293267	-31.293267	-21.306267
-0.80138545	-38.615736	-38.615736	-21.306267
-0.80134260	-38.615736	-31.293267	-28.628736
-0.80134256	-31.293267	-38.615736	-28.628736
-0.80123548	-31.293267	-36.286767	-26.299767
-0.80134907	-38.615736	-33.622236	-26.299767
-0.80136480	-38.615736	-36.286767	-23.635235
-0.80110303	-31.293267	-33.622236	-23.635235
-1.60113633	-31.284279	-36.277779	-21.297278
-1.60126547	-38.624724	-33.631224	-21.297278
-1.60144504	-38.624724	-36.277779	-28.637724
-1.60121466	-31.284279	-33.631224	-28.637724
-1.60109603	-31.284279	-31.284279	-26.290779
-1.60145726	-38.624724	-38.624724	-26.290779
-1.60124974	-38.624724	-31.284279	-23.644224
-1.60124970	-31.284279	-38.624724	-23.644224
-1.60135225	-36.277779	-36.277779	-26.290779
-1.60122241	-33.631224	-33.631224	-26.290779
-1.60124090	-33.631224	-36.277779	-23.644224
-1.60124092	-36.277779	-33.631224	-23.644224
-1.60113636	-36.277779	-31.284279	-21.297278
-1.60126545	-33.631224	-38.624724	-21.297278
-1.60121467	-33.631224	-31.284279	-28.637724
-1.60144503	-36.277779	-38.624724	-28.637724
1.39890392	-34.954502	-34.954502	-14.980501
1.39868617	-34.954502	-39.948002	-19.974001
2.04882402	-33.902171	-38.895672	-13.928170
2.04900827	-36.006832	-31.013332	-13.928170
2.04874146	-36.006832	-38.895672	-16.032831
2.04905025	-33.902171	-31.013332	-16.032831
2.04890577	-33.902171	-33.902171	-18.921671
2.04878300	-36.006832	-36.006832	-18.921671
2.04895404	-36.006832	-33.902171	-11.039331
2.04895405	-33.902171	-36.006832	-11.039331
2.04863208	-38.895672	-38.895672	-18.921671
2.04909487	-31.013332	-31.013332	-18.921671
2.04894006	-31.013332	-38.895672	-11.039331
2.04894001	-38.895672	-31.013332	-11.039331
2.04882400	-38.895672	-33.902171	-13.928170
2.04900831	-31.013332	-36.006832	-13.928170
2.04905027	-31.013332	-33.902171	-16.032831
2.04874145	-38.895672	-36.006832	-16.032831
-0.80104822	-36.286767	-31.293267	-16.312767
-0.80119042	-33.622236	-38.615736	-16.312767
-0.80090738	-33.622236	-31.293267	-13.648235
-0.80123003	-36.286767	-38.615736	-13.648235
-0.80113425	-36.286767	-36.286767	-11.319266
-0.80095580	-33.622236	-33.622236	-11.319266
-0.80115397	-33.622236	-36.286767	-18.641735
-0.80115399	-36.286767	-33.622236	-18.641735
-0.80077736	-31.293267	-31.293267	-11.319266
-0.80127154	-38.615736	-38.615736	-11.319266
-0.80116382	-38.615736	-31.293267	-18.641735
-0.80116378	-31.293267	-38.615736	-18.641735
-0.80104818	-31.293267	-36.286767	-16.312767
-0.80119044	-38.615736	-33.622236	-16.312767
-0.80123004	-38.615736	-36.286767	-13.648235
-0.80090736	-31.293267	-33.622236	-13.648235
-1.60097370	-31.284279	-36.277779	-11.310278
-1.60112972	-38.624724	-33.631224	-11.310278
-1.60129210	-38.624724	-36.277779	-18.650723
-1.60099888	-31.284279	-33.631224	-18.650723
-1.60086850	-31.284279	-31.284279	-16.303778
-1.60132287	-38.624724	-38.624724	-16.303778
-1.60109025	-38.624724	-31.284279	-13.657223
-1.60109021	-31.284279	-38.624724	-13.657223
-1.60119443	-36.277779	-36.277779	-16.303778
-1.60103161	-33.631224	-33.631224	-16.303778
-1.60107931	-33.631224	-36.277779	-13.657223
-1.60107933	-36.277779	-33.631224	-13.657223
-1.60097374	-36.277779	-31.284279	-11.310278
-1.60112970	-33.631224	-38.624724	-11.310278
-1.60099890	-33.631224	-31.284279	-18.650723
-1.60129209	-36.277779	-38.624724	-18.650723
1.39900924	-34.954502	-34.954502	-4.993500
1.39880229	-34.954502	-39.948002	-9.987000
2.04890891	-33.902171	-38.895672	-3.941170
2.04911673	-36.006832	-31.013332	-3.941170
2.04883426	-36.006832	-38.895672	-6.045830
2.04919071	-33.902171	-31.013332	-6.045830
2.04905245	-33.902171	-33.902171	-8.934670
2.04890695	-36.006832	-36.006832	-8.934670
2.04902446	-36.006832	-33.902171	-1.052330
2.04902447	-33.902171	-36.006832	-1.052330
2.04873174	-38.895672	-38.895672	-8.934670
2.04928233	-31.013332	-31.013332	-8.934670
2.04900907	-31.013332	-38.895672	-1.052330
2.04900904	-38.895672	-31.013332	-1.052330
2.04890889	-38.895672	-33.902171	-3.941170
2.04911676	-31.013332	-36.006832	-3.941170
2.04919073	-31.013332	-33.902171	-6.045830
2.04883425	-38.895672	-36.006832	-6.045830
-0.80092148	-36.286767	-31.293267	-6.325766
-0.80108580	-33.622236	-38.615736	-6.325766
-0.80079022	-33.622236	-31.293267	-3.661234
-0.80115362	-36.286767	-38.615736	-3.661234
-0.80106906	-36.286767	-36.286767	-1.332266
-0.80087333	-33.622236	-33.622236	-1.332266
-0.80102146	-33.622236	-36.286767	-8.654735
-0.80102147	-36.286767	-33.622236	-8.654735
-0.80067450	-31.293267	-31.293267	-1.332266
-0.80121773	-38.615736	-38.615736	-1.332266
-0.80103316	-38.615736	-31.293267	-8.654735
-0.80103313	-31.293267	-38.615736	-8.654735
-0.80092145	-31.293267	-36.286767	-6.325766
-0.80108582	-38.615736	-33.622236	-6.325766
-0.80115363	-38.615736	-36.286767	-3.661234
-0.80079020	-31.293267	-33.622236	-3.661234
-1.60089328	-31.284279	-36.277779	-1.323278
-1.60106425	-38.624724	-33.631224	-1.323278
-1.60118289	-38.624724	-36.277779	-8.663723
-1.60083585	-31.284279	-33.631224	-8.663723
-1.60070919	-31.284279	-31.284279	-6.316778
-1.60123623	-38.624724	-38.624724	-6.316778
-1.60099772	-38.624724	-31.284279	-3.670223
-1.60099769	-31.284279	-38.624724	-3.670223
-1.60109043	-36.277779	-36.277779	-6.316778
-1.60090213	-33.631224	-33.631224	-6.316778
-1.60098534	-33.631224	-36.277779	-3.670223
-1.60098535	-36.277779	-33.631224	-3.670223
-1.60089330	-36.277779	-31.284279	-1.323278
-1.60106423	-33.631224	-38.624724	-1.323278
-1.60083587	-33.631224	-31.284279	-8.663723
-1.60118289	-36.277779	-38.624724	-8.663723
1.39901911	-34.954502	-34.954502	4.993500
1.39885062	-34.954502	-39.948002	0.000000
2.04890747	-33.902171	-38.895672	6.045830
2.04911590	-36.006832	-31.013332	6.045830
2.04885052	-36.006832	-38.895672	3.941170
2.04921770	-33.902171	-31.013332	3.941170
2.04910777	-33.902171	-33.902171	1.052330
2.04895259	-36.006832	-36.006832	1.052330
2.04899311	-36.006832	-33.902171	8.934670
2.04899311	-33.902171	-36.006832	8.934670
2.04876742	-38.895672	-38.895672	1.052330
2.04935595	-31.013332	-31.013332	1.052330
2.04897816	-31.013332	-38.895672	8.934670
2.04897815	-38.895672	-31.013332	8.934670
2.04890746	-38.895672	-33.902171	6.045830
2.04911591	-31.013332	-36.006832	6.045830
2.04921771	-31.013332	-33.902171	3.941170
2.04885052	-38.895672	-36.006832	3.941170
-0.80089509	-36.286767	-31.293267	3.661234
-0.80106485	-33.622236	-38.615736	3.661234
-0.80079429	-33.622236	-31.293267	6.325766
-0.80115753	-36.286767	-38.615736	6.325766
-0.80109483	-36.286767	-36.286767	8.654735
-0.80090490	-33.622236	-33.622236	8.654735
-0.80097420	-33.622236	-36.286767	1.332266
-0.80097420	-36.286767	-33.622236	1.332266
-0.80071262	-31.293267	-31.293267	8.654735
-0.80123953	-38.615736	-38.615736	8.654735
-0.80098670	-38.615736	-31.293267	1.332266
-0.80098668	-31.293267	-38.615736	1.332266
-0.80089508	-31.293267	-36.286767	3.661234
-0.80106486	-38.615736	-33.622236	3.661234
-0.80115753	-38.615736	-36.286767	6.325766
-0.80079429	-31.293267	-33.622236	6.325766
-1.60092436	-31.284279	-36.277779	8.663723
-1.60109026	-38.624724	-33.631224	8.663723
-1.60114491	-38.624724	-36.277779	1.323278
-1.60077573	-31.284279	-33.631224	1.323278
-1.60067437	-31.284279	-31.284279	3.670223
-1.60121952	-38.624724	-38.624724	3.670223
-1.60100176	-38.624724	-31.284279	6.316778
-1.60100175	-31.284279	-38.624724	6.316778
-1.60106966	-36.277779	-36.277779	3.670223
-1.60087510	-33.631224	-33.631224	3.670223
-1.60098934	-33.631224	-36.277779	6.316778
-1.60098935	-36.277779	-33.631224	6.316778
-1.60092437	-36.277779	-31.284279	8.663723
-1.60109025	-33.631224	-38.624724	8.663723
-1.60077574	-33.631224	-31.284279	1.323278
-1.60114491	-36.277779	-38.624724	1.323278
1.39881595	-34.954502	-39.948002	9.987000
1.39892796	-34.954502	-34.954502	14.980501
2.04881844	-33.902171	-38.895672	16.032831
2.04900332	-36.006832	-31.013332	16.032831
2.04878393	-36.006832	-38.895672	13.928170
2.04911744	-33.902171	-31.013332	13.928170
2.04905001	-33.902171	-33.902171	11.039331
2.04890386	-36.006832	-36.006832	11.039331
2.04886857	-36.006832	-33.902171	18.921671
2.04886857	-33.902171	-36.006832	18.921671
2.04872827	-38.895672	-38.895672	11.039331
2.04928171	-31.013332	-31.013332	11.039331
2.04885571	-31.013332	-38.895672	18.921671
2.04885571	-38.895672	-31.013332	18.921671
2.04881843	-38.895672	-33.902171	16.032831
2.04900333	-31.013332	-36.006832	16.032831
2.04911744	-31.013332	-33.902171	13.928170
2.04878393	-38.895672	-36.006832	13.928170
-0.80098110	-36.286767	-31.293267	13.648235
-0.80113598	-33.622236	-38.615736	13.648235
-0.80092135	-33.622236	-31.293267	16.312767
-0.80124206	-36.286767	-38.615736	16.312767
-0.80120507	-36.286767	-36.286767	18.641735
-0.80104154	-33.622236	-33.622236	18.641735
-0.80102990	-33.622236	-36.286767	11.319266
-0.80102990	-36.286767	-33.622236	11.319266
-0.80087966	-31.293267	-31.293267	18.641735
-0.80133199	-38.615736	-38.615736	18.641735
-0.80104166	-38.615736	-31.293267	11.319266
-0.80104165	-31.293267	-38.615736	11.319266
-0.80098109	-31.293267	-36.286767	13.648235
-0.80113599	-38.615736	-33.622236	13.648235
-0.80124207	-38.615736	-36.286767	16.312767
-0.80092134	-31.293267	-33.622236	16.312767
-1.60105823	-31.284279	-36.277779	18.650723
-1.60120117	-38.624724	-33.631224	18.650723
-1.60119066	-38.624724	-36.277779	11.310278
-1.60084433	-31.284279	-33.631224	11.310278
-1.60078254	-31.284279	-31.284279	13.657223
-1.60127866	-38.624724	-38.624724	13.657223
-1.60110313	-38.624724	-31.284279	16.303778
-1.60110313	-31.284279	-38.624724	16.303778
-1.60114047	-36.277779	-36.277779	13.657223
-1.60096306	-33.631224	-33.631224	13.657223
-1.60109214	-33.631224	-36.277779	16.303778
-1.60109214	-36.277779	-33.631224	16.303778
-1.60105823	-36.277779	-31.284279	18.650723
-1.60120117	-33.631224	-38.624724	18.650723
-1.60084433	-33.631224	-31.284279	11.310278
-1.60119066	-36.277779	-38.624724	11.310278
1.39870722	-34.954502	-39.948002	19.974001
1.39876357	-34.954502	-34.954502	24.967501
2.04866675	-33.902171	-38.895672	26.019831
2.04881539	-36.006832	-31.013332	26.019831
2.04865249	-36.006832	-38.895672	23.915171
2.04892486	-33.902171	-31.013332	23.915171
2.04889744	-33.902171	-33.902171	21.026331
2.04877466	-36.006832	-36.006832	21.026331
2.04868683	-36.006832	-33.902171	28.908671
2.04868683	-33.902171	-36.006832	28.908671
2.04862401	-38.895672	-38.895672	21.026331
2.04908708	-31.013332	-31.013332	21.026331
2.04867672	-31.013332	-38.895672	28.908671
2.04867672	-38.895672	-31.013332	28.908671
2.04866675	-38.895672	-33.902171	26.019831
2.04881539	-31.013332	-36.006832	26.019831
2.04892486	-31.013332	-33.902171	23.915171
2.04865249	-38.895672	-36.006832	23.915171
-0.80115167	-36.286767	-31.293267	23.635235
-0.80127875	-33.622236	-38.615736	23.635235
-0.80112797	-33.622236	-31.293267	26.299767
-0.80138469	-36.286767	-38.615736	26.299767
-0.80136970	-36.286767	-36.286767	28.628736
-0.80124089	-33.622236	-33.622236	28.628736
-0.80117178	-33.622236	-36.286767	21.306267
-0.80117178	-36.286767	-33.622236	21.306267
-0.80111738	-31.293267	-31.293267	28.628736
-0.80147239	-38.615736	-38.615736	28.628736
-0.80118164	-38.615736	-31.293267	21.306267
-0.80118164	-31.293267	-38.615736	21.306267
-0.80115167	-31.293267	-36.286767	23.635235
-0.80127875	-38.615736	-33.622236	23.635235
-0.80138469	-38.615736	-36.286767	26.299767
-0.80112797	-31.293267	-33.622236	26.299767
-1.60125391	-31.284279	-36.277779	28.637724
-1.60136663	-38.624724	-33.631224	28.637724
-1.60130794	-38.624724	-36.277779	21.297278
-1.60101811	-31.284279	-33.631224	21.297278
-1.60099340	-31.284279	-31.284279	23.644224
-1.60139850	-38.624724	-38.624724	23.644224
-1.60127164	-38.624724	-31.284279	26.290779
-1.60127164	-31.284279	-38.624724	26.290779
-1.60128254	-36.277779	-36.277779	23.644224
-1.60113716	-33.631224	-33.631224	23.644224
-1.60126283	-33.631224	-36.277779	26.290779
-1.60126283	-36.277779	-33.631224	26.290779
-1.60125391	-36.277779	-31.284279	28.637724
-1.60136663	-33.631224	-38.624724	28.637724
-1.60101811	-33.631224	-31.284279	21.297278
-1.60130794	-36.277779	-38.624724	21.297278
1.39855180	-34.954502	-39.948002	29.961001
1.39856645	-34.954502	-34.954502	34.954502
2.04848649	-33.902171	-38.895672	36.006832
2.04859903	-36.006832	-31.013332	36.006832
2.04848649	-36.006832	-38.895672	33.902171
2.04869428	-33.902171	-31.013332	33.902171
2.04869428	-33.902171	-33.902171	31.013332
2.04859903	-36.006832	-36.006832	31.013332
2.04848649	-36.006832	-33.902171	38.895672
2.04848649	-33.902171	-36.006832	38.895672
2.04847893	-38.895672	-38.895672	31.013332
2.04883664	-31.013332	-31.013332	31.013332
2.04847893	-31.013332	-38.895672	38.895672
2.04847893	-38.895672	-31.013332	38.895672
2.04848649	-38.895672	-33.902171	36.006832
2.04859903	-31.013332	-36.006832	36.006832
2.04869428	-31.013332	-33.902171	33.902171
2.04848649	-38.895672	-36.006832	33.902171
-0.80136097	-36.286767	-31.293267	33.622236
-0.80145826	-33.622236	-38.615736	33.622236
-0.80136098	-33.622236	-31.293267	36.286767
-0.80155476	-36.286767	-38.615736	36.286767
-0.80155476	-36.286767	-36.286767	38.615736
-0.80145826	-33.622236	-33.622236	38.615736
-0.80136097	-33.622236	-36.286767	31.293267
-0.80136098	-36.286767	-33.622236	31.293267
-0.80136861	-31.293267	-31.293267	38.615736
-0.80163385	-38.615736	-38.615736	38.615736
-0.80136861	-38.615736	-31.293267	31.293267
-0.80136861	-31.293267	-38.615736	31.293267
-0.80136098	-31.293267	-36.286767	33.622236
-0.80145826	-38.615736	-33.622236	33.622236
-0.80155476	-38.615736	-36.286767	36.286767
-0.80136097	-31.293267	-33.622236	36.286767
-1.60146792	-31.284279	-36.277779	38.624724
-1.60155246	-38.624724	-33.631224	38.624724
-1.60146792	-38.624724	-36.277779	31.284279
-1.60124372	-31.284279	-33.631224	31.284279
-1.60124372	-31.284279	-31.284279	33.631224
-1.60155246	-38.624724	-38.624724	33.631224
-1.60146792	-38.624724	-31.284279	36.277779
-1.60146792	-31.284279	-38.624724	36.277779
-1.60146127	-36.277779	-36.277779	33.631224
-1.60135012	-33.631224	-33.631224	33.631224
-1.60146127	-33.631224	-36.277779	36.277779
-1.60146127	-36.277779	-33.631224	36.277779
-1.60146792	-36.277779	-31.284279	38.624724
-1.60155246	-33.631224	-38.624724	38.624724
-1.60124372	-33.631224	-31.284279	31.284279
-1.60146792	-36.277779	-38.624724	31.284279
1.39852863	-39.948002	-29.961001	-34.954502
1.39873129	-34.954502	-24.967501	-34.954502
1.39852742	-34.954502	-29.961001	-39.948002
2.04870780	-33.902171	-28.908671	-33.902171
2.04879907	-36.006832	-21.026331	-33.902171
2.04861094	-36.006832	-28.908671	-36.006832
2.04879841	-33.902171	-21.026331	-36.006832
2.04867224	-33.902171	-23.915171	-38.895672
2.04859273	-36.006832	-26.019831	-38.895672
2.04882343	-36.006832	-23.915171	-31.013332
2.04884081	-33.902171	-26.019831	-31.013332
2.04848908	-38.895672	-28.908671	-38.895672
2.04878640	-31.013332	-21.026331	-38.895672
2.04885298	-31.013332	-28.908671	-31.013332
2.04878883	-38.895672	-21.026331	-31.013332
2.04867359	-38.895672	-23.915171	-33.902171
2.04883956	-31.013332	-26.019831	-33.902171
2.04882153	-31.013332	-23.915171	-36.006832
2.04859344	-38.895672	-26.019831	-36.006832
-0.80127651	-36.286767	-21.306267	-36.286767
-0.80133782	-33.622236	-28.628736	-36.286767
-0.80112937	-33.622236	-21.306267	-33.622236
-0.80133697	-36.286767	-28.628736	-33.622236
-0.80123811	-36.286767	-26.299767	-31.293267
-0.80110795	-33.622236	-23.635235	-31.293267
-0.80135359	-33.622236	-26.299767	-38.615736
-0.80137054	-36.286767	-23.635235	-38.615736
-0.80098588	-31.293267	-21.306267	-31.293267
-0.80134376	-38.615736	-28.628736	-31.293267
-0.80139216	-38.615736	-21.306267	-38.615736
-0.80134605	-31.293267	-28.628736	-38.615736
-0.80123994	-31.293267	-26.299767	-36.286767
-0.80136998	-38.615736	-23.635235	-36.286767
-0.80135218	-38.615736	-26.299767	-33.622236
-0.80110896	-31.293267	-23.635235	-33.622236
-1.60109905	-31.284279	-26.290779	-31.284279
-1.60125383	-38.624724	-23.644224	-31.284279
-1.60146129	-38.624724	-26.290779	-38.624724
-1.60125615	-31.284279	-23.644224	-38.624724
-1.60114459	-31.284279	-21.297278	-36.277779
-1.60144763	-38.624724	-28.637724	-36.277779
-1.60127181	-38.624724	-21.297278	-33.631224
-1.60121700	-31.284279	-28.637724	-33.631224
-1.60135621	-36.277779	-26.290779	-36.277779
-1.60124688	-33.631224	-23.644224	-36.277779
-1.60122604	-33.631224	-26.290779	-33.631224
-1.60124603	-36.277779	-23.644224	-33.631224
-1.60114278	-36.277779	-21.297278	-31.284279
-1.60121601	-33.631224	-28.637724	-31.284279
-1.60127318	-33.631224	-21.297278	-38.624724
-1.60144820	-36.277779	-28.637724	-38.624724
1.39871789	-39.948002	-29.961001	-24.967501
1.39898987	-34.954502	-24.967501	-24.967501
1.39875162	-34.954502	-29.961001	-29.961001
2.04894788	-33.902171	-28.908671	-23.915171
2.04907311	-36.006832	-21.026331	-23.915171
2.04883488	-36.006832	-28.908671	-26.019831
2.04909497	-33.902171	-21.026331	-26.019831
2.04894429	-33.902171	-23.915171	-28.908671
2.04883314	-36.006832	-26.019831	-28.908671
2.04907597	-36.006832	-23.915171	-21.026331
2.04909984	-33.902171	-26.019831	-21.026331
2.04869253	-38.895672	-28.908671	-28.908671
2.04910939	-31.013332	-21.026331	-28.908671
2.04911663	-31.013332	-28.908671	-21.026331
2.04902885	-38.895672	-21.026331	-21.026331
2.04890136	-38.895672	-23.915171	-23.915171
2.04913044	-31.013332	-26.019831	-23.915171
2.04912844	-31.013332	-23.915171	-26.019831
2.04881121	-38.895672	-26.019831	-26.019831
-0.80100830	-36.286767	-21.306267	-26.299767
-0.80109301	-33.622236	-28.628736	-26.299767
-0.80082907	-33.622236	-21.306267	-23.635235
-0.80111497	-36.286767	-28.628736	-23.635235
-0.80100406	-36.286767	-26.299767	-21.306267
-0.80082647	-33.622236	-23.635235	-21.306267
-0.80109454	-33.622236	-26.299767	-28.628736
-0.80111834	-36.286767	-23.635235	-28.628736
-0.80065363	-31.293267	-21.306267	-21.306267
-0.80114357	-38.615736	-28.628736	-21.306267
-0.80114850	-38.615736	-21.306267	-28.628736
-0.80108390	-31.293267	-28.628736	-28.628736
-0.80095640	-31.293267	-26.299767	-26.299767
-0.80113722	-38.615736	-23.635235	-26.299767
-0.80113538	-38.615736	-26.299767	-23.635235
-0.80079969	-31.293267	-23.635235	-23.635235
-1.60081398	-31.284279	-26.290779	-21.297278
-1.60102539	-38.624724	-23.644224	-21.297278
-1.60124276	-38.624724	-26.290779	-28.637724
-1.60095566	-31.284279	-23.644224	-28.637724
-1.60081927	-31.284279	-21.297278	-26.290779
-1.60124147	-38.624724	-28.637724	-26.290779
-1.60102742	-38.624724	-21.297278	-23.644224
-1.60095160	-31.284279	-28.637724	-23.644224
-1.60111838	-36.277779	-26.290779	-26.290779
-1.60096647	-33.631224	-23.644224	-26.290779
-1.60096421	-33.631224	-26.290779	-23.644224
-1.60099193	-36.277779	-23.644224	-23.644224
-1.60087507	-36.277779	-21.297278	-21.297278
-1.60097430	-33.631224	-28.637724	-21.297278
-1.60098042	-33.631224	-21.297278	-28.637724
-1.60122492	-36.277779	-28.637724	-28.637724
1.39888135	-39.948002	-29.961001	-14.980501
1.39922787	-34.954502	-24.967501	-14.980501
1.39896962	-34.954502	-29.961001	-19.974001
2.04916067	-33.902171	-28.908671	-13.928170
2.04932278	-36.006832	-21.026331	-13.928170
2.04903882	-36.006832	-28.908671	-16.032831
2.04938285	-33.902171	-21.026331	-16.032831
2.04921647	-33.902171	-23.915171	-18.921671
2.04906668	-36.006832	-26.019831	-18.921671
2.04928681	-36.006832	-23.915171	-11.039331
2.04931750	-33.902171	-26.019831	-11.039331
2.04888323	-38.895672	-28.908671	-18.921671
2.04944764	-31.013332	-21.026331	-18.921671
2.04933920	-31.013332	-28.908671	-11.039331
2.04922674	-38.895672	-21.026331	-11.039331
2.04910070	-38.895672	-23.915171	-13.928170
2.04939992	-31.013332	-26.019831	-13.928170
2.04942944	-31.013332	-23.915171	-16.032831
2.04900825	-38.895672	-26.019831	-16.032831
-0.80075306	-36.286767	-21.306267	-16.312767
-0.80086451	-33.622236	-28.628736	-16.312767
-0.80055087	-33.622236	-21.306267	-13.648235
-0.80092259	-36.286767	-28.628736	-13.648235
-0.80081018	-36.286767	-26.299767	-11.319266
-0.80058380	-33.622236	-23.635235	-11.319266
-0.80083952	-33.622236	-26.299767	-18.641735
-0.80087184	-36.286767	-23.635235	-18.641735
-0.80035520	-31.293267	-21.306267	-11.319266
-0.80098261	-38.615736	-28.628736	-11.319266
-0.80091244	-38.615736	-21.306267	-18.641735
-0.80082501	-31.293267	-28.628736	-18.641735
-0.80068239	-31.293267	-26.299767	-16.312767
-0.80092267	-38.615736	-23.635235	-16.312767
-0.80094852	-38.615736	-26.299767	-13.648235
-0.80051063	-31.293267	-23.635235	-13.648235
-1.60056725	-31.284279	-26.290779	-11.310278
-1.60083734	-38.624724	-23.644224	-11.310278
-1.60103580	-38.624724	-26.290779	-18.650723
-1.60064846	-31.284279	-23.644224	-18.650723
-1.60049366	-31.284279	-21.297278	-16.303778
-1.60105599	-38.624724	-28.637724	-16.303778
-1.60081180	-38.624724	-21.297278	-13.657223
-1.60071245	-31.284279	-28.637724	-13.657223
-1.60089797	-36.277779	-26.290779	-16.303778
-1.60069647	-33.631224	-23.644224	-16.303778
-1.60072910	-33.631224	-26.290779	-13.657223
-1.60076554	-36.277779	-23.644224	-13.657223
-1.60064732	-36.277779	-21.297278	-11.310278
-1.60077263	-33.631224	-28.637724	-11.310278
-1.60068343	-33.631224	-21.297278	-18.650723
-1.60101240	-36.277779	-28.637724	-18.650723
1.39898334	-39.948002	-29.961001	-4.993500
1.39938600	-34.954502	-24.967501	-4.993500
1.39914145	-34.954502	-29.961001	-9.987000
2.04929197	-33.902171	-28.908671	-3.941170
2.04948082	-36.006832	-21.026331	-3.941170
2.04917713	-36.006832	-28.908671	-6.045830
2.04959128	-33.902171	-21.026331	-6.045830
2.04943366	-33.902171	-23.915171	-8.934670
2.04924721	-36.006832	-26.019831	-8.934670
2.04939278	-36.006832	-23.915171	-1.052330
2.04942776	-33.902171	-26.019831	-1.052330
2.04902531	-38.895672	-28.908671	-8.934670
2.04973192	-31.013332	-21.026331	-8.934670
2.04945257	-31.013332	-28.908671	-1.052330
2.04932474	-38.895672	-21.026331	-1.052330
2.04922195	-38.895672	-23.915171	-3.941170
2.04957398	-31.013332	-26.019831	-3.941170
2.04965020	-31.013332	-23.915171	-6.045830
2.04914092	-38.895672	-26.019831	-6.045830
-0.80057092	-36.286767	-21.306267	-6.325766
-0.80070439	-33.622236	-28.628736	-6.325766
-0.80037342	-33.622236	-21.306267	-3.661234
-0.80080780	-36.286767	-28.628736	-3.661234
-0.80071167	-36.286767	-26.299767	-1.332266
-0.80045545	-33.622236	-23.635235	-1.332266
-0.80064054	-33.622236	-26.299767	-8.654735
-0.80068113	-36.286767	-23.635235	-8.654735
-0.80019042	-31.293267	-21.306267	-1.332266
-0.80090315	-38.615736	-28.628736	-1.332266
-0.80073171	-38.615736	-21.306267	-8.654735
-0.80062221	-31.293267	-28.628736	-8.654735
-0.80048316	-31.293267	-26.299767	-6.325766
-0.80077445	-38.615736	-23.635235	-6.325766
-0.80083769	-38.615736	-26.299767	-3.661234
-0.80032423	-31.293267	-23.635235	-3.661234
-1.60043615	-31.284279	-26.290779	-1.323278
-1.60074259	-38.624724	-23.644224	-1.323278
-1.60088084	-38.624724	-26.290779	-8.663723
-1.60039843	-31.284279	-23.644224	-8.663723
-1.60024784	-31.284279	-21.297278	-6.316778
-1.60093082	-38.624724	-28.637724	-6.316778
-1.60068112	-38.624724	-21.297278	-3.670223
-1.60056390	-31.284279	-28.637724	-3.670223
-1.60074476	-36.277779	-26.290779	-6.316778
-1.60050114	-33.631224	-23.644224	-6.316778
-1.60058369	-33.631224	-26.290779	-3.670223
-1.60062679	-36.277779	-23.644224	-3.670223
-1.60052880	-36.277779	-21.297278	-1.323278
-1.60066941	-33.631224	-28.637724	-1.323278
-1.60044412	-33.631224	-21.297278	-8.663723
-1.60085237	-36.277779	-28.637724	-8.663723
1.39899268	-39.948002	-29.961001	4.993500
1.39940329	-34.954502	-24.967501	4.993500
1.39921701	-34.954502	-29.961001	0.000000
2.04929197	-33.902171	-28.908671	6.045830
2.04948146	-36.006832	-21.026331	6.045830
2.04920354	-36.006832	-28.908671	3.941170
2.04963500	-33.902171	-21.026331	3.941170
2.04952101	-33.902171	-23.915171	1.052330
2.04931744	-36.006832	-26.019831	1.052330
2.04934767	-36.006832	-23.915171	8.934670
2.04938139	-33.902171	-26.019831	8.934670
2.04907853	-38.895672	-28.908671	1.052330
2.04985286	-31.013332	-21.026331	1.052330
2.04940529	-31.013332	-28.908671	8.934670
2.04928204	-38.895672	-21.026331	8.934670
2.04922116	-38.895672	-23.915171	6.045830
2.04957619	-31.013332	-26.019831	6.045830
2.04969777	-31.013332	-23.915171	3.941170
2.04916583	-38.895672	-26.019831	3.941170
-0.80053035	-36.286767	-21.306267	3.661234
-0.80066929	-33.622236	-28.628736	3.661234
-0.80037694	-33.622236	-21.306267	6.325766
-0.80081199	-36.286767	-28.628736	6.325766
-0.80074867	-36.286767	-26.299767	8.654735
-0.80050182	-33.622236	-23.635235	8.654735
-0.80056475	-33.622236	-26.299767	1.332266
-0.80060931	-36.286767	-23.635235	1.332266
-0.80024769	-31.293267	-21.306267	8.654735
-0.80093390	-38.615736	-28.628736	8.654735
-0.80066460	-38.615736	-21.306267	1.332266
-0.80054457	-31.293267	-28.628736	1.332266
-0.80043712	-31.293267	-26.299767	3.661234
-0.80074291	-38.615736	-23.635235	3.661234
-0.80084205	-38.615736	-26.299767	6.325766
-0.80032707	-31.293267	-23.635235	6.325766
-1.60048324	-31.284279	-26.290779	8.663723
-1.60077886	-38.624724	-23.644224	8.663723
-1.60082437	-38.624724	-26.290779	1.323278
-1.60029864	-31.284279	-23.644224	1.323278
-1.60018833	-31.284279	-21.297278	3.670223
-1.60090500	-38.624724	-28.637724	3.670223
-1.60068566	-38.624724	-21.297278	6.316778
-1.60056741	-31.284279	-28.637724	6.316778
-1.60071177	-36.277779	-26.290779	3.670223
-1.60045661	-33.631224	-23.644224	3.670223
-1.60058739	-33.631224	-26.290779	6.316778
-1.60063089	-36.277779	-23.644224	6.316778
-1.60057283	-36.277779	-21.297278	8.663723
-1.60070787	-33.631224	-28.637724	8.663723
-1.60034989	-33.631224	-21.297278	1.323278
-1.60079360	-36.277779	-28.637724	1.323278
1.39916552	-34.954502	-29.961001	9.987000
1.39890418	-39.948002	-29.961001	14.980501
1.39926737	-34.954502	-24.967501	14.980501
2.04915674	-33.902171	-28.908671	16.032831
2.04931890	-36.006832	-21.026331	16.032831
2.04910472	-36.006832	-28.908671	13.928170
2.04948541	-33.902171	-21.026331	13.928170
2.04943425	-33.902171	-23.915171	11.039331
2.04924581	-36.006832	-26.019831	11.039331
2.04916676	-36.006832	-23.915171	18.921671
2.04919440	-33.902171	-26.019831	18.921671
2.04902246	-38.895672	-28.908671	11.039331
2.04973750	-31.013332	-21.026331	11.039331
2.04921390	-31.013332	-28.908671	18.921671
2.04911259	-38.895672	-21.026331	18.921671
2.04909531	-38.895672	-23.915171	16.032831
2.04939877	-31.013332	-26.019831	16.032831
2.04953975	-31.013332	-23.915171	13.928170
2.04907078	-38.895672	-26.019831	13.928170
-0.80065465	-36.286767	-21.306267	13.648235
-0.80077790	-33.622236	-28.628736	13.648235
-0.80056680	-33.622236	-21.306267	16.312767
-0.80093672	-36.286767	-28.628736	16.312767
-0.80090970	-36.286767	-26.299767	18.641735
-0.80070654	-33.622236	-23.635235	18.641735
-0.80064924	-33.622236	-26.299767	11.319266
-0.80069044	-36.286767	-23.635235	11.319266
-0.80050424	-31.293267	-21.306267	18.641735
-0.80106628	-38.615736	-28.628736	18.641735
-0.80074168	-38.615736	-21.306267	11.319266
-0.80063061	-31.293267	-28.628736	11.319266
-0.80057248	-31.293267	-26.299767	13.648235
-0.80084390	-38.615736	-23.635235	13.648235
-0.80096291	-38.615736	-26.299767	16.312767
-0.80052553	-31.293267	-23.635235	16.312767
-1.60069170	-31.284279	-26.290779	18.650723
-1.60093507	-38.624724	-23.644224	18.650723
-1.60088975	-38.624724	-26.290779	11.310278
-1.60040571	-31.284279	-23.644224	11.310278
-1.60035676	-31.284279	-21.297278	13.657223
-1.60099022	-38.624724	-28.637724	13.657223
-1.60082750	-38.624724	-21.297278	16.303778
-1.60072657	-31.284279	-28.637724	16.303778
-1.60081603	-36.277779	-26.290779	13.657223
-1.60058978	-33.631224	-23.644224	13.657223
-1.60074353	-33.631224	-26.290779	16.303778
-1.60078058	-36.277779	-23.644224	16.303778
-1.60076438	-36.277779	-21.297278	18.650723
-1.60087581	-33.631224	-28.637724	18.650723
-1.60045248	-33.631224	-21.297278	11.310278
-1.60086100	-36.277779	-28.637724	11.310278
1.39900390	-34.954502	-29.961001	19.974001
1.39874428	-39.948002	-29.961001	24.967501
1.39903093	-34.954502	-24.967501	24.967501
2.04893509	-33.902171	-28.908671	26.019831
2.04905817	-36.006832	-21.026331	26.019831
2.04891475	-36.006832	-28.908671	23.915171
2.04920854	-33.902171	-21.026331	23.915171
2.04920854	-33.902171	-23.915171	21.026331
2.04905816	-36.006832	-26.019831	21.026331
2.04891475	-36.006832	-23.915171	28.908671
2.04893509	-33.902171	-26.019831	28.908671
2.04887451	-38.895672	-28.908671	21.026331
2.04944144	-31.013332	-21.026331	21.026331
2.04894936	-31.013332	-28.908671	28.908671
2.04887451	-38.895672	-21.026331	28.908671
2.04888768	-38.895672	-23.915171	26.019831
2.04911703	-31.013332	-26.019831	26.019831
2.04924866	-31.013332	-23.915171	23.915171
2.04888768	-38.895672	-26.019831	23.915171
-0.80089383	-36.286767	-21.306267	23.635235
-0.80098964	-33.622236	-28.628736	23.635235
-0.80086110	-33.622236	-21.306267	26.299767
-0.80113992	-36.286767	-28.628736	26.299767
-0.80113992	-36.286767	-26.299767	28.628736
-0.80098964	-33.622236	-23.635235	28.628736
-0.80086110	-33.622236	-26.299767	21.306267
-0.80089383	-36.286767	-23.635235	21.306267
-0.80084638	-31.293267	-21.306267	28.628736
-0.80126007	-38.615736	-28.628736	28.628736
-0.80093485	-38.615736	-21.306267	21.306267
-0.80084638	-31.293267	-28.628736	21.306267
-0.80083141	-31.293267	-26.299767	23.635235
-0.80104157	-38.615736	-23.635235	23.635235
-0.80116035	-38.615736	-26.299767	26.299767
-0.80083141	-31.293267	-23.635235	26.299767
-1.60097911	-31.284279	-26.290779	28.637724
-1.60115912	-38.624724	-23.644224	28.637724
-1.60105529	-38.624724	-26.290779	21.297278
-1.60067141	-31.284279	-23.644224	21.297278
-1.60067141	-31.284279	-21.297278	23.644224
-1.60115912	-38.624724	-28.637724	23.644224
-1.60105529	-38.624724	-21.297278	26.290779
-1.60097911	-31.284279	-28.637724	26.290779
-1.60101968	-36.277779	-26.290779	23.644224
-1.60084454	-33.631224	-23.644224	23.644224
-1.60099180	-33.631224	-26.290779	26.290779
-1.60101968	-36.277779	-23.644224	26.290779
-1.60103172	-36.277779	-21.297278	28.637724
-1.60111455	-33.631224	-28.637724	28.637724
-1.60070712	-33.631224	-21.297278	21.297278
-1.60103172	-36.277779	-28.637724	21.297278
1.39878338	-34.954502	-29.961001	29.961001
1.39855180	-39.948002	-29.961001	34.954502
1.39876357	-34.954502	-24.967501	34.954502
2.04868683	-33.902171	-28.908671	36.006832
2.04877466	-36.006832	-21.026331	36.006832
2.04868683	-36.006832	-28.908671	33.902171
2.04889744	-33.902171	-21.026331	33.902171
2.04892486	-33.902171	-23.915171	31.013332
2.04881539	-36.006832	-26.019831	31.013332
2.04865249	-36.006832	-23.915171	38.895672
2.04866675	-33.902171	-26.019831	38.895672
2.04867672	-38.895672	-28.908671	31.013332
2.04908708	-31.013332	-21.026331	31.013332
2.04867672	-31.013332	-28.908671	38.895672
2.04862401	-38.895672	-21.026331	38.895672
2.04865249	-38.895672	-23.915171	36.006832
2.04881539	-31.013332	-26.019831	36.006832
2.04892486	-31.013332	-23.915171	33.902171
2.04866675	-38.895672	-26.019831	33.902171
-0.80117178	-36.286767	-21.306267	33.622236
-0.80124089	-33.622236	-28.628736	33.622236
-0.80117178	-33.622236	-21.306267	36.286767
-0.80136970	-36.286767	-28.628736	36.286767
-0.80138469	-36.286767	-26.299767	38.615736
-0.80127875	-33.622236	-23.635235	38.615736
-0.80112797	-33.622236	-26.299767	31.293267
-0.80115167	-36.286767	-23.635235	31.293267
-0.80118164	-31.293267	-21.306267	38.615736
-0.80147239	-38.615736	-28.628736	38.615736
-0.80118164	-38.615736	-21.306267	31.293267
-0.80111738	-31.293267	-28.628736	31.293267
-0.80112797	-31.293267	-26.299767	33.622236
-0.80127875	-38.615736	-23.635235	33.622236
-0.80138469	-38.615736	-26.299767	36.286767
-0.80115167	-31.293267	-23.635235	36.286767
-1.60127164	-31.284279	-26.290779	38.624724
-1.60139850	-38.624724	-23.644224	38.624724
-1.60127164	-38.624724	-26.290779	31.284279
-1.60099340	-31.284279	-23.644224	31.284279
-1.60101811	-31.284279	-21.297278	33.631224
-1.60136663	-38.624724	-28.637724	33.631224
-1.60130794	-38.624724	-21.297278	36.277779
-1.60125391	-31.284279	-28.637724	36.277779
-1.60126283	-36.277779	-26.290779	33.631224
-1.60113716	-33.631224	-23.644224	33.631224
-1.60126283	-33.631224	-26.290779	36.277779
-1.60128254	-36.277779	-23.644224	36.277779
-1.60130794	-36.277779	-21.297278	38.624724
-1.60136663	-33.631224	-28.637724	38.624724
-1.60101811	-33.631224	-21.297278	31.284279
-1.60125391	-36.277779	-28.637724	31.284279
1.39867903	-39.948002	-19.974001	-34.954502
1.39889061	-34.954502	-14.980501	-34.954502
1.39867789	-34.954502	-19.974001	-39.948002
2.04889599	-33.902171	-18.921671	-33.902171
2.04893673	-36.006832	-11.039331	-33.902171
2.04877391	-36.006832	-18.921671	-36.006832
2.04893628	-33.902171	-11.039331	-36.006832
2.04881046	-33.902171	-13.928170	-38.895672
2.04873042	-36.006832	-16.032831	-38.895672
2.04899374	-36.006832	-13.928170	-31.013332
2.04903716	-33.902171	-16.032831	-31.013332
2.04862395	-38.895672	-18.921671	-38.895672
2.04892246	-31.013332	-11.039331	-38.895672
2.04908428	-31.013332	-18.921671	-31.013332
2.04892411	-38.895672	-11.039331	-31.013332
2.04881151	-38.895672	-13.928170	-33.902171
2.04903602	-31.013332	-16.032831	-33.902171
2.04899219	-31.013332	-13.928170	-36.006832
2.04873101	-38.895672	-16.032831	-36.006832
-0.80115009	-36.286767	-11.319266	-36.286767
-0.80116402	-33.622236	-18.641735	-36.286767
-0.80097469	-33.622236	-11.319266	-33.622236
-0.80116321	-36.286767	-18.641735	-33.622236
-0.80105971	-36.286767	-16.312767	-31.293267
-0.80092391	-33.622236	-13.648235	-31.293267
-0.80120211	-33.622236	-16.312767	-38.615736
-0.80124294	-36.286767	-13.648235	-38.615736
-0.80079952	-31.293267	-11.319266	-31.293267
-0.80117195	-38.615736	-18.641735	-31.293267
-0.80128519	-38.615736	-11.319266	-38.615736
-0.80117412	-31.293267	-18.641735	-38.615736
-0.80106135	-31.293267	-16.312767	-36.286767
-0.80124251	-38.615736	-13.648235	-36.286767
-0.80120089	-38.615736	-16.312767	-33.622236
-0.80092475	-31.293267	-13.648235	-33.622236
-1.60088264	-31.284279	-16.303778	-31.284279
-1.60110340	-38.624724	-13.657223	-31.284279
-1.60133286	-38.624724	-16.303778	-38.624724
-1.60110522	-31.284279	-13.657223	-38.624724
-1.60099267	-31.284279	-11.310278	-36.277779
-1.60130060	-38.624724	-18.650723	-36.277779
-1.60114497	-38.624724	-11.310278	-33.631224
-1.60100985	-31.284279	-18.650723	-33.631224
-1.60120564	-36.277779	-16.303778	-36.277779
-1.60109429	-33.631224	-13.657223	-36.277779
-1.60104433	-33.631224	-16.303778	-33.631224
-1.60109361	-36.277779	-13.657223	-33.631224
-1.60099139	-36.277779	-11.310278	-31.284279
-1.60100887	-33.631224	-18.650723	-31.284279
-1.60114589	-33.631224	-11.310278	-38.624724
-1.60130112	-36.277779	-18.650723	-38.624724
1.39891771	-39.948002	-19.974001	-24.967501
1.39921521	-34.954502	-14.980501	-24.967501
1.39896192	-34.954502	-19.974001	-29.961001
2.04921040	-33.902171	-18.921671	-23.915171
2.04926823	-36.006832	-11.039331	-23.915171
2.04905982	-36.006832	-18.921671	-26.019831
2.04929605	-33.902171	-11.039331	-26.019831
2.04914451	-33.902171	-13.928170	-28.908671
2.04902712	-36.006832	-16.032831	-28.908671
2.04931174	-36.006832	-13.928170	-21.026331
2.04937468	-33.902171	-16.032831	-21.026331
2.04887607	-38.895672	-18.921671	-28.908671
2.04931494	-31.013332	-11.039331	-28.908671
2.04944410	-31.013332	-18.921671	-21.026331
2.04921274	-38.895672	-11.039331	-21.026331
2.04908963	-38.895672	-13.928170	-23.915171
2.04941669	-31.013332	-16.032831	-23.915171
2.04938148	-31.013332	-13.928170	-26.019831
2.04899901	-38.895672	-16.032831	-26.019831
-0.80082838	-36.286767	-11.319266	-26.299767
-0.80084780	-33.622236	-18.641735	-26.299767
-0.80060466	-33.622236	-11.319266	-23.635235
-0.80087733	-36.286767	-18.641735	-23.635235
-0.80075992	-36.286767	-16.312767	-21.306267
-0.80056472	-33.622236	-13.648235	-21.306267
-0.80087713	-33.622236	-16.312767	-28.628736
-0.80093733	-36.286767	-13.648235	-28.628736
-0.80037829	-31.293267	-11.319266	-21.306267
-0.80091533	-38.615736	-18.641735	-21.306267
-0.80099864	-38.615736	-11.319266	-28.628736
-0.80083531	-31.293267	-18.641735	-28.628736
-0.80069576	-31.293267	-16.312767	-26.299767
-0.80096113	-38.615736	-13.648235	-26.299767
-0.80093040	-38.615736	-16.312767	-23.635235
-0.80052859	-31.293267	-13.648235	-23.635235
-1.60050299	-31.284279	-16.303778	-21.297278
-1.60082175	-38.624724	-13.657223	-21.297278
-1.60106592	-38.624724	-16.303778	-28.637724
-1.60073128	-31.284279	-13.657223	-28.637724
-1.60059147	-31.284279	-11.310278	-26.290779
-1.60104224	-38.624724	-18.650723	-26.290779
-1.60085254	-38.624724	-11.310278	-23.644224
-1.60065561	-31.284279	-18.650723	-23.644224
-1.60090834	-36.277779	-16.303778	-26.290779
-1.60074571	-33.631224	-13.657223	-26.290779
-1.60070679	-33.631224	-16.303778	-23.644224
-1.60077883	-36.277779	-13.657223	-23.644224
-1.60066371	-36.277779	-11.310278	-21.297278
-1.60068727	-33.631224	-18.650723	-21.297278
-1.60079351	-33.631224	-11.310278	-28.637724
-1.60102069	-36.277779	-18.650723	-28.637724
1.39913300	-39.948002	-19.974001	-14.980501
1.39952992	-34.954502	-14.980501	-14.980501
1.39925378	-34.954502	-19.974001	-19.974001
2.04950663	-33.902171	-18.921671	-13.928170
2.04958273	-36.006832	-11.039331	-13.928170
2.04933444	-36.006832	-18.921671	-16.032831
2.04966205	-33.902171	-11.039331	-16.032831
2.04949655	-33.902171	-13.928170	-18.921671
2.04932982	-36.006832	-16.032831	-18.921671
2.04958983	-36.006832	-13.928170	-11.039331
2.04967529	-33.902171	-16.032831	-11.039331
2.04912319	-38.895672	-18.921671	-18.921671
2.04974929	-31.013332	-11.039331	-18.921671
2.04977139	-31.013332	-18.921671	-11.039331
2.04945841	-38.895672	-11.039331	-11.039331
2.04934266	-38.895672	-13.928170	-13.928170
2.04979471	-31.013332	-16.032831	-13.928170
2.04978849	-31.013332	-13.928170	-16.032831
2.04925191	-38.895672	-16.032831	-16.032831
-0.80050955	-36.286767	-11.319266	-16.312767
-0.80053420	-33.622236	-18.641735	-16.312767
-0.80024478	-33.622236	-11.319266	-13.648235
-0.80061619	-36.286767	-18.641735	-13.648235
-0.80049890	-36.286767	-16.312767	-11.319266
-0.80023772	-33.622236	-13.648235	-11.319266
-0.80053858	-33.622236	-16.312767	-18.641735
-0.80062493	-36.286767	-13.648235	-18.641735
-0.79997758	-31.293267	-11.319266	-11.319266
-0.80069943	-38.615736	-18.641735	-11.319266
-0.80071113	-38.615736	-11.319266	-18.641735
-0.80047754	-31.293267	-18.641735	-18.641735
-0.80031808	-31.293267	-16.312767	-16.312767
-0.80069139	-38.615736	-13.648235	-16.312767
-0.80068700	-38.615736	-16.312767	-13.648235
-0.80013397	-31.293267	-13.648235	-13.648235
-1.60015054	-31.284279	-16.303778	-11.310278
-1.60058089	-38.624724	-13.657223	-11.310278
-1.60080210	-38.624724	-16.303778	-18.650723
-1.60032524	-31.284279	-13.657223	-18.650723
-1.60016655	-31.284279	-11.310278	-16.303778
-1.60079894	-38.624724	-18.650723	-16.303778
-1.60058554	-38.624724	-11.310278	-13.657223
-1.60031274	-31.284279	-18.650723	-13.657223
-1.60061883	-36.277779	-16.303778	-16.303778
-1.60039160	-33.631224	-13.657223	-16.303778
-1.60038524	-33.631224	-16.303778	-13.657223
-1.60048532	-36.277779	-13.657223	-13.657223
-1.60037374	-36.277779	-11.310278	-11.310278
-1.60040162	-33.631224	-18.650723	-11.310278
-1.60041861	-33.631224	-11.310278	-18.650723
-1.60073973	-36.277779	-18.650723	-18.650723
1.39927275	-39.948002	-19.974001	-4.993500
1.39974958	-34.954502	-14.980501	-4.993500
1.39949769	-34.954502	-19.974001	-9.987000
2.04970077	-33.902171	-18.921671	-3.941170
2.04978832	-36.006832	-11.039331	-3.941170
2.04953070	-36.006832	-18.921671	-6.045830
2.04993838	-33.902171	-11.039331	-6.045830
2.04979287	-33.902171	-13.928170	-8.934670
2.04957573	-36.006832	-16.032831	-8.934670
2.04973509	-36.006832	-13.928170	-1.052330
2.04983600	-33.902171	-16.032831	-1.052330
2.04931557	-38.895672	-18.921671	-8.934670
2.05013567	-31.013332	-11.039331	-8.934670
2.04995129	-31.013332	-18.921671	-1.052330
2.04958255	-38.895672	-11.039331	-1.052330
2.04950163	-38.895672	-13.928170	-3.941170
2.05005705	-31.013332	-16.032831	-3.941170
2.05010755	-31.013332	-13.928170	-6.045830
2.04942886	-38.895672	-16.032831	-6.045830
-0.80027384	-36.286767	-11.319266	-6.325766
-0.80030031	-33.622236	-18.641735	-6.325766
-0.80000558	-33.622236	-11.319266	-3.661234
-0.80045247	-36.286767	-18.641735	-3.661234
-0.80036032	-36.286767	-16.312767	-1.332266
-0.80005624	-33.622236	-13.648235	-1.332266
-0.80025819	-33.622236	-16.312767	-8.654735
-0.80037244	-36.286767	-13.648235	-8.654735
-0.79974514	-31.293267	-11.319266	-1.332266
-0.80058856	-38.615736	-18.641735	-1.332266
-0.80048398	-38.615736	-11.319266	-8.654735
-0.80017578	-31.293267	-18.641735	-8.654735
-0.80002323	-31.293267	-16.312767	-6.325766
-0.80049844	-38.615736	-13.648235	-6.325766
-0.80053709	-38.615736	-16.312767	-3.661234
-0.79986301	-31.293267	-13.648235	-3.661234
-1.59994966	-31.284279	-16.303778	-1.323278
-1.60045591	-38.624724	-13.657223	-1.323278
-1.60059621	-38.624724	-16.303778	-8.663723
-1.59997266	-31.284279	-13.657223	-8.663723
-1.59982769	-31.284279	-11.310278	-6.316778
-1.60062753	-38.624724	-18.650723	-6.316778
-1.60041950	-38.624724	-11.310278	-3.670223
-1.60008338	-31.284279	-18.650723	-3.670223
-1.60040774	-36.277779	-16.303778	-6.316778
-1.60012163	-33.631224	-13.657223	-6.316778
-1.60017458	-33.631224	-16.303778	-3.670223
-1.60029817	-36.277779	-13.657223	-3.670223
-1.60021848	-36.277779	-11.310278	-1.323278
-1.60024629	-33.631224	-18.650723	-1.323278
-1.60010214	-33.631224	-11.310278	-8.663723
-1.60051682	-36.277779	-18.650723	-8.663723
1.39928662	-39.948002	-19.974001	4.993500
1.39977552	-34.954502	-14.980501	4.993500
1.39961107	-34.954502	-19.974001	0.000000
2.04970329	-33.902171	-18.921671	6.045830
2.04978898	-36.006832	-11.039331	6.045830
2.04957074	-36.006832	-18.921671	3.941170
2.04999805	-33.902171	-11.039331	3.941170
2.04991771	-33.902171	-13.928170	1.052330
2.04967564	-36.006832	-16.032831	1.052330
2.04967358	-36.006832	-13.928170	8.934670
2.04977008	-33.902171	-16.032831	8.934670
2.04939047	-38.895672	-18.921671	1.052330
2.05030795	-31.013332	-11.039331	1.052330
2.04988015	-31.013332	-18.921671	8.934670
2.04952741	-38.895672	-11.039331	8.934670
2.04950081	-38.895672	-13.928170	6.045830
2.05006427	-31.013332	-16.032831	6.045830
2.05018193	-31.013332	-13.928170	3.941170
2.04946332	-38.895672	-16.032831	3.941170
-0.80022034	-36.286767	-11.319266	3.661234
-0.80024493	-33.622236	-18.641735	3.661234
-0.80000986	-33.622236	-11.319266	6.325766
-0.80045693	-36.286767	-18.641735	6.325766
-0.80041143	-36.286767	-16.312767	8.654735
-0.80012096	-33.622236	-13.648235	8.654735
-0.80014517	-33.622236	-16.312767	1.332266
-0.80027405	-36.286767	-13.648235	1.332266
-0.79982542	-31.293267	-11.319266	8.654735
-0.80063059	-38.615736	-18.641735	8.654735
-0.80039819	-38.615736	-11.319266	1.332266
-0.80005100	-31.293267	-18.641735	1.332266
-0.79994892	-31.293267	-16.312767	3.661234
-0.80045637	-38.615736	-13.648235	3.661234
-0.80054234	-38.615736	-16.312767	6.325766
-0.79986438	-31.293267	-13.648235	6.325766
-1.60001882	-31.284279	-16.303778	8.663723
-1.60050395	-38.624724	-13.657223	8.663723
-1.60051860	-38.624724	-16.303778	1.323278
-1.59982301	-31.284279	-13.657223	1.323278
-1.59974141	-31.284279	-11.310278	3.670223
-1.60059047	-38.624724	-18.650723	3.670223
-1.60042574	-38.624724	-11.310278	6.316778
-1.60008497	-31.284279	-18.650723	6.316778
-1.60035995	-36.277779	-16.303778	3.670223
-1.60005680	-33.631224	-13.657223	3.670223
-1.60017780	-33.631224	-16.303778	6.316778
-1.60030315	-36.277779	-13.657223	6.316778
-1.60027692	-36.277779	-11.310278	8.663723
-1.60030183	-33.631224	-18.650723	8.663723
-1.59997318	-33.631224	-11.310278	1.323278
-1.60043090	-36.277779	-18.650723	1.323278
1.39953641	-34.954502	-19.974001	9.987000
1.39916534	-39.948002	-19.974001	14.980501
1.39958528	-34.954502	-14.980501	14.980501
2.04950477	-33.902171	-18.921671	16.032831
2.04957561	-36.006832	-11.039331	16.032831
2.04942946	-36.006832	-18.921671	13.928170
2.04979554	-33.902171	-11.039331	13.928170
2.04979552	-33.902171	-13.928170	11.039331
2.04957558	-36.006832	-16.032831	11.039331
2.04942948	-36.006832	-13.928170	18.921671
2.04950477	-33.902171	-16.032831	18.921671
2.04931319	-38.895672	-18.921671	11.039331
2.05014468	-31.013332	-11.039331	11.039331
2.04958921	-31.013332	-18.921671	18.921671
2.04931322	-38.895672	-11.039331	18.921671
2.04933523	-38.895672	-13.928170	16.032831
2.04979763	-31.013332	-16.032831	16.032831
2.04994877	-31.013332	-13.928170	13.928170
2.04933522	-38.895672	-16.032831	13.928170
-0.80038441	-36.286767	-11.319266	13.648235
-0.80040537	-33.622236	-18.641735	13.648235
-0.80026752	-33.622236	-11.319266	16.312767
-0.80063352	-36.286767	-18.641735	16.312767
-0.80063352	-36.286767	-16.312767	18.641735
-0.80040536	-33.622236	-13.648235	18.641735
-0.80026754	-33.622236	-16.312767	11.319266
-0.80038443	-36.286767	-13.648235	11.319266
-0.80018266	-31.293267	-11.319266	18.641735
-0.80081162	-38.615736	-18.641735	18.641735
-0.80049779	-38.615736	-11.319266	11.319266
-0.80018269	-31.293267	-18.641735	11.319266
-0.80015294	-31.293267	-16.312767	13.648235
-0.80058983	-38.615736	-13.648235	13.648235
-0.80070548	-38.615736	-16.312767	16.312767
-0.80015293	-31.293267	-13.648235	16.312767
-1.60032803	-31.284279	-16.303778	18.650723
-1.60070812	-38.624724	-13.657223	18.650723
-1.60060731	-38.624724	-16.303778	11.310278
-1.59997968	-31.284279	-13.657223	11.310278
-1.59997966	-31.284279	-11.310278	13.657223
-1.60070814	-38.624724	-18.650723	13.657223
-1.60060729	-38.624724	-11.310278	16.303778
-1.60032804	-31.284279	-18.650723	16.303778
-1.60050544	-36.277779	-16.303778	13.657223
-1.60024441	-33.631224	-13.657223	13.657223
-1.60040289	-33.631224	-16.303778	16.303778
-1.60050543	-36.277779	-13.657223	16.303778
-1.60052663	-36.277779	-11.310278	18.650723
-1.60054674	-33.631224	-18.650723	18.650723
-1.60011352	-33.631224	-11.310278	11.310278
-1.60052666	-36.277779	-18.650723	11.310278
1.39930416	-34.954502	-19.974001	19.974001
1.39895243	-39.948002	-19.974001	24.967501
1.39926738	-34.954502	-14.980501	24.967501
2.04919440	-33.902171	-18.921671	26.019831
2.04924583	-36.006832	-11.039331	26.019831
2.04916676	-36.006832	-18.921671	23.915171
2.04943427	-33.902171	-11.039331	23.915171
2.04948542	-33.902171	-13.928170	21.026331
2.04931890	-36.006832	-16.032831	21.026331
2.04910472	-36.006832	-13.928170	28.908671
2.04915675	-33.902171	-16.032831	28.908671
2.04911259	-38.895672	-18.921671	21.026331
2.04973753	-31.013332	-11.039331	21.026331
2.04921390	-31.013332	-18.921671	28.908671
2.04902248	-38.895672	-11.039331	28.908671
2.04907079	-38.895672	-13.928170	26.019831
2.04939878	-31.013332	-16.032831	26.019831
2.04953976	-31.013332	-13.928170	23.915171
2.04909532	-38.895672	-16.032831	23.915171
-0.80069042	-36.286767	-11.319266	23.635235
-0.80070654	-33.622236	-18.641735	23.635235
-0.80064922	-33.622236	-11.319266	26.299767
-0.80090969	-36.286767	-18.641735	26.299767
-0.80093671	-36.286767	-16.312767	28.628736
-0.80077789	-33.622236	-13.648235	28.628736
-0.80056679	-33.622236	-16.312767	21.306267
-0.80065464	-36.286767	-13.648235	21.306267
-0.80063060	-31.293267	-11.319266	28.628736
-0.80106627	-38.615736	-18.641735	28.628736
-0.80074166	-38.615736	-11.319266	21.306267
-0.80050424	-31.293267	-18.641735	21.306267
-0.80052553	-31.293267	-16.312767	23.635235
-0.80084389	-38.615736	-13.648235	23.635235
-0.80096290	-38.615736	-16.312767	26.299767
-0.80057248	-31.293267	-13.648235	26.299767
-1.60072657	-31.284279	-16.303778	28.637724
-1.60099021	-38.624724	-13.657223	28.637724
-1.60082749	-38.624724	-16.303778	21.297278
-1.60035675	-31.284279	-13.657223	21.297278
-1.60040569	-31.284279	-11.310278	23.644224
-1.60093506	-38.624724	-18.650723	23.644224
-1.60088974	-38.624724	-11.310278	26.290779
-1.60069170	-31.284279	-18.650723	26.290779
-1.60078057	-36.277779	-16.303778	23.644224
-1.60058977	-33.631224	-13.657223	23.644224
-1.60074352	-33.631224	-16.303778	26.290779
-1.60081602	-36.277779	-13.657223	26.290779
-1.60086099	-36.277779	-11.310278	28.637724
-1.60087580	-33.631224	-18.650723	28.637724
-1.60045246	-33.631224	-11.310278	21.297278
-1.60076438	-36.277779	-18.650723	21.297278
1.39900391	-34.954502	-19.974001	29.961001
1.39870722	-39.948002	-19.974001	34.954502
1.39892796	-34.954502	-14.980501	34.954502
2.04886857	-33.902171	-18.921671	36.006832
2.04890386	-36.006832	-11.039331	36.006832
2.04886857	-36.006832	-18.921671	33.902171
2.04905001	-33.902171	-11.039331	33.902171
2.04911744	-33.902171	-13.928170	31.013332
2.04900333	-36.006832	-16.032831	31.013332
2.04878393	-36.006832	-13.928170	38.895672
2.04881843	-33.902171	-16.032831	38.895672
2.04885571	-38.895672	-18.921671	31.013332
2.04928171	-31.013332	-11.039331	31.013332
2.04885571	-31.013332	-18.921671	38.895672
2.04872827	-38.895672	-11.039331	38.895672
2.04878393	-38.895672	-13.928170	36.006832
2.04900332	-31.013332	-16.032831	36.006832
2.04911744	-31.013332	-13.928170	33.902171
2.04881844	-38.895672	-16.032831	33.902171
-0.80102990	-36.286767	-11.319266	33.622236
-0.80104154	-33.622236	-18.641735	33.622236
-0.80102990	-33.622236	-11.319266	36.286767
-0.80120507	-36.286767	-18.641735	36.286767
-0.80124207	-36.286767	-16.312767	38.615736
-0.80113599	-33.622236	-13.648235	38.615736
-0.80092134	-33.622236	-16.312767	31.293267
-0.80098109	-36.286767	-13.648235	31.293267
-0.80104166	-31.293267	-11.319266	38.615736
-0.80133199	-38.615736	-18.641735	38.615736
-0.80104165	-38.615736	-11.319266	31.293267
-0.80087966	-31.293267	-18.641735	31.293267
-0.80092135	-31.293267	-16.312767	33.622236
-0.80113598	-38.615736	-13.648235	33.622236
-0.80124206	-38.615736	-16.312767	36.286767
-0.80098110	-31.293267	-13.648235	36.286767
-1.60110313	-31.284279	-16.303778	38.624724
-1.60127866	-38.624724	-13.657223	38.624724
-1.60110313	-38.624724	-16.303778	31.284279
-1.60078254	-31.284279	-13.657223	31.284279
-1.60084433	-31.284279	-11.310278	33.631224
-1.60120117	-38.624724	-18.650723	33.631224
-1.60119066	-38.624724	-11.310278	36.277779
-1.60105823	-31.284279	-18.650723	36.277779
-1.60109214	-36.277779	-16.303778	33.631224
-1.60096306	-33.631224	-13.657223	33.631224
-1.60109214	-33.631224	-16.303778	36.277779
-1.60114047	-36.277779	-13.657223	36.277779
-1.60119066	-36.277779	-11.310278	38.624724
-1.60120117	-33.631224	-18.650723	38.624724
-1.60084433	-33.631224	-11.310278	31.284279
-1.60105823	-36.277779	-18.650723	31.284279
1.39878707	-39.948002	-9.987000	-34.954502
1.39898495	-34.954502	-4.993500	-34.954502
1.39878637	-34.954502	-9.987000	-39.948002
2.04903088	-33.902171	-8.934670	-33.902171
2.04899642	-36.006832	-1.052330	-33.902171
2.04888844	-36.006832	-8.934670	-36.006832
2.04899640	-33.902171	-1.052330	-36.006832
2.04888655	-33.902171	-3.941170	-38.895672
2.04881512	-36.006832	-6.045830	-38.895672
2.04908889	-36.006832	-3.941170	-31.013332
2.04916280	-33.902171	-6.045830	-31.013332
2.04871660	-38.895672	-8.934670	-38.895672
2.04898213	-31.013332	-1.052330	-38.895672
2.04925544	-31.013332	-8.934670	-31.013332
2.04898220	-38.895672	-1.052330	-31.013332
2.04888686	-38.895672	-3.941170	-33.902171
2.04916229	-31.013332	-6.045830	-33.902171
2.04908842	-31.013332	-3.941170	-36.006832
2.04881536	-38.895672	-6.045830	-36.006832
-0.80109398	-36.286767	-1.332266	-36.286767
-0.80104186	-33.622236	-8.654735	-36.286767
-0.80090467	-33.622236	-1.332266	-33.622236
-0.80104140	-36.286767	-8.654735	-33.622236
-0.80094567	-36.286767	-6.325766	-31.293267
-0.80082174	-33.622236	-3.661234	-31.293267
-0.80110660	-33.622236	-6.325766	-38.615736
-0.80117460	-36.286767	-3.661234	-38.615736
-0.80071335	-31.293267	-1.332266	-31.293267
-0.80105197	-38.615736	-8.654735	-31.293267
-0.80123840	-38.615736	-1.332266	-38.615736
-0.80105322	-31.293267	-8.654735	-38.615736
-0.80094642	-31.293267	-6.325766	-36.286767
-0.80117449	-38.615736	-3.661234	-36.286767
-0.80110606	-38.615736	-6.325766	-33.622236
-0.80082198	-31.293267	-3.661234	-33.622236
-1.60074010	-31.284279	-6.316778	-31.284279
-1.60102210	-38.624724	-3.670223	-31.284279
-1.60125358	-38.624724	-6.316778	-38.624724
-1.60102260	-31.284279	-3.670223	-38.624724
-1.60092365	-31.284279	-1.323278	-36.277779
-1.60119963	-38.624724	-8.663723	-36.277779
-1.60108905	-38.624724	-1.323278	-33.631224
-1.60086050	-31.284279	-8.663723	-33.631224
-1.60111107	-36.277779	-6.316778	-36.277779
-1.60101096	-33.631224	-3.670223	-36.277779
-1.60092754	-33.631224	-6.316778	-33.631224
-1.60101078	-36.277779	-3.670223	-33.631224
-1.60092356	-36.277779	-1.323278	-31.284279
-1.60085991	-33.631224	-8.663723	-31.284279
-1.60108911	-33.631224	-1.323278	-38.624724
-1.60119992	-36.277779	-8.663723	-38.624724
1.39906615	-39.948002	-9.987000	-24.967501
1.39935330	-34.954502	-4.993500	-24.967501
1.39912023	-34.954502	-9.987000	-29.961001
2.04940749	-33.902171	-8.934670	-23.915171
2.04935424	-36.006832	-1.052330	-23.915171
2.04922444	-36.006832	-8.934670	-26.019831
2.04938583	-33.902171	-1.052330	-26.019831
2.04925857	-33.902171	-3.941170	-28.908671
2.04915061	-36.006832	-6.045830	-28.908671
2.04944694	-36.006832	-3.941170	-21.026331
2.04955749	-33.902171	-6.045830	-21.026331
2.04900647	-38.895672	-8.934670	-28.908671
2.04940808	-31.013332	-1.052330	-28.908671
2.04970041	-31.013332	-8.934670	-21.026331
2.04929226	-38.895672	-1.052330	-21.026331
2.04919479	-38.895672	-3.941170	-23.915171
2.04960989	-31.013332	-6.045830	-23.915171
2.04953036	-31.013332	-3.941170	-26.019831
2.04911747	-38.895672	-6.045830	-26.019831
-0.80074698	-36.286767	-1.332266	-26.299767
-0.80066734	-33.622236	-8.654735	-26.299767
-0.80050067	-33.622236	-1.332266	-23.635235
-0.80070406	-36.286767	-8.654735	-23.635235
-0.80059858	-36.286767	-6.325766	-21.306267
-0.80041476	-33.622236	-3.661234	-21.306267
-0.80073438	-33.622236	-6.325766	-28.628736
-0.80083763	-36.286767	-3.661234	-28.628736
-0.80024745	-31.293267	-1.332266	-21.306267
-0.80075059	-38.615736	-8.654735	-21.306267
-0.80093201	-38.615736	-1.332266	-28.628736
-0.80065130	-31.293267	-8.654735	-28.628736
-0.80051976	-31.293267	-6.325766	-26.299767
-0.80086498	-38.615736	-3.661234	-26.299767
-0.80079814	-38.615736	-6.325766	-23.635235
-0.80037110	-31.293267	-3.661234	-23.635235
-1.60028800	-31.284279	-6.316778	-21.297278
-1.60070951	-38.624724	-3.670223	-21.297278
-1.60095347	-38.624724	-6.316778	-28.637724
-1.60060341	-31.284279	-3.670223	-28.637724
-1.60048457	-31.284279	-1.323278	-26.290779
-1.60090068	-38.624724	-8.663723	-26.290779
-1.60077449	-38.624724	-1.323278	-23.644224
-1.60043031	-31.284279	-8.663723	-23.644224
-1.60077178	-36.277779	-6.316778	-26.290779
-1.60062099	-33.631224	-3.670223	-26.290779
-1.60053437	-33.631224	-6.316778	-23.644224
-1.60065989	-36.277779	-3.670223	-23.644224
-1.60056769	-36.277779	-1.323278	-21.297278
-1.60047105	-33.631224	-8.663723	-21.297278
-1.60070788	-33.631224	-1.323278	-28.637724
-1.60087460	-36.277779	-8.663723	-28.637724
1.39932532	-39.948002	-9.987000	-14.980501
1.39971956	-34.954502	-4.993500	-14.980501
1.39947747	-34.954502	-9.987000	-19.974001
2.04977702	-33.902171	-8.934670	-13.928170
2.04969665	-36.006832	-1.052330	-13.928170
2.04955883	-36.006832	-8.934670	-16.032831
2.04978726	-33.902171	-1.052330	-16.032831
2.04966080	-33.902171	-3.941170	-18.921671
2.04950266	-36.006832	-6.045830	-18.921671
2.04976486	-36.006832	-3.941170	-11.039331
2.04991875	-33.902171	-6.045830	-11.039331
2.04929918	-38.895672	-8.934670	-18.921671
2.04988893	-31.013332	-1.052330	-18.921671
2.05012549	-31.013332	-8.934670	-11.039331
2.04955703	-38.895672	-1.052330	-11.039331
2.04947920	-38.895672	-3.941170	-13.928170
2.05007177	-31.013332	-6.045830	-13.928170
2.05000684	-31.013332	-3.941170	-16.032831
2.04940896	-38.895672	-6.045830	-16.032831
-0.80039900	-36.286767	-1.332266	-16.312767
-0.80028033	-33.622236	-8.654735	-16.312767
-0.80010313	-33.622236	-1.332266	-13.648235
-0.80038551	-36.286767	-8.654735	-13.648235
-0.80028908	-36.286767	-6.325766	-11.319266
-0.80003757	-33.622236	-3.661234	-11.319266
-0.80033320	-33.622236	-6.325766	-18.641735
-0.80048600	-36.286767	-3.661234	-18.641735
-0.79979997	-31.293267	-1.332266	-11.319266
-0.80049018	-38.615736	-8.654735	-11.319266
-0.80062115	-38.615736	-1.332266	-18.641735
-0.80020612	-31.293267	-8.654735	-18.641735
-0.80006103	-31.293267	-6.325766	-16.312767
-0.80056339	-38.615736	-3.661234	-16.312767
-0.80051490	-38.615736	-6.325766	-13.648235
-0.79991005	-31.293267	-3.661234	-13.648235
-1.59985297	-31.284279	-6.316778	-11.310278
-1.60043898	-38.624724	-3.670223	-11.310278
-1.60064960	-38.624724	-6.316778	-18.650723
-1.60013433	-31.284279	-3.670223	-18.650723
-1.60001081	-31.284279	-1.323278	-16.303778
-1.60061080	-38.624724	-8.663723	-16.303778
-1.60048516	-38.624724	-1.323278	-13.657223
-1.59999336	-31.284279	-8.663723	-13.657223
-1.60043211	-36.277779	-6.316778	-16.303778
-1.60021521	-33.631224	-3.670223	-16.303778
-1.60014767	-33.631224	-6.316778	-13.657223
-1.60032705	-36.277779	-3.670223	-13.657223
-1.60025099	-36.277779	-1.323278	-11.310278
-1.60011196	-33.631224	-8.663723	-11.310278
-1.60029548	-33.631224	-1.323278	-18.650723
-1.60053726	-36.277779	-8.663723	-18.650723
1.39949714	-39.948002	-9.987000	-4.993500
1.39997733	-34.954502	-4.993500	-4.993500
1.39978772	-34.954502	-9.987000	-9.987000
2.05002630	-33.902171	-8.934670	-3.941170
2.04991740	-36.006832	-1.052330	-3.941170
2.04980437	-36.006832	-8.934670	-6.045830
2.05008754	-33.902171	-1.052330	-6.045830
2.05000408	-33.902171	-3.941170	-8.934670
2.04979446	-36.006832	-6.045830	-8.934670
2.04992930	-36.006832	-3.941170	-1.052330
2.05011254	-33.902171	-6.045830	-1.052330
2.04953274	-38.895672	-8.934670	-8.934670
2.05031677	-31.013332	-1.052330	-8.934670
2.05036690	-31.013332	-8.934670	-1.052330
2.04968811	-38.895672	-1.052330	-1.052330
2.04965789	-38.895672	-3.941170	-3.941170
2.05039733	-31.013332	-6.045830	-3.941170
2.05038293	-31.013332	-3.941170	-6.045830
2.04961533	-38.895672	-6.045830	-6.045830
-0.80014305	-36.286767	-1.332266	-6.325766
-0.79998216	-33.622236	-8.654735	-6.325766
-0.79984362	-33.622236	-1.332266	-3.661234
-0.80018149	-36.286767	-8.654735	-3.661234
-0.80012402	-36.286767	-6.325766	-1.332266
-0.79983098	-33.622236	-3.661234	-1.332266
-0.79999243	-33.622236	-6.325766	-8.654735
-0.80019899	-36.286767	-3.661234	-8.654735
-0.79955062	-31.293267	-1.332266	-1.332266
-0.80035476	-38.615736	-8.654735	-1.332266
-0.80037544	-38.615736	-1.332266	-8.654735
-0.79981375	-31.293267	-8.654735	-8.654735
-0.79969387	-31.293267	-6.325766	-6.325766
-0.80034676	-38.615736	-3.661234	-6.325766
-0.80033894	-38.615736	-6.325766	-3.661234
-0.79959545	-31.293267	-3.661234	-3.661234
-1.59960292	-31.284279	-6.316778	-1.323278
-1.60029981	-38.624724	-3.670223	-1.323278
-1.60040843	-38.624724	-6.316778	-8.663723
-1.59972092	-31.284279	-3.670223	-8.663723
-1.59963677	-31.284279	-1.323278	-6.316778
-1.60040219	-38.624724	-8.663723	-6.316778
-1.60030712	-38.624724	-1.323278	-3.670223
-1.59969065	-31.284279	-8.663723	-3.670223
-1.60018040	-36.277779	-6.316778	-6.316778
-1.59990415	-33.631224	-3.670223	-6.316778
-1.59989091	-33.631224	-6.316778	-3.670223
-1.60011527	-36.277779	-3.670223	-3.670223
-1.60008522	-36.277779	-1.323278	-1.323278
-1.59991224	-33.631224	-8.663723	-1.323278
-1.59994714	-33.631224	-1.323278	-8.663723
-1.60026174	-36.277779	-8.663723	-8.663723
1.39951363	-39.948002	-9.987000	4.993500
1.40000468	-34.954502	-4.993500	4.993500
1.39993542	-34.954502	-9.987000	0.000000
2.05002875	-33.902171	-8.934670	6.045830
2.04991243	-36.006832	-1.052330	6.045830
2.04985430	-36.006832	-8.934670	3.941170
2.05014551	-33.902171	-1.052330	3.941170
2.05014540	-33.902171	-3.941170	1.052330
2.04991230	-36.006832	-6.045830	1.052330
2.04985439	-36.006832	-3.941170	8.934670
2.05002881	-33.902171	-6.045830	8.934670
2.04962428	-38.895672	-8.934670	1.052330
2.05049559	-31.013332	-1.052330	1.052330
2.05027007	-31.013332	-8.934670	8.934670
2.04962440	-38.895672	-1.052330	8.934670
2.04965396	-38.895672	-3.941170	6.045830
2.05040373	-31.013332	-6.045830	6.045830
2.05046529	-31.013332	-3.941170	3.941170
2.04965393	-38.895672	-6.045830	3.941170
-0.80008977	-36.286767	-1.332266	3.661234
-0.79991111	-33.622236	-8.654735	3.661234
-0.79985541	-33.622236	-1.332266	6.325766
-0.80018837	-36.286767	-8.654735	6.325766
-0.80018834	-36.286767	-6.325766	8.654735
-0.79991099	-33.622236	-3.661234	8.654735
-0.79985557	-33.622236	-6.325766	1.332266
-0.80008984	-36.286767	-3.661234	1.332266
-0.79964730	-31.293267	-1.332266	8.654735
-0.80040803	-38.615736	-8.654735	8.654735
-0.80028583	-38.615736	-1.332266	1.332266
-0.79964754	-31.293267	-8.654735	1.332266
-0.79960270	-31.293267	-6.325766	3.661234
-0.80030212	-38.615736	-3.661234	3.661234
-0.80034731	-38.615736	-6.325766	6.325766
-0.79960260	-31.293267	-3.661234	6.325766
-1.59969293	-31.284279	-6.316778	8.663723
-1.60035750	-38.624724	-3.670223	8.663723
-1.60031817	-38.624724	-6.316778	1.323278
-1.59955130	-31.284279	-3.670223	1.323278
-1.59955117	-31.284279	-1.323278	3.670223
-1.60035757	-38.624724	-8.663723	3.670223
-1.60031807	-38.624724	-1.323278	6.316778
-1.59969298	-31.284279	-8.663723	6.316778
-1.60012499	-36.277779	-6.316778	3.670223
-1.59983380	-33.631224	-3.670223	3.670223
-1.59989753	-33.631224	-6.316778	6.316778
-1.60012494	-36.277779	-3.670223	6.316778
-1.60015440	-36.277779	-1.323278	8.663723
-1.59998568	-33.631224	-8.663723	8.663723
-1.59981207	-33.631224	-1.323278	1.323278
-1.60015454	-36.277779	-8.663723	1.323278
1.39983665	-34.954502	-9.987000	9.987000
1.39936235	-39.948002	-9.987000	14.980501
1.39977561	-34.954502	-4.993500	14.980501
2.04977012	-33.902171	-8.934670	16.032831
2.04967578	-36.006832	-1.052330	16.032831
2.04967361	-36.006832	-8.934670	13.928170
2.04991790	-33.902171	-1.052330	13.928170
2.04999817	-33.902171	-3.941170	11.039331
2.04978904	-36.006832	-6.045830	11.039331
2.04957083	-36.006832	-3.941170	18.921671
2.04970336	-33.902171	-6.045830	18.921671
2.04952743	-38.895672	-8.934670	11.039331
2.05030821	-31.013332	-1.052330	11.039331
2.04988020	-31.013332	-8.934670	18.921671
2.04939057	-38.895672	-1.052330	18.921671
2.04946340	-38.895672	-3.941170	16.032831
2.05006436	-31.013332	-6.045830	16.032831
2.05018208	-31.013332	-3.941170	13.928170
2.04950087	-38.895672	-6.045830	13.928170
-0.80027390	-36.286767	-1.332266	13.648235
-0.80012092	-33.622236	-8.654735	13.648235
-0.80014501	-33.622236	-1.332266	16.312767
-0.80041139	-36.286767	-8.654735	16.312767
-0.80045687	-36.286767	-6.325766	18.641735
-0.80024483	-33.622236	-3.661234	18.641735
-0.80000979	-33.622236	-6.325766	11.319266
-0.80022024	-36.286767	-3.661234	11.319266
-0.80005086	-31.293267	-1.332266	18.641735
-0.80063055	-38.615736	-8.654735	18.641735
-0.80039806	-38.615736	-1.332266	11.319266
-0.79982538	-31.293267	-8.654735	11.319266
-0.79986429	-31.293267	-6.325766	13.648235
-0.80045628	-38.615736	-3.661234	13.648235
-0.80054229	-38.615736	-6.325766	16.312767
-0.79994879	-31.293267	-3.661234	16.312767
-1.60008490	-31.284279	-6.316778	18.650723
-1.60059039	-38.624724	-3.670223	18.650723
-1.60042569	-38.624724	-6.316778	11.310278
-1.59974125	-31.284279	-3.670223	11.310278
-1.59982279	-31.284279	-1.323278	13.657223
-1.60050391	-38.624724	-8.663723	13.657223
-1.60051849	-38.624724	-1.323278	16.303778
-1.60001877	-31.284279	-8.663723	16.303778
-1.60030308	-36.277779	-6.316778	13.657223
-1.60005667	-33.631224	-3.670223	13.657223
-1.60017773	-33.631224	-6.316778	16.303778
-1.60035985	-36.277779	-3.670223	16.303778
-1.60043078	-36.277779	-1.323278	18.650723
-1.60030178	-33.631224	-8.663723	18.650723
-1.59997299	-33.631224	-1.323278	11.310278
-1.60027690	-36.277779	-8.663723	11.310278
1.39953644	-34.954502	-9.987000	19.974001
1.39910372	-39.948002	-9.987000	24.967501
1.39940333	-34.954502	-4.993500	24.967501
2.04938141	-33.902171	-8.934670	26.019831
2.04931749	-36.006832	-1.052330	26.019831
2.04934770	-36.006832	-8.934670	23.915171
2.04952108	-33.902171	-1.052330	23.915171
2.04963507	-33.902171	-3.941170	21.026331
2.04948152	-36.006832	-6.045830	21.026331
2.04920356	-36.006832	-3.941170	28.908671
2.04929199	-33.902171	-6.045830	28.908671
2.04928208	-38.895672	-8.934670	21.026331
2.04985297	-31.013332	-1.052330	21.026331
2.04940529	-31.013332	-8.934670	28.908671
2.04907856	-38.895672	-1.052330	28.908671
2.04916587	-38.895672	-3.941170	26.019831
2.04957621	-31.013332	-6.045830	26.019831
2.04969781	-31.013332	-3.941170	23.915171
2.04922120	-38.895672	-6.045830	23.915171
-0.80060924	-36.286767	-1.332266	23.635235
-0.80050179	-33.622236	-8.654735	23.635235
-0.80056471	-33.622236	-1.332266	26.299767
-0.80074865	-36.286767	-8.654735	26.299767
-0.80081196	-36.286767	-6.325766	28.628736
-0.80066927	-33.622236	-3.661234	28.628736
-0.80037688	-33.622236	-6.325766	21.306267
-0.80053027	-36.286767	-3.661234	21.306267
-0.80054455	-31.293267	-1.332266	28.628736
-0.80093388	-38.615736	-8.654735	28.628736
-0.80066452	-38.615736	-1.332266	21.306267
-0.80024765	-31.293267	-8.654735	21.306267
-0.80032703	-31.293267	-6.325766	23.635235
-0.80074285	-38.615736	-3.661234	23.635235
-0.80084202	-38.615736	-6.325766	26.299767
-0.80043709	-31.293267	-3.661234	26.299767
-1.60056740	-31.284279	-6.316778	28.637724
-1.60090497	-38.624724	-3.670223	28.637724
-1.60068561	-38.624724	-6.316778	21.297278
-1.60018825	-31.284279	-3.670223	21.297278
-1.60029857	-31.284279	-1.323278	23.644224
-1.60077883	-38.624724	-8.663723	23.644224
-1.60082432	-38.624724	-1.323278	26.290779
-1.60048323	-31.284279	-8.663723	26.290779
-1.60063085	-36.277779	-6.316778	23.644224
-1.60045655	-33.631224	-3.670223	23.644224
-1.60058736	-33.631224	-6.316778	26.290779
-1.60071173	-36.277779	-3.670223	26.290779
-1.60079356	-36.277779	-1.323278	28.637724
-1.60070786	-33.631224	-8.663723	28.637724
-1.60034979	-33.631224	-1.323278	21.297278
-1.60057279	-36.277779	-8.663723	21.297278
1.39916553	-34.954502	-9.987000	29.961001
1.39881595	-39.948002	-9.987000	34.954502
1.39901911	-34.954502	-4.993500	34.954502
2.04899311	-33.902171	-8.934670	36.006832
2.04895259	-36.006832	-1.052330	36.006832
2.04899311	-36.006832	-8.934670	33.902171
2.04910777	-33.902171	-1.052330	33.902171
2.04921771	-33.902171	-3.941170	31.013332
2.04911591	-36.006832	-6.045830	31.013332
2.04885052	-36.006832	-3.941170	38.895672
2.04890746	-33.902171	-6.045830	38.895672
2.04897816	-38.895672	-8.934670	31.013332
2.04935595	-31.013332	-1.052330	31.013332
2.04897815	-31.013332	-8.934670	38.895672
2.04876742	-38.895672	-1.052330	38.895672
2.04885052	-38.895672	-3.941170	36.006832
2.04911590	-31.013332	-6.045830	36.006832
2.04921770	-31.013332	-3.941170	33.902171
2.04890747	-38.895672	-6.045830	33.902171
-0.80097420	-36.286767	-1.332266	33.622236
-0.80090490	-33.622236	-8.654735	33.622236
-0.80097420	-33.622236	-1.332266	36.286767
-0.80109483	-36.286767	-8.654735	36.286767
-0.80115753	-36.286767	-6.325766	38.615736
-0.80106486	-33.622236	-3.661234	38.615736
-0.80079429	-33.622236	-6.325766	31.293267
-0.80089508	-36.286767	-3.661234	31.293267
-0.80098670	-31.293267	-1.332266	38.615736
-0.80123953	-38.615736	-8.654735	38.615736
-0.80098668	-38.615736	-1.332266	31.293267
-0.80071262	-31.293267	-8.654735	31.293267
-0.80079429	-31.293267	-6.325766	33.622236
-0.80106485	-38.615736	-3.661234	33.622236
-0.80115753	-38.615736	-6.325766	36.286767
-0.80089509	-31.293267	-3.661234	36.286767
-1.60100176	-31.284279	-6.316778	38.624724
-1.60121952	-38.624724	-3.670223	38.624724
-1.60100175	-38.624724	-6.316778	31.284279
-1.60067437	-31.284279	-3.670223	31.284279
-1.60077574	-31.284279	-1.323278	33.631224
-1.60109025	-38.624724	-8.663723	33.631224
-1.60114491	-38.624724	-1.323278	36.277779
-1.60092437	-31.284279	-8.663723	36.277779
-1.60098934	-36.277779	-6.316778	33.631224
-1.60087510	-33.631224	-3.670223	33.631224
-1.60098935	-33.631224	-6.316778	36.277779
-1.60106966	-36.277779	-3.670223	36.277779
-1.60114491	-36.277779	-1.323278	38.624724
-1.60109026	-33.631224	-8.663723	38.624724
-1.60077573	-33.631224	-1.323278	31.284279
-1.60092436	-36.277779	-8.663723	31.284279
1.39882741	-39.948002	0.000000	-34.954502
1.39878874	-39.948002	9.987000	-34.954502
1.39898683	-34.954502	4.993500	-34.954502
1.39882747	-34.954502	0.000000	-39.948002
2.04907497	-33.902171	1.052330	-33.902171
2.04895951	-36.006832	8.934670	-33.902171
2.04892532	-36.006832	1.052330	-36.006832
2.04895995	-33.902171	8.934670	-36.006832
2.04887937	-33.902171	6.045830	-38.895672
2.04882515	-36.006832	3.941170	-38.895672
2.04907882	-36.006832	6.045830	-31.013332
2.04917778	-33.902171	3.941170	-31.013332
2.04874591	-38.895672	1.052330	-38.895672
2.04894681	-31.013332	8.934670	-38.895672
2.04931284	-31.013332	1.052330	-31.013332
2.04894522	-38.895672	8.934670	-31.013332
2.04887875	-38.895672	6.045830	-33.902171
2.04917822	-31.013332	3.941170	-33.902171
2.04907974	-31.013332	6.045830	-36.006832
2.04882492	-38.895672	3.941170	-36.006832
-0.80112462	-36.286767	8.654735	-36.286767
-0.80100406	-33.622236	1.332266	-36.286767
-0.80094258	-33.622236	8.654735	-33.622236
-0.80100418	-36.286767	1.332266	-33.622236
-0.80092983	-36.286767	3.661234	-31.293267
-0.80083569	-33.622236	6.325766	-31.293267
-0.80109271	-33.622236	3.661234	-38.615736
-0.80118380	-36.286767	6.325766	-38.615736
-0.80075957	-31.293267	8.654735	-31.293267
-0.80101580	-38.615736	1.332266	-31.293267
-0.80126411	-38.615736	8.654735	-38.615736
-0.80101547	-31.293267	1.332266	-38.615736
-0.80092925	-31.293267	3.661234	-36.286767
-0.80118406	-38.615736	6.325766	-36.286767
-0.80109314	-38.615736	3.661234	-33.622236
-0.80083517	-31.293267	6.325766	-33.622236
-1.60071896	-31.284279	3.670223	-31.284279
-1.60103396	-38.624724	6.316778	-31.284279
-1.60124268	-38.624724	3.670223	-38.624724
-1.60103284	-31.284279	6.316778	-38.624724
-1.60096028	-31.284279	8.663723	-36.277779
-1.60116918	-38.624724	1.323278	-36.277779
-1.60112042	-38.624724	8.663723	-33.631224
-1.60081325	-31.284279	1.323278	-33.631224
-1.60109782	-36.277779	3.670223	-36.277779
-1.60102181	-33.631224	6.316778	-36.277779
-1.60091072	-33.631224	3.670223	-33.631224
-1.60102222	-36.277779	6.316778	-33.631224
-1.60096146	-36.277779	8.663723	-31.284279
-1.60081340	-33.631224	1.323278	-31.284279
-1.60111956	-33.631224	8.663723	-38.624724
-1.60116910	-36.277779	1.323278	-38.624724
1.39878955	-34.954502	9.987000	-39.948002
1.39912184	-39.948002	0.000000	-24.967501
1.39906594	-39.948002	9.987000	-24.967501
1.39935451	-34.954502	4.993500	-24.967501
1.39918134	-34.954502	0.000000	-29.961001
2.04947237	-33.902171	1.052330	-23.915171
2.04929811	-36.006832	8.934670	-23.915171
2.04927774	-36.006832	1.052330	-26.019831
2.04932898	-33.902171	8.934670	-26.019831
2.04924668	-33.902171	6.045830	-28.908671
2.04916464	-36.006832	3.941170	-28.908671
2.04942969	-36.006832	6.045830	-21.026331
2.04957716	-33.902171	3.941170	-21.026331
2.04904791	-38.895672	1.052330	-28.908671
2.04935142	-31.013332	8.934670	-28.908671
2.04978709	-31.013332	1.052330	-21.026331
2.04923821	-38.895672	8.934670	-21.026331
2.04918163	-38.895672	6.045830	-23.915171
2.04963313	-31.013332	3.941170	-23.915171
2.04951524	-31.013332	6.045830	-26.019831
2.04912995	-38.895672	3.941170	-26.019831
-0.80079358	-36.286767	8.654735	-26.299767
-0.80061094	-33.622236	1.332266	-26.299767
-0.80056020	-33.622236	8.654735	-23.635235
-0.80065124	-36.286767	1.332266	-23.635235
-0.80057795	-36.286767	3.661234	-21.306267
-0.80043856	-33.622236	6.325766	-21.306267
-0.80071403	-33.622236	3.661234	-28.628736
-0.80085227	-36.286767	6.325766	-28.628736
-0.80032238	-31.293267	8.654735	-21.306267
-0.80070153	-38.615736	1.332266	-21.306267
-0.80097016	-38.615736	8.654735	-28.628736
-0.80059267	-31.293267	1.332266	-28.628736
-0.80049395	-31.293267	3.661234	-26.299767
-0.80088002	-38.615736	6.325766	-26.299767
-0.80078131	-38.615736	3.661234	-23.635235
-0.80039389	-31.293267	6.325766	-23.635235
-1.60025795	-31.284279	3.670223	-21.297278
-1.60072841	-38.624724	6.316778	-21.297278
-1.60093861	-38.624724	3.670223	-28.637724
-1.60062043	-31.284279	6.316778	-28.637724
-1.60054359	-31.284279	8.663723	-26.290779
-1.60085804	-38.624724	1.323278	-26.290779
-1.60082089	-38.624724	8.663723	-23.644224
-1.60035817	-31.284279	1.323278	-23.644224
-1.60075346	-36.277779	3.670223	-26.290779
-1.60063894	-33.631224	6.316778	-26.290779
-1.60051077	-33.631224	3.670223	-23.644224
-1.60067855	-36.277779	6.316778	-23.644224
-1.60062511	-36.277779	8.663723	-21.297278
-1.60040371	-33.631224	1.323278	-21.297278
-1.60075546	-33.631224	8.663723	-28.637724
-1.60082981	-36.277779	1.323278	-28.637724
1.39912341	-34.954502	9.987000	-29.961001
1.39939638	-39.948002	0.000000	-14.980501
1.39931889	-39.948002	9.987000	-14.980501
1.39971591	-34.954502	4.993500	-14.980501
1.39956421	-34.954502	0.000000	-19.974001
2.04986308	-33.902171	1.052330	-13.928170
2.04961414	-36.006832	8.934670	-13.928170
2.04962977	-36.006832	1.052330	-16.032831
2.04969999	-33.902171	8.934670	-16.032831
2.04963944	-33.902171	6.045830	-18.921671
2.04951965	-36.006832	3.941170	-18.921671
2.04973497	-36.006832	6.045830	-11.039331
2.04993717	-33.902171	3.941170	-11.039331
2.04935422	-38.895672	1.052330	-18.921671
2.04979715	-31.013332	8.934670	-18.921671
2.05023854	-31.013332	1.052330	-11.039331
2.04948238	-38.895672	8.934670	-11.039331
2.04945756	-38.895672	6.045830	-13.928170
2.05009783	-31.013332	3.941170	-13.928170
2.04997735	-31.013332	6.045830	-16.032831
2.04942254	-38.895672	3.941170	-16.032831
-0.80046850	-36.286767	8.654735	-16.312767
-0.80020293	-33.622236	1.332266	-16.312767
-0.80019428	-33.622236	8.654735	-13.648235
-0.80031806	-36.286767	1.332266	-13.648235
-0.80026790	-36.286767	3.661234	-11.319266
-0.80007915	-33.622236	6.325766	-11.319266
-0.80030681	-33.622236	3.661234	-18.641735
-0.80051025	-36.286767	6.325766	-18.641735
-0.79991749	-31.293267	8.654735	-11.319266
-0.80043098	-38.615736	1.332266	-11.319266
-0.80067688	-38.615736	8.654735	-18.641735
-0.80012018	-31.293267	1.332266	-18.641735
-0.80002801	-31.293267	3.661234	-16.312767
-0.80058739	-38.615736	6.325766	-16.312767
-0.80049663	-38.615736	3.661234	-13.648235
-0.79995228	-31.293267	6.325766	-13.648235
-1.59982112	-31.284279	3.670223	-11.310278
-1.60046865	-38.624724	6.316778	-11.310278
-1.60063166	-38.624724	3.670223	-18.650723
-1.60016500	-31.284279	6.316778	-18.650723
-1.60010594	-31.284279	8.663723	-16.303778
-1.60055575	-38.624724	1.323278	-16.303778
-1.60055116	-38.624724	8.663723	-13.657223
-1.59989508	-31.284279	1.323278	-13.657223
-1.60041046	-36.277779	3.670223	-16.303778
-1.60024659	-33.631224	6.316778	-16.303778
-1.60012092	-33.631224	3.670223	-13.657223
-1.60035802	-36.277779	6.316778	-13.657223
-1.60033385	-36.277779	8.663723	-11.310278
-1.60002696	-33.631224	1.323278	-11.310278
-1.60036980	-33.631224	8.663723	-18.650723
-1.60047626	-36.277779	1.323278	-18.650723
1.39947648	-34.954502	9.987000	-19.974001
1.39957651	-39.948002	0.000000	-4.993500
1.39947928	-39.948002	9.987000	-4.993500
1.39996158	-34.954502	4.993500	-4.993500
1.39989615	-34.954502	0.000000	-9.987000
2.05011930	-33.902171	1.052330	-3.941170
2.04980892	-36.006832	8.934670	-3.941170
[truncated: 24,529 more rows]
