# Supplementary material for: Resonating holes vs molecular spin-orbit coupled states in group-5 lacunar spinels
Source: Nat Commun. 2023 Aug 26;14:5218. doi: 10.1038/s41467-023-40811-y (PMC10460446; doi:10.1038/s41467-023-40811-y)
Supplement: Supplementary file 4 — Supplementary Data 1 [file 41467_2023_40811_MOESM4_ESM.zip › coords_pcf_ganb4se8.csv]

# [Nb4Se28Ga6]^25- embedded cluster: Point charge fields (PCF) in ORCA format (charge X Y Z)
# F-43m (HT-phase)
51902
2.05	-11.494302	-6.284302	-4.135698
2.05	-11.494302	-4.135698	-6.284302
-0.80	-11.833994	-1.413994	-1.413994
-0.80	-11.833994	-3.796006	-3.796006
-1.60	-11.820448	-6.610448	-1.400448
-1.60	-11.820448	-1.400448	-6.610448
2.05	-6.284302	-11.494302	-4.135698
2.05	-4.135698	-11.494302	-6.284302
-0.80	-3.796006	-11.833994	-3.796006
-0.80	-1.413994	-11.833994	-1.413994
-1.60	-1.400448	-11.820448	-6.610448
-1.60	-6.610448	-11.820448	-1.400448
2.05	-6.284302	-4.135698	-11.494302
2.05	-4.135698	-6.284302	-11.494302
-0.80	-3.796006	-3.796006	-11.833994
-0.80	-1.413994	-1.413994	-11.833994
-1.60	-1.400448	-6.610448	-11.820448
-1.60	-6.610448	-1.400448	-11.820448
1.40	-5.210000	-5.210000	-5.210000
2.05	-4.135698	-9.345698	-4.135698
2.05	-6.284302	-9.345698	-6.284302
2.05	-4.135698	-4.135698	-9.345698
2.05	-6.284302	-6.284302	-9.345698
2.05	-9.345698	-4.135698	-4.135698
2.05	-9.345698	-6.284302	-6.284302
-0.80	-6.623994	-1.413994	-6.623994
-0.80	-3.796006	-9.006006	-6.623994
-0.80	-6.623994	-9.006006	-3.796006
-0.80	-6.623994	-6.623994	-1.413994
-0.80	-3.796006	-6.623994	-9.006006
-0.80	-6.623994	-3.796006	-9.006006
-0.80	-9.006006	-9.006006	-1.413994
-0.80	-9.006006	-1.413994	-9.006006
-0.80	-1.413994	-9.006006	-9.006006
-0.80	-1.413994	-6.623994	-6.623994
-0.80	-9.006006	-3.796006	-6.623994
-0.80	-9.006006	-6.623994	-3.796006
-1.60	-9.019552	-3.809552	-1.400448
-1.60	-1.400448	-3.809552	-9.019552
-1.60	-9.019552	-1.400448	-3.809552
-1.60	-1.400448	-9.019552	-3.809552
-1.60	-6.610448	-6.610448	-6.610448
-1.60	-3.809552	-3.809552	-6.610448
-1.60	-3.809552	-6.610448	-3.809552
-1.60	-6.610448	-3.809552	-3.809552
-1.60	-3.809552	-9.019552	-1.400448
-1.60	-3.809552	-1.400448	-9.019552
1.40	-10.420000	-5.210000	0.000000
2.05	-11.494302	-1.074302	1.074302
2.05	-11.494302	-4.135698	4.135698
-1.60	-11.820448	-3.809552	1.400448
-1.60	-11.820448	-1.400448	3.809552
2.05	-4.135698	-11.494302	4.135698
2.05	-1.074302	-11.494302	1.074302
-1.60	-1.400448	-11.820448	3.809552
-1.60	-3.809552	-11.820448	1.400448
1.40	-5.210000	-5.210000	5.210000
1.40	-5.210000	-10.420000	0.000000
2.05	-4.135698	-9.345698	6.284302
2.05	-6.284302	-1.074302	6.284302
2.05	-6.284302	-9.345698	4.135698
2.05	-6.284302	-6.284302	1.074302
2.05	-6.284302	-4.135698	9.345698
2.05	-4.135698	-6.284302	9.345698
2.05	-9.345698	-9.345698	1.074302
2.05	-1.074302	-9.345698	9.345698
2.05	-9.345698	-1.074302	9.345698
2.05	-9.345698	-4.135698	6.284302
2.05	-1.074302	-6.284302	6.284302
2.05	-9.345698	-6.284302	4.135698
-0.80	-6.623994	-1.413994	3.796006
-0.80	-3.796006	-9.006006	3.796006
-0.80	-3.796006	-1.413994	6.623994
-0.80	-6.623994	-9.006006	6.623994
-0.80	-6.623994	-6.623994	9.006006
-0.80	-3.796006	-3.796006	9.006006
-0.80	-3.796006	-6.623994	1.413994
-0.80	-6.623994	-3.796006	1.413994
-0.80	-1.413994	-1.413994	9.006006
-0.80	-9.006006	-1.413994	1.413994
-0.80	-1.413994	-9.006006	1.413994
-0.80	-1.413994	-6.623994	3.796006
-0.80	-9.006006	-3.796006	3.796006
-0.80	-9.006006	-6.623994	6.623994
-0.80	-1.413994	-3.796006	6.623994
-1.60	-1.400448	-6.610448	9.019552
-1.60	-9.019552	-3.809552	9.019552
-1.60	-9.019552	-6.610448	1.400448
-1.60	-9.019552	-9.019552	3.809552
-1.60	-9.019552	-1.400448	6.610448
-1.60	-1.400448	-9.019552	6.610448
-1.60	-6.610448	-6.610448	3.809552
-1.60	-3.809552	-3.809552	3.809552
-1.60	-3.809552	-6.610448	6.610448
-1.60	-6.610448	-3.809552	6.610448
-1.60	-6.610448	-1.400448	9.019552
-1.60	-3.809552	-9.019552	9.019552
-1.60	-6.610448	-9.019552	1.400448
2.05	-4.135698	-4.135698	11.494302
2.05	-1.074302	-1.074302	11.494302
-1.60	-1.400448	-3.809552	11.820448
-1.60	-3.809552	-1.400448	11.820448
2.05	-11.494302	1.074302	-1.074302
2.05	-11.494302	4.135698	-4.135698
-1.60	-11.820448	3.809552	-1.400448
-1.60	-11.820448	1.400448	-3.809552
1.40	-10.420000	0.000000	-5.210000
2.05	-4.135698	4.135698	-11.494302
2.05	-1.074302	1.074302	-11.494302
-1.60	-1.400448	3.809552	-11.820448
-1.60	-3.809552	1.400448	-11.820448
1.40	-5.210000	5.210000	-5.210000
1.40	-5.210000	0.000000	-10.420000
2.05	-6.284302	9.345698	-4.135698
2.05	-6.284302	1.074302	-6.284302
2.05	-4.135698	9.345698	-6.284302
2.05	-4.135698	6.284302	-9.345698
2.05	-6.284302	4.135698	-9.345698
2.05	-6.284302	6.284302	-1.074302
2.05	-9.345698	1.074302	-9.345698
2.05	-1.074302	9.345698	-9.345698
2.05	-9.345698	9.345698	-1.074302
2.05	-9.345698	6.284302	-4.135698
2.05	-1.074302	6.284302	-6.284302
2.05	-9.345698	4.135698	-6.284302
-0.80	-6.623994	9.006006	-6.623994
-0.80	-3.796006	1.413994	-6.623994
-0.80	-3.796006	9.006006	-3.796006
-0.80	-6.623994	1.413994	-3.796006
-0.80	-6.623994	3.796006	-1.413994
-0.80	-3.796006	6.623994	-1.413994
-0.80	-3.796006	3.796006	-9.006006
-0.80	-6.623994	6.623994	-9.006006
-0.80	-1.413994	9.006006	-1.413994
-0.80	-9.006006	1.413994	-1.413994
-0.80	-1.413994	1.413994	-9.006006
-0.80	-1.413994	3.796006	-6.623994
-0.80	-9.006006	6.623994	-6.623994
-0.80	-9.006006	3.796006	-3.796006
-0.80	-1.413994	6.623994	-3.796006
-1.60	-9.019552	6.610448	-1.400448
-1.60	-9.019552	3.809552	-9.019552
-1.60	-1.400448	6.610448	-9.019552
-1.60	-1.400448	9.019552	-6.610448
-1.60	-9.019552	1.400448	-6.610448
-1.60	-9.019552	9.019552	-3.809552
-1.60	-6.610448	3.809552	-6.610448
-1.60	-3.809552	6.610448	-6.610448
-1.60	-3.809552	3.809552	-3.809552
-1.60	-6.610448	6.610448	-3.809552
-1.60	-6.610448	9.019552	-1.400448
-1.60	-3.809552	9.019552	-9.019552
-1.60	-6.610448	1.400448	-9.019552
2.05	-4.135698	11.494302	-4.135698
2.05	-1.074302	11.494302	-1.074302
-1.60	-1.400448	11.820448	-3.809552
-1.60	-3.809552	11.820448	-1.400448
1.40	-10.420000	5.210000	0.000000
2.05	-11.494302	4.135698	6.284302
2.05	-11.494302	6.284302	4.135698
-0.80	-11.833994	1.413994	1.413994
-0.80	-11.833994	3.796006	3.796006
-1.60	-11.820448	6.610448	1.400448
-1.60	-11.820448	1.400448	6.610448
1.40	-10.420000	0.000000	5.210000
1.40	-5.210000	5.210000	5.210000
2.05	-6.284302	9.345698	6.284302
2.05	-4.135698	9.345698	4.135698
2.05	-6.284302	6.284302	9.345698
2.05	-4.135698	4.135698	9.345698
2.05	-9.345698	6.284302	6.284302
2.05	-9.345698	4.135698	4.135698
-0.80	-6.623994	9.006006	3.796006
-0.80	-3.796006	9.006006	6.623994
-0.80	-6.623994	1.413994	6.623994
-0.80	-6.623994	3.796006	9.006006
-0.80	-3.796006	6.623994	9.006006
-0.80	-6.623994	6.623994	1.413994
-0.80	-1.413994	9.006006	9.006006
-0.80	-9.006006	1.413994	9.006006
-0.80	-9.006006	9.006006	1.413994
-0.80	-9.006006	6.623994	3.796006
-0.80	-9.006006	3.796006	6.623994
-0.80	-1.413994	6.623994	6.623994
-1.60	-1.400448	3.809552	9.019552
-1.60	-9.019552	3.809552	1.400448
-1.60	-1.400448	9.019552	3.809552
-1.60	-9.019552	1.400448	3.809552
-1.60	-6.610448	3.809552	3.809552
-1.60	-3.809552	6.610448	3.809552
-1.60	-3.809552	3.809552	6.610448
-1.60	-6.610448	6.610448	6.610448
-1.60	-3.809552	1.400448	9.019552
-1.60	-3.809552	9.019552	1.400448
1.40	-5.210000	0.000000	10.420000
2.05	-4.135698	6.284302	11.494302
2.05	-6.284302	4.135698	11.494302
-0.80	-3.796006	3.796006	11.833994
-0.80	-1.413994	1.413994	11.833994
-1.60	-1.400448	6.610448	11.820448
-1.60	-6.610448	1.400448	11.820448
1.40	-5.210000	10.420000	0.000000
2.05	-4.135698	11.494302	6.284302
2.05	-6.284302	11.494302	4.135698
-0.80	-3.796006	11.833994	3.796006
-0.80	-1.413994	11.833994	1.413994
-1.60	-1.400448	11.820448	6.610448
-1.60	-6.610448	11.820448	1.400448
1.40	0.000000	-5.210000	-10.420000
1.40	0.000000	-10.420000	-5.210000
2.05	4.135698	-11.494302	-4.135698
2.05	1.074302	-11.494302	-1.074302
-1.60	1.400448	-11.820448	-3.809552
-1.60	3.809552	-11.820448	-1.400448
2.05	4.135698	-4.135698	-11.494302
2.05	1.074302	-1.074302	-11.494302
-1.60	1.400448	-3.809552	-11.820448
-1.60	3.809552	-1.400448	-11.820448
1.40	5.210000	-5.210000	-5.210000
2.05	6.284302	-9.345698	-4.135698
2.05	4.135698	-9.345698	-6.284302
2.05	6.284302	-1.074302	-6.284302
2.05	6.284302	-4.135698	-9.345698
2.05	4.135698	-6.284302	-9.345698
2.05	6.284302	-6.284302	-1.074302
2.05	1.074302	-9.345698	-9.345698
2.05	9.345698	-1.074302	-9.345698
2.05	9.345698	-9.345698	-1.074302
2.05	9.345698	-6.284302	-4.135698
2.05	9.345698	-4.135698	-6.284302
2.05	1.074302	-6.284302	-6.284302
-0.80	3.796006	-1.413994	-6.623994
-0.80	6.623994	-9.006006	-6.623994
-0.80	6.623994	-1.413994	-3.796006
-0.80	3.796006	-9.006006	-3.796006
-0.80	3.796006	-6.623994	-1.413994
-0.80	6.623994	-3.796006	-1.413994
-0.80	6.623994	-6.623994	-9.006006
-0.80	3.796006	-3.796006	-9.006006
-0.80	9.006006	-1.413994	-1.413994
-0.80	1.413994	-9.006006	-1.413994
-0.80	1.413994	-1.413994	-9.006006
-0.80	9.006006	-6.623994	-6.623994
-0.80	1.413994	-3.796006	-6.623994
-0.80	1.413994	-6.623994	-3.796006
-0.80	9.006006	-3.796006	-3.796006
-1.60	9.019552	-6.610448	-1.400448
-1.60	1.400448	-6.610448	-9.019552
-1.60	9.019552	-3.809552	-9.019552
-1.60	9.019552	-1.400448	-6.610448
-1.60	1.400448	-9.019552	-6.610448
-1.60	9.019552	-9.019552	-3.809552
-1.60	3.809552	-6.610448	-6.610448
-1.60	6.610448	-3.809552	-6.610448
-1.60	6.610448	-6.610448	-3.809552
-1.60	3.809552	-3.809552	-3.809552
-1.60	6.610448	-9.019552	-1.400448
-1.60	6.610448	-1.400448	-9.019552
-1.60	3.809552	-9.019552	-9.019552
2.05	11.494302	-1.074302	-1.074302
2.05	11.494302	-4.135698	-4.135698
-1.60	11.820448	-3.809552	-1.400448
-1.60	11.820448	-1.400448	-3.809552
1.40	0.000000	-5.210000	10.420000
1.40	0.000000	-10.420000	5.210000
2.05	4.135698	-11.494302	6.284302
2.05	6.284302	-11.494302	4.135698
-0.80	3.796006	-11.833994	3.796006
-0.80	1.413994	-11.833994	1.413994
-1.60	1.400448	-11.820448	6.610448
-1.60	6.610448	-11.820448	1.400448
1.40	10.420000	-5.210000	0.000000
1.40	5.210000	-5.210000	5.210000
1.40	5.210000	-10.420000	0.000000
2.05	6.284302	-9.345698	6.284302
2.05	4.135698	-9.345698	4.135698
2.05	4.135698	-4.135698	9.345698
2.05	6.284302	-6.284302	9.345698
2.05	9.345698	-6.284302	6.284302
2.05	9.345698	-4.135698	4.135698
-0.80	6.623994	-9.006006	3.796006
-0.80	6.623994	-1.413994	6.623994
-0.80	3.796006	-9.006006	6.623994
-0.80	3.796006	-6.623994	9.006006
-0.80	6.623994	-3.796006	9.006006
-0.80	6.623994	-6.623994	1.413994
-0.80	9.006006	-1.413994	9.006006
-0.80	1.413994	-9.006006	9.006006
-0.80	9.006006	-9.006006	1.413994
-0.80	9.006006	-6.623994	3.796006
-0.80	1.413994	-6.623994	6.623994
-0.80	9.006006	-3.796006	6.623994
-1.60	1.400448	-3.809552	9.019552
-1.60	9.019552	-3.809552	1.400448
-1.60	9.019552	-1.400448	3.809552
-1.60	1.400448	-9.019552	3.809552
-1.60	3.809552	-6.610448	3.809552
-1.60	6.610448	-3.809552	3.809552
-1.60	6.610448	-6.610448	6.610448
-1.60	3.809552	-3.809552	6.610448
-1.60	3.809552	-1.400448	9.019552
-1.60	3.809552	-9.019552	1.400448
2.05	6.284302	-4.135698	11.494302
2.05	4.135698	-6.284302	11.494302
-0.80	3.796006	-3.796006	11.833994
-0.80	1.413994	-1.413994	11.833994
-1.60	1.400448	-6.610448	11.820448
-1.60	6.610448	-1.400448	11.820448
2.05	11.494302	-4.135698	6.284302
2.05	11.494302	-6.284302	4.135698
-0.80	11.833994	-1.413994	1.413994
-0.80	11.833994	-3.796006	3.796006
-1.60	11.820448	-6.610448	1.400448
-1.60	11.820448	-1.400448	6.610448
1.40	0.000000	5.210000	-10.420000
2.05	4.135698	6.284302	-11.494302
2.05	6.284302	4.135698	-11.494302
-0.80	3.796006	3.796006	-11.833994
-0.80	1.413994	1.413994	-11.833994
-1.60	1.400448	6.610448	-11.820448
-1.60	6.610448	1.400448	-11.820448
1.40	0.000000	10.420000	-5.210000
1.40	5.210000	5.210000	-5.210000
1.40	5.210000	0.000000	-10.420000
2.05	4.135698	9.345698	-4.135698
2.05	6.284302	9.345698	-6.284302
2.05	6.284302	6.284302	-9.345698
2.05	4.135698	4.135698	-9.345698
2.05	9.345698	4.135698	-4.135698
2.05	9.345698	6.284302	-6.284302
-0.80	3.796006	9.006006	-6.623994
-0.80	6.623994	1.413994	-6.623994
-0.80	6.623994	9.006006	-3.796006
-0.80	6.623994	6.623994	-1.413994
-0.80	6.623994	3.796006	-9.006006
-0.80	3.796006	6.623994	-9.006006
-0.80	9.006006	9.006006	-1.413994
-0.80	1.413994	9.006006	-9.006006
-0.80	9.006006	1.413994	-9.006006
-0.80	9.006006	3.796006	-6.623994
-0.80	1.413994	6.623994	-6.623994
-0.80	9.006006	6.623994	-3.796006
-1.60	9.019552	3.809552	-1.400448
-1.60	1.400448	3.809552	-9.019552
-1.60	1.400448	9.019552	-3.809552
-1.60	9.019552	1.400448	-3.809552
-1.60	3.809552	3.809552	-6.610448
-1.60	6.610448	6.610448	-6.610448
-1.60	6.610448	3.809552	-3.809552
-1.60	3.809552	6.610448	-3.809552
-1.60	3.809552	9.019552	-1.400448
-1.60	3.809552	1.400448	-9.019552
2.05	6.284302	11.494302	-4.135698
2.05	4.135698	11.494302	-6.284302
-0.80	3.796006	11.833994	-3.796006
-0.80	1.413994	11.833994	-1.413994
-1.60	1.400448	11.820448	-6.610448
-1.60	6.610448	11.820448	-1.400448
1.40	10.420000	0.000000	-5.210000
2.05	11.494302	6.284302	-4.135698
2.05	11.494302	4.135698	-6.284302
-0.80	11.833994	1.413994	-1.413994
-0.80	11.833994	3.796006	-3.796006
-1.60	11.820448	6.610448	-1.400448
-1.60	11.820448	1.400448	-6.610448
1.40	0.000000	5.210000	10.420000
1.40	10.420000	5.210000	0.000000
1.40	0.000000	10.420000	5.210000
1.40	5.210000	5.210000	5.210000
2.05	6.284302	1.074302	6.284302
2.05	4.135698	9.345698	6.284302
2.05	6.284302	9.345698	4.135698
2.05	6.284302	6.284302	1.074302
2.05	4.135698	6.284302	9.345698
2.05	6.284302	4.135698	9.345698
2.05	9.345698	9.345698	1.074302
2.05	9.345698	1.074302	9.345698
2.05	1.074302	9.345698	9.345698
2.05	1.074302	6.284302	6.284302
2.05	9.345698	4.135698	6.284302
2.05	9.345698	6.284302	4.135698
-0.80	3.796006	9.006006	3.796006
-0.80	6.623994	1.413994	3.796006
-0.80	6.623994	9.006006	6.623994
-0.80	3.796006	1.413994	6.623994
-0.80	3.796006	3.796006	9.006006
-0.80	6.623994	6.623994	9.006006
-0.80	6.623994	3.796006	1.413994
-0.80	3.796006	6.623994	1.413994
-0.80	1.413994	1.413994	9.006006
-0.80	1.413994	9.006006	1.413994
-0.80	9.006006	1.413994	1.413994
-0.80	9.006006	3.796006	3.796006
-0.80	1.413994	6.623994	3.796006
-0.80	1.413994	3.796006	6.623994
-0.80	9.006006	6.623994	6.623994
-1.60	9.019552	3.809552	9.019552
-1.60	1.400448	6.610448	9.019552
-1.60	9.019552	6.610448	1.400448
-1.60	9.019552	9.019552	3.809552
-1.60	1.400448	9.019552	6.610448
-1.60	9.019552	1.400448	6.610448
-1.60	3.809552	3.809552	3.809552
-1.60	6.610448	6.610448	3.809552
-1.60	6.610448	3.809552	6.610448
-1.60	3.809552	6.610448	6.610448
-1.60	3.809552	9.019552	9.019552
-1.60	6.610448	1.400448	9.019552
-1.60	6.610448	9.019552	1.400448
1.40	5.210000	0.000000	10.420000
2.05	4.135698	4.135698	11.494302
2.05	1.074302	1.074302	11.494302
-1.60	1.400448	3.809552	11.820448
-1.60	3.809552	1.400448	11.820448
1.40	5.210000	10.420000	0.000000
2.05	4.135698	11.494302	4.135698
2.05	1.074302	11.494302	1.074302
-1.60	1.400448	11.820448	3.809552
-1.60	3.809552	11.820448	1.400448
1.40	10.420000	0.000000	5.210000
2.05	11.494302	1.074302	1.074302
2.05	11.494302	4.135698	4.135698
-1.60	11.820448	3.809552	1.400448
-1.60	11.820448	1.400448	3.809552
1.39911052	-41.680000	-46.890000	-41.680000
1.39900347	-52.100000	-41.680000	-46.890000
1.39900881	-46.890000	-46.890000	-46.890000
1.39891781	-46.890000	-52.100000	-52.100000
2.04898928	-45.815698	-51.025698	-45.815698
2.04904652	-47.964302	-42.754302	-45.815698
2.04895297	-47.964302	-51.025698	-47.964302
2.04904622	-45.815698	-42.754302	-47.964302
2.04898862	-45.815698	-45.815698	-51.025698
2.04895261	-47.964302	-47.964302	-51.025698
2.04904701	-47.964302	-45.815698	-42.754302
2.04904701	-45.815698	-47.964302	-42.754302
2.04890376	-51.025698	-51.025698	-51.025698
2.04904241	-42.754302	-42.754302	-51.025698
2.04904359	-42.754302	-51.025698	-42.754302
2.04904358	-51.025698	-42.754302	-42.754302
2.04898928	-51.025698	-45.815698	-45.815698
2.04904653	-42.754302	-47.964302	-45.815698
2.04904622	-42.754302	-45.815698	-47.964302
2.04895297	-51.025698	-47.964302	-47.964302
-0.80098428	-48.303994	-43.093994	-48.303994
-0.80102650	-45.476006	-50.686006	-48.303994
-0.80092773	-45.476006	-43.093994	-45.476006
-0.80102613	-48.303994	-50.686006	-45.476006
-0.80098352	-48.303994	-48.303994	-43.093994
-0.80092734	-45.476006	-45.476006	-43.093994
-0.80102678	-45.476006	-48.303994	-50.686006
-0.80102679	-48.303994	-45.476006	-50.686006
-0.80087708	-43.093994	-43.093994	-43.093994
-0.80102805	-50.686006	-50.686006	-43.093994
-0.80102904	-50.686006	-43.093994	-50.686006
-0.80102903	-43.093994	-50.686006	-50.686006
-0.80098427	-43.093994	-48.303994	-48.303994
-0.80102650	-50.686006	-45.476006	-48.303994
-0.80102613	-50.686006	-48.303994	-45.476006
-0.80092773	-43.093994	-45.476006	-45.476006
-1.60093302	-43.080448	-48.290448	-43.080448
-1.60098075	-50.699552	-45.489552	-43.080448
-1.60106969	-50.699552	-48.290448	-50.699552
-1.60098180	-43.080448	-45.489552	-50.699552
-1.60093383	-43.080448	-43.080448	-48.290448
-1.60106942	-50.699552	-50.699552	-48.290448
-1.60098111	-50.699552	-43.080448	-45.489552
-1.60098110	-43.080448	-50.699552	-45.489552
-1.60102878	-48.290448	-48.290448	-48.290448
-1.60097895	-45.489552	-45.489552	-48.290448
-1.60097856	-45.489552	-48.290448	-45.489552
-1.60097856	-48.290448	-45.489552	-45.489552
-1.60093303	-48.290448	-43.080448	-43.080448
-1.60098074	-45.489552	-50.699552	-43.080448
-1.60098180	-45.489552	-43.080448	-50.699552
-1.60106969	-48.290448	-50.699552	-50.699552
1.39900425	-46.890000	-52.100000	-41.680000
2.04908990	-45.815698	-45.815698	-40.605698
2.04904497	-47.964302	-47.964302	-40.605698
2.04898496	-51.025698	-51.025698	-40.605698
2.04915818	-42.754302	-42.754302	-40.605698
-0.80093018	-45.476006	-48.303994	-40.266006
-0.80093019	-48.303994	-45.476006	-40.266006
-0.80093300	-50.686006	-43.093994	-40.266006
-0.80093299	-43.093994	-50.686006	-40.266006
-1.60098323	-50.699552	-48.290448	-40.279552
-1.60087358	-43.080448	-45.489552	-40.279552
-1.60087358	-45.489552	-43.080448	-40.279552
-1.60098323	-48.290448	-50.699552	-40.279552
1.39900283	-46.890000	-41.680000	-52.100000
2.04908899	-45.815698	-40.605698	-45.815698
2.04904381	-47.964302	-40.605698	-47.964302
2.04898353	-51.025698	-40.605698	-51.025698
2.04915774	-42.754302	-40.605698	-42.754302
-0.80093150	-45.476006	-40.266006	-48.303994
-0.80093109	-48.303994	-40.266006	-45.476006
-0.80093350	-50.686006	-40.266006	-43.093994
-0.80093460	-43.093994	-40.266006	-50.686006
-1.60098444	-50.699552	-40.279552	-48.290448
-1.60087455	-43.080448	-40.279552	-45.489552
-1.60087413	-45.489552	-40.279552	-43.080448
-1.60098474	-48.290448	-40.279552	-50.699552
1.39911051	-46.890000	-41.680000	-41.680000
2.04908350	-51.025698	-40.605698	-40.605698
-0.80081319	-43.093994	-40.266006	-40.266006
-1.60087732	-48.290448	-40.279552	-40.279552
1.39910962	-41.680000	-41.680000	-46.890000
2.04898354	-40.605698	-51.025698	-51.025698
2.04915775	-40.605698	-42.754302	-42.754302
2.04908900	-40.605698	-45.815698	-45.815698
2.04904382	-40.605698	-47.964302	-47.964302
-0.80093349	-40.266006	-50.686006	-43.093994
-0.80093460	-40.266006	-43.093994	-50.686006
-0.80093149	-40.266006	-45.476006	-48.303994
-0.80093107	-40.266006	-48.303994	-45.476006
-1.60087412	-40.279552	-45.489552	-43.080448
-1.60098473	-40.279552	-48.290448	-50.699552
-1.60098443	-40.279552	-50.699552	-48.290448
-1.60087454	-40.279552	-43.080448	-45.489552
2.04908351	-40.605698	-51.025698	-40.605698
-0.80081318	-40.266006	-43.093994	-40.266006
-1.60087730	-40.279552	-48.290448	-40.279552
2.04908190	-40.605698	-40.605698	-51.025698
-0.80081379	-40.266006	-40.266006	-43.093994
-1.60087870	-40.279552	-40.279552	-48.290448
2.04920926	-40.605698	-40.605698	-40.605698
1.39921655	-41.680000	-46.890000	-31.260000
1.39909828	-52.100000	-41.680000	-36.470000
1.39910490	-46.890000	-46.890000	-36.470000
2.04907825	-45.815698	-51.025698	-35.395698
2.04914896	-47.964302	-42.754302	-35.395698
2.04903874	-47.964302	-51.025698	-37.544302
2.04915451	-45.815698	-42.754302	-37.544302
2.04914122	-47.964302	-45.815698	-32.334302
2.04914122	-45.815698	-47.964302	-32.334302
2.04913701	-42.754302	-51.025698	-32.334302
2.04913700	-51.025698	-42.754302	-32.334302
2.04907824	-51.025698	-45.815698	-35.395698
2.04914897	-42.754302	-47.964302	-35.395698
2.04915451	-42.754302	-45.815698	-37.544302
2.04903873	-51.025698	-47.964302	-37.544302
-0.80088291	-48.303994	-43.093994	-37.883994
-0.80093533	-45.476006	-50.686006	-37.883994
-0.80081976	-45.476006	-43.093994	-35.056006
-0.80094132	-48.303994	-50.686006	-35.056006
-0.80089519	-48.303994	-48.303994	-32.673994
-0.80082620	-45.476006	-45.476006	-32.673994
-0.80076337	-43.093994	-43.093994	-32.673994
-0.80094900	-50.686006	-50.686006	-32.673994
-0.80088290	-43.093994	-48.303994	-37.883994
-0.80093533	-50.686006	-45.476006	-37.883994
-0.80094133	-50.686006	-48.303994	-35.056006
-0.80081976	-43.093994	-45.476006	-35.056006
-1.60083329	-43.080448	-48.290448	-32.660448
-1.60089185	-50.699552	-45.489552	-32.660448
-1.60081925	-43.080448	-43.080448	-37.870448
-1.60098784	-50.699552	-50.699552	-37.870448
-1.60088619	-50.699552	-43.080448	-35.069552
-1.60088618	-43.080448	-50.699552	-35.069552
-1.60093816	-48.290448	-48.290448	-37.870448
-1.60087628	-45.489552	-45.489552	-37.870448
-1.60088303	-45.489552	-48.290448	-35.069552
-1.60088304	-48.290448	-45.489552	-35.069552
-1.60083330	-48.290448	-43.080448	-32.660448
-1.60089184	-45.489552	-50.699552	-32.660448
1.39908653	-46.890000	-52.100000	-31.260000
2.04911746	-47.964302	-51.025698	-27.124302
2.04925740	-45.815698	-42.754302	-27.124302
2.04918777	-45.815698	-45.815698	-30.185698
2.04913297	-47.964302	-47.964302	-30.185698
2.04906093	-51.025698	-51.025698	-30.185698
2.04927258	-42.754302	-42.754302	-30.185698
2.04925741	-42.754302	-45.815698	-27.124302
2.04911746	-51.025698	-47.964302	-27.124302
-0.80078729	-48.303994	-43.093994	-27.463994
-0.80085066	-45.476006	-50.686006	-27.463994
-0.80083779	-45.476006	-48.303994	-29.846006
-0.80083779	-48.303994	-45.476006	-29.846006
-0.80084123	-50.686006	-43.093994	-29.846006
-0.80084121	-43.093994	-50.686006	-29.846006
-0.80078728	-43.093994	-48.303994	-27.463994
-0.80085067	-50.686006	-45.476006	-27.463994
-1.60090185	-50.699552	-48.290448	-29.859552
-1.60076817	-43.080448	-45.489552	-29.859552
-1.60070901	-43.080448	-43.080448	-27.450448
-1.60091322	-50.699552	-50.699552	-27.450448
-1.60085408	-48.290448	-48.290448	-27.450448
-1.60077924	-45.489552	-45.489552	-27.450448
-1.60076817	-45.489552	-43.080448	-29.859552
-1.60090185	-48.290448	-50.699552	-29.859552
2.04920234	-45.815698	-40.605698	-35.395698
2.04915146	-47.964302	-40.605698	-37.544302
2.04927961	-42.754302	-40.605698	-32.334302
-0.80081624	-45.476006	-40.266006	-37.883994
-0.80082399	-48.303994	-40.266006	-35.056006
-0.80083386	-50.686006	-40.266006	-32.673994
-1.60088317	-50.699552	-40.279552	-37.870448
-1.60075223	-43.080448	-40.279552	-35.069552
-1.60075970	-45.489552	-40.279552	-32.660448
1.39921653	-46.890000	-41.680000	-31.260000
2.04925364	-47.964302	-40.605698	-27.124302
2.04917988	-51.025698	-40.605698	-30.185698
-0.80070523	-45.476006	-40.266006	-27.463994
-0.80069257	-43.093994	-40.266006	-29.846006
-1.60078767	-50.699552	-40.279552	-27.450448
-1.60077282	-48.290448	-40.279552	-29.859552
1.39923206	-41.680000	-41.680000	-36.470000
2.04927962	-40.605698	-42.754302	-32.334302
2.04920235	-40.605698	-45.815698	-35.395698
2.04915147	-40.605698	-47.964302	-37.544302
-0.80083384	-40.266006	-50.686006	-32.673994
-0.80081623	-40.266006	-45.476006	-37.883994
-0.80082397	-40.266006	-48.303994	-35.056006
-1.60075969	-40.279552	-45.489552	-32.660448
-1.60088315	-40.279552	-50.699552	-37.870448
-1.60075222	-40.279552	-43.080448	-35.069552
2.04917990	-40.605698	-51.025698	-30.185698
2.04925366	-40.605698	-47.964302	-27.124302
-0.80069256	-40.266006	-43.093994	-29.846006
-0.80070522	-40.266006	-45.476006	-27.463994
-1.60077281	-40.279552	-48.290448	-29.859552
-1.60078765	-40.279552	-50.699552	-27.450448
-0.80068263	-40.266006	-40.266006	-32.673994
-1.60074820	-40.279552	-40.279552	-37.870448
2.04933730	-40.605698	-40.605698	-30.185698
-1.60061972	-40.279552	-40.279552	-27.450448
1.39931011	-41.680000	-46.890000	-20.840000
1.39918561	-52.100000	-41.680000	-26.050000
1.39919360	-46.890000	-46.890000	-26.050000
2.04915861	-45.815698	-51.025698	-24.975698
2.04924337	-47.964302	-42.754302	-24.975698
2.04922410	-47.964302	-45.815698	-21.914302
2.04922410	-45.815698	-47.964302	-21.914302
2.04921910	-42.754302	-51.025698	-21.914302
2.04921908	-51.025698	-42.754302	-21.914302
2.04915860	-51.025698	-45.815698	-24.975698
2.04924338	-42.754302	-47.964302	-24.975698
-0.80071980	-45.476006	-43.093994	-24.636006
-0.80086547	-48.303994	-50.686006	-24.636006
-0.80081784	-48.303994	-48.303994	-22.253994
-0.80073597	-45.476006	-45.476006	-22.253994
-0.80066011	-43.093994	-43.093994	-22.253994
-0.80088073	-50.686006	-50.686006	-22.253994
-0.80086547	-50.686006	-48.303994	-24.636006
-0.80071980	-43.093994	-45.476006	-24.636006
-1.60074450	-43.080448	-48.290448	-22.240448
-1.60081396	-50.699552	-45.489552	-22.240448
-1.60079998	-50.699552	-43.080448	-24.649552
-1.60079996	-43.080448	-50.699552	-24.649552
-1.60079618	-45.489552	-48.290448	-24.649552
-1.60079619	-48.290448	-45.489552	-24.649552
-1.60074451	-48.290448	-43.080448	-22.240448
-1.60081395	-45.489552	-50.699552	-22.240448
1.39925501	-52.100000	-41.680000	-15.630000
1.39926423	-46.890000	-46.890000	-15.630000
1.39915671	-46.890000	-52.100000	-20.840000
2.04922064	-45.815698	-51.025698	-14.555698
2.04931763	-47.964302	-42.754302	-14.555698
2.04918042	-47.964302	-51.025698	-16.704302
2.04934245	-45.815698	-42.754302	-16.704302
2.04927194	-45.815698	-45.815698	-19.765698
2.04920760	-47.964302	-47.964302	-19.765698
2.04912424	-51.025698	-51.025698	-19.765698
2.04937322	-42.754302	-42.754302	-19.765698
2.04922063	-51.025698	-45.815698	-14.555698
2.04931764	-42.754302	-47.964302	-14.555698
2.04934246	-42.754302	-45.815698	-16.704302
2.04918041	-51.025698	-47.964302	-16.704302
-0.80070859	-48.303994	-43.093994	-17.043994
-0.80078201	-45.476006	-50.686006	-17.043994
-0.80064113	-45.476006	-43.093994	-14.216006
-0.80080767	-48.303994	-50.686006	-14.216006
-0.80075930	-45.476006	-48.303994	-19.426006
-0.80075931	-48.303994	-45.476006	-19.426006
-0.80076335	-50.686006	-43.093994	-19.426006
-0.80076333	-43.093994	-50.686006	-19.426006
-0.80070857	-43.093994	-48.303994	-17.043994
-0.80078202	-50.686006	-45.476006	-17.043994
-0.80080767	-50.686006	-48.303994	-14.216006
-0.80064113	-43.093994	-45.476006	-14.216006
-1.60083380	-50.699552	-48.290448	-19.439552
-1.60067698	-43.080448	-45.489552	-19.439552
-1.60061650	-43.080448	-43.080448	-17.030448
-1.60085360	-50.699552	-50.699552	-17.030448
-1.60073333	-50.699552	-43.080448	-14.229552
-1.60073331	-43.080448	-50.699552	-14.229552
-1.60078599	-48.290448	-48.290448	-17.030448
-1.60069922	-45.489552	-45.489552	-17.030448
-1.60072898	-45.489552	-48.290448	-14.229552
-1.60072899	-48.290448	-45.489552	-14.229552
-1.60067699	-45.489552	-43.080448	-19.439552
-1.60083379	-48.290448	-50.699552	-19.439552
2.04930849	-45.815698	-40.605698	-24.975698
2.04939106	-42.754302	-40.605698	-21.914302
-0.80072497	-48.303994	-40.266006	-24.636006
-0.80074517	-50.686006	-40.266006	-22.253994
-1.60063662	-43.080448	-40.279552	-24.649552
-1.60065570	-45.489552	-40.279552	-22.240448
1.39931010	-46.890000	-41.680000	-20.840000
2.04939326	-45.815698	-40.605698	-14.555698
2.04933801	-47.964302	-40.605698	-16.704302
2.04926259	-51.025698	-40.605698	-19.765698
-0.80061197	-45.476006	-40.266006	-17.043994
-0.80064715	-48.303994	-40.266006	-14.216006
-0.80058608	-43.093994	-40.266006	-19.426006
-1.60070911	-50.699552	-40.279552	-17.030448
-1.60054380	-43.080448	-40.279552	-14.229552
-1.60068255	-48.290448	-40.279552	-19.439552
1.39934955	-41.680000	-41.680000	-26.050000
2.04939107	-40.605698	-42.754302	-21.914302
2.04930851	-40.605698	-45.815698	-24.975698
-0.80074514	-40.266006	-50.686006	-22.253994
-0.80072495	-40.266006	-48.303994	-24.636006
-1.60065568	-40.279552	-45.489552	-22.240448
-1.60063661	-40.279552	-43.080448	-24.649552
1.39944669	-41.680000	-41.680000	-15.630000
2.04926261	-40.605698	-51.025698	-19.765698
2.04939327	-40.605698	-45.815698	-14.555698
2.04933803	-40.605698	-47.964302	-16.704302
-0.80058607	-40.266006	-43.093994	-19.426006
-0.80061195	-40.266006	-45.476006	-17.043994
-0.80064713	-40.266006	-48.303994	-14.216006
-1.60068253	-40.279552	-48.290448	-19.439552
-1.60070908	-40.279552	-50.699552	-17.030448
-1.60054379	-40.279552	-43.080448	-14.229552
-0.80056065	-40.266006	-40.266006	-22.253994
2.04945201	-40.605698	-40.605698	-19.765698
-1.60050934	-40.279552	-40.279552	-17.030448
1.39937704	-41.680000	-46.890000	-10.420000
2.04928421	-47.964302	-45.815698	-11.494302
2.04928421	-45.815698	-47.964302	-11.494302
2.04927857	-42.754302	-51.025698	-11.494302
2.04927855	-51.025698	-42.754302	-11.494302
-0.80076169	-48.303994	-48.303994	-11.833994
-0.80066936	-45.476006	-45.476006	-11.833994
-0.80058262	-43.093994	-43.093994	-11.833994
-0.80083177	-50.686006	-50.686006	-11.833994
-1.60067910	-43.080448	-48.290448	-11.820448
-1.60075739	-50.699552	-45.489552	-11.820448
-1.60067911	-48.290448	-43.080448	-11.820448
-1.60075739	-45.489552	-50.699552	-11.820448
1.39929517	-52.100000	-41.680000	-5.210000
1.39930517	-46.890000	-46.890000	-5.210000
1.39920543	-46.890000	-52.100000	-10.420000
2.04925437	-45.815698	-51.025698	-4.135698
2.04935862	-47.964302	-42.754302	-4.135698
2.04921827	-47.964302	-51.025698	-6.284302
2.04939500	-45.815698	-42.754302	-6.284302
2.04932969	-45.815698	-45.815698	-9.345698
2.04925819	-47.964302	-47.964302	-9.345698
2.04931070	-47.964302	-45.815698	-1.074302
2.04931071	-45.815698	-47.964302	-1.074302
2.04916651	-51.025698	-51.025698	-9.345698
2.04944367	-42.754302	-42.754302	-9.345698
2.04930475	-42.754302	-51.025698	-1.074302
2.04930474	-51.025698	-42.754302	-1.074302
2.04925436	-51.025698	-45.815698	-4.135698
2.04935863	-42.754302	-47.964302	-4.135698
2.04939501	-42.754302	-45.815698	-6.284302
2.04921827	-51.025698	-47.964302	-6.284302
-0.80065966	-48.303994	-43.093994	-6.623994
-0.80073987	-45.476006	-50.686006	-6.623994
-0.80059827	-45.476006	-43.093994	-3.796006
-0.80077697	-48.303994	-50.686006	-3.796006
-0.80073635	-48.303994	-48.303994	-1.413994
-0.80063890	-45.476006	-45.476006	-1.413994
-0.80070638	-45.476006	-48.303994	-9.006006
-0.80070638	-48.303994	-45.476006	-9.006006
-0.80054673	-43.093994	-43.093994	-1.413994
-0.80080989	-50.686006	-50.686006	-1.413994
-0.80071087	-50.686006	-43.093994	-9.006006
-0.80071086	-43.093994	-50.686006	-9.006006
-0.80065965	-43.093994	-48.303994	-6.623994
-0.80073988	-50.686006	-45.476006	-6.623994
-0.80077697	-50.686006	-48.303994	-3.796006
-0.80059827	-43.093994	-45.476006	-3.796006
-1.60064928	-43.080448	-48.290448	-1.400448
-1.60073188	-50.699552	-45.489552	-1.400448
-1.60078850	-50.699552	-48.290448	-9.019552
-1.60061449	-43.080448	-45.489552	-9.019552
-1.60055807	-43.080448	-43.080448	-6.610448
-1.60081744	-50.699552	-50.699552	-6.610448
-1.60069751	-50.699552	-43.080448	-3.809552
-1.60069750	-43.080448	-50.699552	-3.809552
-1.60074424	-48.290448	-48.290448	-6.610448
-1.60064943	-45.489552	-45.489552	-6.610448
-1.60069284	-45.489552	-48.290448	-3.809552
-1.60069285	-48.290448	-45.489552	-3.809552
-1.60064929	-48.290448	-43.080448	-1.400448
-1.60073187	-45.489552	-50.699552	-1.400448
-1.60061449	-45.489552	-43.080448	-9.019552
-1.60078850	-48.290448	-50.699552	-9.019552
2.04947483	-42.754302	-40.605698	-11.494302
-0.80067983	-50.686006	-40.266006	-11.833994
-1.60057762	-45.489552	-40.279552	-11.820448
1.39937703	-46.890000	-41.680000	-10.420000
2.04944064	-45.815698	-40.605698	-4.135698
2.04939010	-47.964302	-40.605698	-6.284302
2.04931923	-51.025698	-40.605698	-9.345698
2.04951280	-42.754302	-40.605698	-1.074302
-0.80055298	-45.476006	-40.266006	-6.623994
-0.80060480	-48.303994	-40.266006	-3.796006
-0.80065001	-50.686006	-40.266006	-1.413994
-0.80051179	-43.093994	-40.266006	-9.006006
-1.60066031	-50.699552	-40.279552	-6.610448
-1.60049236	-43.080448	-40.279552	-3.809552
-1.60054147	-45.489552	-40.279552	-1.400448
-1.60062076	-48.290448	-40.279552	-9.019552
2.04947484	-40.605698	-42.754302	-11.494302
-0.80067981	-40.266006	-50.686006	-11.833994
-1.60057760	-40.279552	-45.489552	-11.820448
1.39950477	-41.680000	-41.680000	-5.210000
2.04931924	-40.605698	-51.025698	-9.345698
2.04951281	-40.605698	-42.754302	-1.074302
2.04944065	-40.605698	-45.815698	-4.135698
2.04939012	-40.605698	-47.964302	-6.284302
-0.80064999	-40.266006	-50.686006	-1.413994
-0.80051178	-40.266006	-43.093994	-9.006006
-0.80055297	-40.266006	-45.476006	-6.623994
-0.80060478	-40.266006	-48.303994	-3.796006
-1.60054146	-40.279552	-45.489552	-1.400448
-1.60062074	-40.279552	-48.290448	-9.019552
-1.60066029	-40.279552	-50.699552	-6.610448
-1.60049235	-40.279552	-43.080448	-3.809552
-0.80046703	-40.266006	-40.266006	-11.833994
2.04953364	-40.605698	-40.605698	-9.345698
-0.80042288	-40.266006	-40.266006	-1.413994
-1.60043820	-40.279552	-40.279552	-6.610448
1.39940383	-41.680000	-46.890000	0.000000
1.39938396	-41.680000	-46.890000	10.420000
1.39929806	-52.100000	-41.680000	5.210000
1.39930813	-46.890000	-46.890000	5.210000
1.39922447	-46.890000	-52.100000	0.000000
2.04925327	-45.815698	-51.025698	6.284302
2.04935742	-47.964302	-42.754302	6.284302
2.04922417	-47.964302	-51.025698	4.135698
2.04940351	-45.815698	-42.754302	4.135698
2.04934970	-45.815698	-45.815698	1.074302
2.04927554	-47.964302	-47.964302	1.074302
2.04929786	-47.964302	-45.815698	9.345698
2.04929787	-45.815698	-47.964302	9.345698
2.04918084	-51.025698	-51.025698	1.074302
2.04946848	-42.754302	-42.754302	1.074302
2.04929204	-42.754302	-51.025698	9.345698
2.04929203	-51.025698	-42.754302	9.345698
2.04925326	-51.025698	-45.815698	6.284302
2.04935742	-42.754302	-47.964302	6.284302
2.04940352	-42.754302	-45.815698	4.135698
2.04922417	-51.025698	-47.964302	4.135698
-0.80065063	-48.303994	-43.093994	3.796006
-0.80073221	-45.476006	-50.686006	3.796006
-0.80060106	-45.476006	-43.093994	6.623994
-0.80077914	-48.303994	-50.686006	6.623994
-0.80074697	-48.303994	-48.303994	9.006006
-0.80065152	-45.476006	-45.476006	9.006006
-0.80068905	-45.476006	-48.303994	1.413994
-0.80068906	-48.303994	-45.476006	1.413994
-0.80056144	-43.093994	-43.093994	9.006006
-0.80081913	-50.686006	-50.686006	9.006006
-0.80069371	-50.686006	-43.093994	1.413994
-0.80069370	-43.093994	-50.686006	1.413994
-0.80065062	-43.093994	-48.303994	3.796006
-0.80073221	-50.686006	-45.476006	3.796006
-0.80077914	-50.686006	-48.303994	6.623994
-0.80060106	-43.093994	-45.476006	6.623994
-1.60066173	-43.080448	-48.290448	9.019552
-1.60074263	-50.699552	-45.489552	9.019552
-1.60077381	-50.699552	-48.290448	1.400448
-1.60059372	-43.080448	-45.489552	1.400448
-1.60054712	-43.080448	-43.080448	3.809552
-1.60081099	-50.699552	-50.699552	3.809552
-1.60069990	-50.699552	-43.080448	6.610448
-1.60069989	-43.080448	-50.699552	6.610448
-1.60073669	-48.290448	-48.290448	3.809552
-1.60064026	-45.489552	-45.489552	3.809552
-1.60069525	-45.489552	-48.290448	6.610448
-1.60069525	-48.290448	-45.489552	6.610448
-1.60066173	-48.290448	-43.080448	9.019552
-1.60074263	-45.489552	-50.699552	9.019552
-1.60059372	-45.489552	-43.080448	1.400448
-1.60077381	-48.290448	-50.699552	1.400448
1.39921008	-46.890000	-52.100000	10.420000
2.04932729	-45.815698	-45.815698	11.494302
2.04925595	-47.964302	-47.964302	11.494302
2.04916449	-51.025698	-51.025698	11.494302
2.04944106	-42.754302	-42.754302	11.494302
-0.80071122	-45.476006	-48.303994	11.833994
-0.80071123	-48.303994	-45.476006	11.833994
-0.80071569	-50.686006	-43.093994	11.833994
-0.80071569	-43.093994	-50.686006	11.833994
-1.60079270	-50.699552	-48.290448	11.820448
-1.60061987	-43.080448	-45.489552	11.820448
-1.60061987	-45.489552	-43.080448	11.820448
-1.60079270	-48.290448	-50.699552	11.820448
1.39940382	-46.890000	-41.680000	0.000000
2.04943936	-45.815698	-40.605698	6.284302
2.04939853	-47.964302	-40.605698	4.135698
2.04933881	-51.025698	-40.605698	1.074302
2.04949480	-42.754302	-40.605698	9.345698
-0.80054187	-45.476006	-40.266006	3.796006
-0.80060757	-48.303994	-40.266006	6.623994
-0.80066239	-50.686006	-40.266006	9.006006
-0.80048677	-43.093994	-40.266006	1.413994
-1.60065135	-50.699552	-40.279552	3.809552
-1.60049546	-43.080448	-40.279552	6.610448
-1.60055638	-45.489552	-40.279552	9.019552
-1.60060024	-48.290448	-40.279552	1.400448
1.39938396	-46.890000	-41.680000	10.420000
2.04931684	-51.025698	-40.605698	11.494302
-0.80051805	-43.093994	-40.266006	11.833994
-1.60062610	-48.290448	-40.279552	11.820448
1.39950933	-41.680000	-41.680000	5.210000
2.04933883	-40.605698	-51.025698	1.074302
2.04949480	-40.605698	-42.754302	9.345698
2.04943937	-40.605698	-45.815698	6.284302
2.04939854	-40.605698	-47.964302	4.135698
-0.80066238	-40.266006	-50.686006	9.006006
-0.80048677	-40.266006	-43.093994	1.413994
-0.80054186	-40.266006	-45.476006	3.796006
-0.80060756	-40.266006	-48.303994	6.623994
-1.60055637	-40.279552	-45.489552	9.019552
-1.60060023	-40.279552	-48.290448	1.400448
-1.60065134	-40.279552	-50.699552	3.809552
-1.60049546	-40.279552	-43.080448	6.610448
2.04931685	-40.605698	-51.025698	11.494302
-0.80051805	-40.266006	-43.093994	11.833994
-1.60062609	-40.279552	-48.290448	11.820448
2.04956278	-40.605698	-40.605698	1.074302
-0.80044074	-40.266006	-40.266006	9.006006
-1.60042457	-40.279552	-40.279552	3.809552
2.04953090	-40.605698	-40.605698	11.494302
1.39932176	-41.680000	-46.890000	20.840000
1.39926280	-52.100000	-41.680000	15.630000
1.39927221	-46.890000	-46.890000	15.630000
2.04921733	-45.815698	-51.025698	16.704302
2.04931397	-47.964302	-42.754302	16.704302
2.04919680	-47.964302	-51.025698	14.555698
2.04936561	-45.815698	-42.754302	14.555698
2.04924816	-47.964302	-45.815698	19.765698
2.04924816	-45.815698	-47.964302	19.765698
2.04924286	-42.754302	-51.025698	19.765698
2.04924286	-51.025698	-42.754302	19.765698
2.04921733	-51.025698	-45.815698	16.704302
2.04931397	-42.754302	-47.964302	16.704302
2.04936561	-42.754302	-45.815698	14.555698
2.04919680	-51.025698	-47.964302	14.555698
-0.80068379	-48.303994	-43.093994	14.216006
-0.80076080	-45.476006	-50.686006	14.216006
-0.80064919	-45.476006	-43.093994	17.043994
-0.80081395	-48.303994	-50.686006	17.043994
-0.80079163	-48.303994	-48.303994	19.426006
-0.80070467	-45.476006	-45.476006	19.426006
-0.80062350	-43.093994	-43.093994	19.426006
-0.80085798	-50.686006	-50.686006	19.426006
-0.80068379	-43.093994	-48.303994	14.216006
-0.80076080	-50.686006	-45.476006	14.216006
-0.80081395	-50.686006	-48.303994	17.043994
-0.80064919	-43.093994	-45.476006	17.043994
-1.60071398	-43.080448	-48.290448	19.439552
-1.60078770	-50.699552	-45.489552	19.439552
-1.60058680	-43.080448	-43.080448	14.229552
-1.60083560	-50.699552	-50.699552	14.229552
-1.60074025	-50.699552	-43.080448	17.030448
-1.60074025	-43.080448	-50.699552	17.030448
-1.60076508	-48.290448	-48.290448	14.229552
-1.60067409	-45.489552	-45.489552	14.229552
-1.60073595	-45.489552	-48.290448	17.030448
-1.60073595	-48.290448	-45.489552	17.030448
-1.60071398	-48.290448	-43.080448	19.439552
-1.60078770	-45.489552	-50.699552	19.439552
1.39919627	-52.100000	-41.680000	26.050000
1.39920450	-46.890000	-46.890000	26.050000
1.39916481	-46.890000	-52.100000	20.840000
2.04914106	-47.964302	-51.025698	24.975698
2.04928962	-45.815698	-42.754302	24.975698
2.04926711	-45.815698	-45.815698	21.914302
2.04920313	-47.964302	-47.964302	21.914302
2.04912024	-51.025698	-51.025698	21.914302
2.04936785	-42.754302	-42.754302	21.914302
2.04928962	-42.754302	-45.815698	24.975698
2.04914106	-51.025698	-47.964302	24.975698
-0.80075227	-48.303994	-43.093994	24.636006
-0.80082023	-45.476006	-50.686006	24.636006
-0.80076849	-45.476006	-48.303994	22.253994
-0.80076849	-48.303994	-45.476006	22.253994
-0.80077248	-50.686006	-43.093994	22.253994
-0.80077248	-43.093994	-50.686006	22.253994
-0.80075226	-43.093994	-48.303994	24.636006
-0.80082023	-50.686006	-45.476006	24.636006
-1.60084178	-50.699552	-48.290448	22.240448
-1.60068718	-43.080448	-45.489552	22.240448
-1.60066790	-43.080448	-43.080448	24.649552
-1.60088704	-50.699552	-50.699552	24.649552
-1.60082408	-48.290448	-48.290448	24.649552
-1.60074382	-45.489552	-45.489552	24.649552
-1.60068718	-45.489552	-43.080448	22.240448
-1.60084177	-48.290448	-50.699552	22.240448
2.04938935	-45.815698	-40.605698	16.704302
2.04936095	-47.964302	-40.605698	14.555698
2.04942511	-42.754302	-40.605698	19.765698
-0.80058182	-45.476006	-40.266006	14.216006
-0.80065515	-48.303994	-40.266006	17.043994
-0.80071451	-50.686006	-40.266006	19.426006
-1.60068452	-50.699552	-40.279552	14.229552
-1.60055276	-43.080448	-40.279552	17.030448
-1.60061901	-45.489552	-40.279552	19.439552
1.39932175	-46.890000	-41.680000	20.840000
2.04928558	-47.964302	-40.605698	24.975698
2.04925779	-51.025698	-40.605698	21.914302
-0.80066354	-45.476006	-40.266006	24.636006
-0.80059790	-43.093994	-40.266006	22.253994
-1.60075294	-50.699552	-40.279552	24.649552
-1.60069268	-48.290448	-40.279552	22.240448
1.39945866	-41.680000	-41.680000	15.630000
2.04942511	-40.605698	-42.754302	19.765698
2.04938935	-40.605698	-45.815698	16.704302
2.04936095	-40.605698	-47.964302	14.555698
-0.80071451	-40.266006	-50.686006	19.426006
-0.80058182	-40.266006	-45.476006	14.216006
-0.80065515	-40.266006	-48.303994	17.043994
-1.60061901	-40.279552	-45.489552	19.439552
-1.60068451	-40.279552	-50.699552	14.229552
-1.60055276	-40.279552	-43.080448	17.030448
1.39936512	-41.680000	-41.680000	26.050000
2.04925780	-40.605698	-51.025698	21.914302
2.04928558	-40.605698	-47.964302	24.975698
-0.80059790	-40.266006	-43.093994	22.253994
-0.80066353	-40.266006	-45.476006	24.636006
-1.60069267	-40.279552	-48.290448	22.240448
-1.60075294	-40.279552	-50.699552	24.649552
-0.80051611	-40.266006	-40.266006	19.426006
-1.60047287	-40.279552	-40.279552	14.229552
2.04944625	-40.605698	-40.605698	21.914302
-1.60057045	-40.279552	-40.279552	24.649552
1.39922997	-41.680000	-46.890000	31.260000
2.04915318	-45.815698	-51.025698	27.124302
2.04923727	-47.964302	-42.754302	27.124302
2.04917100	-47.964302	-45.815698	30.185698
2.04917100	-45.815698	-47.964302	30.185698
2.04916647	-42.754302	-51.025698	30.185698
2.04916647	-51.025698	-42.754302	30.185698
2.04915317	-51.025698	-45.815698	27.124302
2.04923727	-42.754302	-47.964302	27.124302
-0.80073228	-45.476006	-43.093994	27.463994
-0.80087526	-48.303994	-50.686006	27.463994
-0.80086227	-48.303994	-48.303994	29.846006
-0.80078770	-45.476006	-45.476006	29.846006
-0.80071923	-43.093994	-43.093994	29.846006
-0.80091999	-50.686006	-50.686006	29.846006
-0.80087526	-50.686006	-48.303994	27.463994
-0.80073228	-43.093994	-45.476006	27.463994
-1.60079566	-43.080448	-48.290448	29.859552
-1.60085890	-50.699552	-45.489552	29.859552
-1.60081074	-50.699552	-43.080448	27.450448
-1.60081074	-43.080448	-50.699552	27.450448
-1.60080700	-45.489552	-48.290448	27.450448
-1.60080700	-48.290448	-45.489552	27.450448
-1.60079566	-48.290448	-43.080448	29.859552
-1.60085890	-45.489552	-50.699552	29.859552
1.39910970	-52.100000	-41.680000	36.470000
1.39911654	-46.890000	-46.890000	36.470000
1.39909633	-46.890000	-52.100000	31.260000
2.04907098	-45.815698	-51.025698	37.544302
2.04914073	-47.964302	-42.754302	37.544302
2.04906587	-47.964302	-51.025698	35.395698
2.04919002	-45.815698	-42.754302	35.395698
2.04918066	-45.815698	-45.815698	32.334302
2.04912644	-47.964302	-47.964302	32.334302
2.04905514	-51.025698	-51.025698	32.334302
2.04926454	-42.754302	-42.754302	32.334302
2.04907098	-51.025698	-45.815698	37.544302
2.04914073	-42.754302	-47.964302	37.544302
2.04919002	-42.754302	-45.815698	35.395698
2.04906587	-51.025698	-47.964302	35.395698
-0.80084358	-48.303994	-43.093994	35.056006
-0.80090051	-45.476006	-50.686006	35.056006
-0.80083536	-45.476006	-43.093994	37.883994
-0.80095369	-48.303994	-50.686006	37.883994
-0.80085039	-45.476006	-48.303994	32.673994
-0.80085039	-48.303994	-45.476006	32.673994
-0.80085376	-50.686006	-43.093994	32.673994
-0.80085376	-43.093994	-50.686006	32.673994
-0.80084358	-43.093994	-48.303994	35.056006
-0.80090051	-50.686006	-45.476006	35.056006
-0.80095369	-50.686006	-48.303994	37.883994
-0.80083536	-43.093994	-45.476006	37.883994
-1.60091285	-50.699552	-48.290448	32.660448
-1.60078212	-43.080448	-45.489552	32.660448
-1.60077419	-43.080448	-43.080448	35.069552
-1.60095735	-50.699552	-50.699552	35.069552
-1.60089975	-50.699552	-43.080448	37.870448
-1.60089975	-43.080448	-50.699552	37.870448
-1.60090380	-48.290448	-48.290448	35.069552
-1.60083661	-45.489552	-45.489552	35.069552
-1.60089666	-45.489552	-48.290448	37.870448
-1.60089666	-48.290448	-45.489552	37.870448
-1.60078212	-45.489552	-43.080448	32.660448
-1.60091285	-48.290448	-50.699552	32.660448
2.04930188	-45.815698	-40.605698	27.124302
2.04931988	-42.754302	-40.605698	30.185698
-0.80073736	-48.303994	-40.266006	27.463994
-0.80079606	-50.686006	-40.266006	29.846006
-1.60065049	-43.080448	-40.279552	27.450448
-1.60071552	-45.489552	-40.279552	29.859552
1.39922997	-46.890000	-41.680000	31.260000
2.04919334	-45.815698	-40.605698	37.544302
2.04918671	-47.964302	-40.605698	35.395698
2.04917282	-51.025698	-40.605698	32.334302
-0.80077058	-45.476006	-40.266006	35.056006
-0.80083949	-48.303994	-40.266006	37.883994
-0.80070866	-43.093994	-40.266006	32.673994
-1.60084417	-50.699552	-40.279552	35.069552
-1.60076951	-43.080448	-40.279552	37.870448
-1.60078668	-48.290448	-40.279552	32.660448
2.04931988	-40.605698	-42.754302	30.185698
2.04930188	-40.605698	-45.815698	27.124302
-0.80079606	-40.266006	-50.686006	29.846006
-0.80073736	-40.266006	-48.303994	27.463994
-1.60071552	-40.279552	-45.489552	29.859552
-1.60065049	-40.279552	-43.080448	27.450448
1.39924773	-41.680000	-41.680000	36.470000
2.04917282	-40.605698	-51.025698	32.334302
2.04919334	-40.605698	-45.815698	37.544302
2.04918671	-40.605698	-47.964302	35.395698
-0.80070866	-40.266006	-43.093994	32.673994
-0.80077058	-40.266006	-45.476006	35.056006
-0.80083949	-40.266006	-48.303994	37.883994
-1.60078668	-40.279552	-48.290448	32.660448
-1.60084417	-40.279552	-50.699552	35.069552
-1.60076951	-40.279552	-43.080448	37.870448
-0.80063038	-40.266006	-40.266006	29.846006
2.04932852	-40.605698	-40.605698	32.334302
-1.60069572	-40.279552	-40.279552	35.069552
1.39912348	-41.680000	-46.890000	41.680000
2.04907837	-47.964302	-45.815698	40.605698
2.04907837	-45.815698	-47.964302	40.605698
2.04907466	-42.754302	-51.025698	40.605698
2.04907465	-51.025698	-42.754302	40.605698
-0.80094826	-48.303994	-48.303994	40.266006
-0.80088704	-45.476006	-45.476006	40.266006
-0.80083186	-43.093994	-43.093994	40.266006
-0.80099646	-50.686006	-50.686006	40.266006
-1.60089355	-43.080448	-48.290448	40.279552
-1.60094551	-50.699552	-45.489552	40.279552
-1.60089355	-48.290448	-43.080448	40.279552
-1.60094551	-45.489552	-50.699552	40.279552
1.39901426	-41.680000	-46.890000	52.100000
1.39901426	-52.100000	-41.680000	46.890000
1.39901977	-46.890000	-46.890000	46.890000
1.39901426	-46.890000	-52.100000	41.680000
2.04898071	-45.815698	-51.025698	47.964302
2.04903681	-47.964302	-42.754302	47.964302
2.04898071	-47.964302	-51.025698	45.815698
2.04908099	-45.815698	-42.754302	45.815698
2.04908099	-45.815698	-45.815698	42.754302
2.04903681	-47.964302	-47.964302	42.754302
2.04898071	-47.964302	-45.815698	51.025698
2.04898071	-45.815698	-47.964302	51.025698
2.04897775	-51.025698	-51.025698	42.754302
2.04914804	-42.754302	-42.754302	42.754302
2.04897775	-42.754302	-51.025698	51.025698
2.04897775	-51.025698	-42.754302	51.025698
2.04898071	-51.025698	-45.815698	47.964302
2.04903681	-42.754302	-47.964302	47.964302
2.04908099	-42.754302	-45.815698	45.815698
2.04898071	-51.025698	-47.964302	45.815698
-0.80094501	-48.303994	-43.093994	45.476006
-0.80099108	-45.476006	-50.686006	45.476006
-0.80094501	-45.476006	-43.093994	48.303994
-0.80104004	-48.303994	-50.686006	48.303994
-0.80104004	-48.303994	-48.303994	50.686006
-0.80099108	-45.476006	-45.476006	50.686006
-0.80094501	-45.476006	-48.303994	43.093994
-0.80094501	-48.303994	-45.476006	43.093994
-0.80094775	-43.093994	-43.093994	50.686006
-0.80107922	-50.686006	-50.686006	50.686006
-0.80094775	-50.686006	-43.093994	43.093994
-0.80094775	-43.093994	-50.686006	43.093994
-0.80094501	-43.093994	-48.303994	45.476006
-0.80099108	-50.686006	-45.476006	45.476006
-0.80104004	-50.686006	-48.303994	48.303994
-0.80094501	-43.093994	-45.476006	48.303994
-1.60099627	-43.080448	-48.290448	50.699552
-1.60103784	-50.699552	-45.489552	50.699552
-1.60099627	-50.699552	-48.290448	43.080448
-1.60088991	-43.080448	-45.489552	43.080448
-1.60088991	-43.080448	-43.080448	45.489552
-1.60103783	-50.699552	-50.699552	45.489552
-1.60099627	-50.699552	-43.080448	48.290448
-1.60099627	-43.080448	-50.699552	48.290448
-1.60099379	-48.290448	-48.290448	45.489552
-1.60093946	-45.489552	-45.489552	45.489552
-1.60099379	-45.489552	-48.290448	48.290448
-1.60099379	-48.290448	-45.489552	48.290448
-1.60099627	-48.290448	-43.080448	50.699552
-1.60103783	-45.489552	-50.699552	50.699552
-1.60088991	-45.489552	-43.080448	43.080448
-1.60099627	-48.290448	-50.699552	43.080448
2.04919813	-42.754302	-40.605698	40.605698
-0.80089383	-50.686006	-40.266006	40.266006
-1.60082894	-45.489552	-40.279552	40.279552
1.39912348	-46.890000	-41.680000	41.680000
2.04907837	-45.815698	-40.605698	47.964302
2.04907837	-47.964302	-40.605698	45.815698
2.04907465	-51.025698	-40.605698	42.754302
2.04907465	-42.754302	-40.605698	51.025698
-0.80088704	-45.476006	-40.266006	45.476006
-0.80094826	-48.303994	-40.266006	48.303994
-0.80099646	-50.686006	-40.266006	50.686006
-0.80083186	-43.093994	-40.266006	43.093994
-1.60094551	-50.699552	-40.279552	45.489552
-1.60089355	-43.080448	-40.279552	48.290448
-1.60094551	-45.489552	-40.279552	50.699552
-1.60089355	-48.290448	-40.279552	43.080448
2.04919813	-40.605698	-42.754302	40.605698
-0.80089383	-40.266006	-50.686006	40.266006
-1.60082894	-40.279552	-45.489552	40.279552
1.39912348	-41.680000	-41.680000	46.890000
2.04907466	-40.605698	-51.025698	42.754302
2.04907465	-40.605698	-42.754302	51.025698
2.04907837	-40.605698	-45.815698	47.964302
2.04907837	-40.605698	-47.964302	45.815698
-0.80099646	-40.266006	-50.686006	50.686006
-0.80083186	-40.266006	-43.093994	43.093994
-0.80088704	-40.266006	-45.476006	45.476006
-0.80094826	-40.266006	-48.303994	48.303994
-1.60094551	-40.279552	-45.489552	50.699552
-1.60089355	-40.279552	-48.290448	43.080448
-1.60094551	-40.279552	-50.699552	45.489552
-1.60089355	-40.279552	-43.080448	48.290448
-0.80076178	-40.266006	-40.266006	40.266006
2.04919813	-40.605698	-40.605698	42.754302
-0.80089383	-40.266006	-40.266006	50.686006
-1.60082894	-40.279552	-40.279552	45.489552
1.39923075	-41.680000	-36.470000	-41.680000
1.39908350	-52.100000	-31.260000	-46.890000
1.39910294	-46.890000	-36.470000	-46.890000
2.04913834	-47.964302	-32.334302	-45.815698
2.04913801	-45.815698	-32.334302	-47.964302
2.04907562	-45.815698	-35.395698	-51.025698
2.04903665	-47.964302	-37.544302	-51.025698
2.04914734	-47.964302	-35.395698	-42.754302
2.04915339	-45.815698	-37.544302	-42.754302
2.04913345	-42.754302	-32.334302	-51.025698
2.04913467	-51.025698	-32.334302	-42.754302
2.04907631	-51.025698	-35.395698	-45.815698
2.04915284	-42.754302	-37.544302	-45.815698
2.04914647	-42.754302	-35.395698	-47.964302
2.04903703	-51.025698	-37.544302	-47.964302
-0.80089819	-48.303994	-32.673994	-48.303994
-0.80082909	-45.476006	-32.673994	-45.476006
-0.80088396	-48.303994	-37.883994	-43.093994
-0.80082162	-45.476006	-35.056006	-43.093994
-0.80093738	-45.476006	-37.883994	-50.686006
-0.80094391	-48.303994	-35.056006	-50.686006
-0.80076610	-43.093994	-32.673994	-43.093994
-0.80095202	-50.686006	-32.673994	-50.686006
-0.80088479	-43.093994	-37.883994	-48.303994
-0.80094361	-50.686006	-35.056006	-48.303994
-0.80093667	-50.686006	-37.883994	-45.476006
-0.80082205	-43.093994	-35.056006	-45.476006
-1.60082040	-43.080448	-37.870448	-43.080448
-1.60088785	-50.699552	-35.069552	-43.080448
-1.60098974	-50.699552	-37.870448	-50.699552
-1.60088898	-43.080448	-35.069552	-50.699552
-1.60083658	-43.080448	-32.660448	-48.290448
-1.60089445	-50.699552	-32.660448	-45.489552
-1.60093990	-48.290448	-37.870448	-48.290448
-1.60088554	-45.489552	-35.069552	-48.290448
-1.60087775	-45.489552	-37.870448	-45.489552
-1.60088512	-48.290448	-35.069552	-45.489552
-1.60083573	-48.290448	-32.660448	-43.080448
-1.60089516	-45.489552	-32.660448	-50.699552
2.04920104	-45.815698	-35.395698	-40.605698
2.04915078	-47.964302	-37.544302	-40.605698
2.04927717	-42.754302	-32.334302	-40.605698
-0.80081680	-45.476006	-37.883994	-40.266006
-0.80082525	-48.303994	-35.056006	-40.266006
-0.80083571	-50.686006	-32.673994	-40.266006
-1.60088367	-50.699552	-37.870448	-40.279552
-1.60075364	-43.080448	-35.069552	-40.279552
-1.60076182	-45.489552	-32.660448	-40.279552
1.39908286	-46.890000	-31.260000	-52.100000
2.04918406	-45.815698	-30.185698	-45.815698
2.04912927	-47.964302	-30.185698	-47.964302
2.04911274	-47.964302	-27.124302	-51.025698
2.04925282	-45.815698	-27.124302	-42.754302
2.04905730	-51.025698	-30.185698	-51.025698
2.04926895	-42.754302	-30.185698	-42.754302
2.04925227	-42.754302	-27.124302	-45.815698
2.04911311	-51.025698	-27.124302	-47.964302
-0.80084180	-45.476006	-29.846006	-48.303994
-0.80084138	-48.303994	-29.846006	-45.476006
-0.80079148	-48.303994	-27.463994	-43.093994
-0.80085550	-45.476006	-27.463994	-50.686006
-0.80084437	-50.686006	-29.846006	-43.093994
-0.80084549	-43.093994	-29.846006	-50.686006
-0.80079232	-43.093994	-27.463994	-48.303994
-0.80085481	-50.686006	-27.463994	-45.476006
-1.60071379	-43.080448	-27.450448	-43.080448
-1.60091760	-50.699552	-27.450448	-50.699552
-1.60090545	-50.699552	-29.859552	-48.290448
-1.60077218	-43.080448	-29.859552	-45.489552
-1.60085862	-48.290448	-27.450448	-48.290448
-1.60078393	-45.489552	-27.450448	-45.489552
-1.60077174	-45.489552	-29.859552	-43.080448
-1.60090575	-48.290448	-29.859552	-50.699552
1.39921377	-46.890000	-31.260000	-41.680000
2.04924957	-47.964302	-27.124302	-40.605698
2.04917722	-51.025698	-30.185698	-40.605698
-0.80070940	-45.476006	-27.463994	-40.266006
-0.80069592	-43.093994	-29.846006	-40.266006
-1.60079127	-50.699552	-27.450448	-40.279552
-1.60077575	-48.290448	-29.859552	-40.279552
1.39921282	-41.680000	-31.260000	-46.890000
2.04927668	-40.605698	-32.334302	-42.754302
2.04920002	-40.605698	-35.395698	-45.815698
2.04914948	-40.605698	-37.544302	-47.964302
-0.80083741	-40.266006	-32.673994	-50.686006
-0.80082668	-40.266006	-35.056006	-48.303994
-0.80081782	-40.266006	-37.883994	-45.476006
-1.60075426	-40.279552	-35.069552	-43.080448
-1.60088534	-40.279552	-37.870448	-50.699552
-1.60076287	-40.279552	-32.660448	-45.489552
-0.80068501	-40.266006	-32.673994	-40.266006
-1.60074883	-40.279552	-37.870448	-40.279552
2.04917557	-40.605698	-30.185698	-51.025698
2.04924826	-40.605698	-27.124302	-47.964302
-0.80069657	-40.266006	-29.846006	-43.093994
-0.80071045	-40.266006	-27.463994	-45.476006
-1.60079293	-40.279552	-27.450448	-50.699552
-1.60077720	-40.279552	-29.859552	-48.290448
2.04933383	-40.605698	-30.185698	-40.605698
-1.60062451	-40.279552	-27.450448	-40.279552
1.39936935	-41.680000	-36.470000	-31.260000
1.39919853	-52.100000	-31.260000	-36.470000
1.39922345	-46.890000	-36.470000	-36.470000
2.04926535	-47.964302	-32.334302	-35.395698
2.04927242	-45.815698	-32.334302	-37.544302
2.04926632	-47.964302	-35.395698	-32.334302
2.04927404	-45.815698	-37.544302	-32.334302
2.04925021	-51.025698	-32.334302	-32.334302
2.04918626	-51.025698	-35.395698	-35.395698
2.04928421	-42.754302	-37.544302	-35.395698
2.04928357	-42.754302	-35.395698	-37.544302
2.04914289	-51.025698	-37.544302	-37.544302
-0.80077354	-48.303994	-32.673994	-37.883994
-0.80069359	-45.476006	-32.673994	-35.056006
-0.80077207	-48.303994	-37.883994	-32.673994
-0.80069278	-45.476006	-35.056006	-32.673994
-0.80062061	-43.093994	-32.673994	-32.673994
-0.80075610	-43.093994	-37.883994	-37.883994
-0.80083172	-50.686006	-35.056006	-37.883994
-0.80083102	-50.686006	-37.883994	-35.056006
-0.80068435	-43.093994	-35.056006	-35.056006
-1.60069122	-43.080448	-37.870448	-32.660448
-1.60077705	-50.699552	-35.069552	-32.660448
-1.60069291	-43.080448	-32.660448	-37.870448
-1.60077775	-50.699552	-32.660448	-35.069552
-1.60082701	-48.290448	-37.870448	-37.870448
-1.60075714	-45.489552	-35.069552	-37.870448
-1.60075636	-45.489552	-37.870448	-35.069552
-1.60076581	-48.290448	-35.069552	-35.069552
-1.60071099	-48.290448	-32.660448	-32.660448
2.04940501	-45.815698	-32.334302	-27.124302
2.04932676	-45.815698	-35.395698	-30.185698
2.04926325	-47.964302	-37.544302	-30.185698
2.04942511	-42.754302	-32.334302	-30.185698
2.04941935	-42.754302	-35.395698	-27.124302
2.04924308	-51.025698	-37.544302	-27.124302
-0.80065188	-48.303994	-32.673994	-27.463994
-0.80069715	-45.476006	-37.883994	-29.846006
-0.80070787	-48.303994	-35.056006	-29.846006
-0.80072109	-50.686006	-32.673994	-29.846006
-0.80062971	-43.093994	-37.883994	-27.463994
-0.80072452	-50.686006	-35.056006	-27.463994
-1.60078072	-50.699552	-37.870448	-29.859552
-1.60061640	-43.080448	-35.069552	-29.859552
-1.60054884	-43.080448	-32.660448	-27.450448
-1.60071868	-48.290448	-37.870448	-27.450448
-1.60063114	-45.489552	-35.069552	-27.450448
-1.60062701	-45.489552	-32.660448	-29.859552
2.04932487	-45.815698	-30.185698	-35.395698
2.04926095	-47.964302	-30.185698	-37.544302
2.04940266	-45.815698	-27.124302	-32.334302
2.04942415	-42.754302	-30.185698	-32.334302
2.04941571	-42.754302	-27.124302	-35.395698
2.04923986	-51.025698	-27.124302	-37.544302
-0.80069984	-45.476006	-29.846006	-37.883994
-0.80070965	-48.303994	-29.846006	-35.056006
-0.80065398	-48.303994	-27.463994	-32.673994
-0.80072206	-50.686006	-29.846006	-32.673994
-0.80063373	-43.093994	-27.463994	-37.883994
-0.80072710	-50.686006	-27.463994	-35.056006
-1.60055137	-43.080448	-27.450448	-32.660448
-1.60078302	-50.699552	-29.859552	-37.870448
-1.60061849	-43.080448	-29.859552	-35.069552
-1.60072213	-48.290448	-27.450448	-37.870448
-1.60063422	-45.489552	-27.450448	-35.069552
-1.60062816	-45.489552	-29.859552	-32.660448
1.39934725	-46.890000	-31.260000	-31.260000
2.04939031	-47.964302	-30.185698	-27.124302
2.04938892	-47.964302	-27.124302	-30.185698
2.04929638	-51.025698	-30.185698	-30.185698
2.04936344	-51.025698	-27.124302	-27.124302
-0.80055785	-45.476006	-29.846006	-27.463994
-0.80055903	-45.476006	-27.463994	-29.846006
-0.80054118	-43.093994	-29.846006	-29.846006
-0.80047143	-43.093994	-27.463994	-27.463994
-1.60066494	-50.699552	-27.450448	-29.859552
-1.60066396	-50.699552	-29.859552	-27.450448
-1.60058673	-48.290448	-27.450448	-27.450448
-1.60064501	-48.290448	-29.859552	-29.859552
1.39936740	-41.680000	-31.260000	-36.470000
2.04943450	-40.605698	-32.334302	-32.334302
2.04934603	-40.605698	-35.395698	-35.395698
2.04928754	-40.605698	-37.544302	-37.544302
-0.80067968	-40.266006	-35.056006	-37.883994
-0.80067878	-40.266006	-37.883994	-35.056006
-1.60060504	-40.279552	-35.069552	-32.660448
-1.60060598	-40.279552	-32.660448	-35.069552
2.04942448	-40.605698	-37.544302	-27.124302
-0.80052664	-40.266006	-32.673994	-29.846006
-0.80053152	-40.266006	-35.056006	-27.463994
-1.60061013	-40.279552	-37.870448	-29.859552
2.04942005	-40.605698	-27.124302	-37.544302
-0.80052801	-40.266006	-29.846006	-32.673994
-0.80053514	-40.266006	-27.463994	-35.056006
-1.60061321	-40.279552	-29.859552	-37.870448
2.04950014	-40.605698	-30.185698	-30.185698
2.04959841	-40.605698	-27.124302	-27.124302
-1.60044556	-40.279552	-27.450448	-29.859552
-1.60044410	-40.279552	-29.859552	-27.450448
1.39949714	-41.680000	-36.470000	-20.840000
1.39930765	-52.100000	-31.260000	-26.050000
1.39933875	-46.890000	-36.470000	-26.050000
2.04938657	-47.964302	-32.334302	-24.975698
2.04937466	-47.964302	-35.395698	-21.914302
2.04938418	-45.815698	-37.544302	-21.914302
2.04935489	-51.025698	-32.334302	-21.914302
2.04928868	-51.025698	-35.395698	-24.975698
2.04941041	-42.754302	-37.544302	-24.975698
-0.80056323	-45.476006	-32.673994	-24.636006
-0.80067073	-48.303994	-37.883994	-22.253994
-0.80057336	-45.476006	-35.056006	-22.253994
-0.80048274	-43.093994	-32.673994	-22.253994
-0.80073356	-50.686006	-37.883994	-24.636006
-0.80055143	-43.093994	-35.056006	-24.636006
-1.60057142	-43.080448	-37.870448	-22.240448
-1.60067689	-50.699552	-35.069552	-22.240448
-1.60066838	-50.699552	-32.660448	-24.649552
-1.60064178	-45.489552	-37.870448	-24.649552
-1.60065356	-48.290448	-35.069552	-24.649552
-1.60059606	-48.290448	-32.660448	-22.240448
1.39939683	-52.100000	-31.260000	-15.630000
1.39943378	-46.890000	-36.470000	-15.630000
2.04948514	-47.964302	-32.334302	-14.555698
2.04951880	-45.815698	-32.334302	-16.704302
2.04943900	-45.815698	-35.395698	-19.765698
2.04936191	-47.964302	-37.544302	-19.765698
2.04956104	-42.754302	-32.334302	-19.765698
2.04937004	-51.025698	-35.395698	-14.555698
2.04951373	-42.754302	-37.544302	-14.555698
2.04953641	-42.754302	-35.395698	-16.704302
2.04932558	-51.025698	-37.544302	-16.704302
-0.80054831	-48.303994	-32.673994	-17.043994
-0.80045673	-45.476006	-32.673994	-14.216006
-0.80059168	-45.476006	-37.883994	-19.426006
-0.80060473	-48.303994	-35.056006	-19.426006
-0.80062077	-50.686006	-32.673994	-19.426006
-0.80052139	-43.093994	-37.883994	-17.043994
-0.80063495	-50.686006	-35.056006	-17.043994
-0.80065713	-50.686006	-37.883994	-14.216006
-0.80044248	-43.093994	-35.056006	-14.216006
-1.60069198	-50.699552	-37.870448	-19.439552
-1.60049258	-43.080448	-35.069552	-19.439552
-1.60042269	-43.080448	-32.660448	-17.030448
-1.60058132	-50.699552	-32.660448	-14.229552
-1.60062803	-48.290448	-37.870448	-17.030448
-1.60052326	-45.489552	-35.069552	-17.030448
-1.60054991	-45.489552	-37.870448	-14.229552
-1.60056385	-48.290448	-35.069552	-14.229552
-1.60050580	-45.489552	-32.660448	-19.439552
2.04946182	-45.815698	-30.185698	-24.975698
2.04954471	-45.815698	-27.124302	-21.914302
2.04957239	-42.754302	-30.185698	-21.914302
2.04957954	-42.754302	-27.124302	-24.975698
-0.80058362	-48.303994	-29.846006	-24.636006
-0.80052516	-48.303994	-27.463994	-22.253994
-0.80060976	-50.686006	-29.846006	-22.253994
-0.80060565	-50.686006	-27.463994	-24.636006
-1.60039416	-43.080448	-27.450448	-22.240448
-1.60046694	-43.080448	-29.859552	-24.649552
-1.60048745	-45.489552	-27.450448	-24.649552
-1.60049251	-45.489552	-29.859552	-22.240448
1.39946942	-46.890000	-31.260000	-20.840000
2.04957532	-45.815698	-30.185698	-14.555698
2.04950084	-47.964302	-30.185698	-16.704302
2.04951544	-47.964302	-27.124302	-19.765698
2.04940177	-51.025698	-30.185698	-19.765698
2.04971961	-42.754302	-27.124302	-14.555698
2.04946821	-51.025698	-27.124302	-16.704302
-0.80043387	-45.476006	-29.846006	-17.043994
-0.80048126	-48.303994	-29.846006	-14.216006
-0.80042127	-45.476006	-27.463994	-19.426006
-0.80039855	-43.093994	-29.846006	-19.426006
-0.80032623	-43.093994	-27.463994	-17.043994
-0.80050761	-50.686006	-27.463994	-14.216006
-1.60055271	-50.699552	-27.450448	-19.439552
-1.60056301	-50.699552	-29.859552	-17.030448
-1.60033999	-43.080448	-29.859552	-14.229552
-1.60046956	-48.290448	-27.450448	-17.030448
-1.60036526	-45.489552	-27.450448	-14.229552
-1.60052814	-48.290448	-29.859552	-19.439552
1.39952246	-41.680000	-31.260000	-26.050000
2.04958581	-40.605698	-32.334302	-21.914302
2.04948912	-40.605698	-35.395698	-24.975698
-0.80054431	-40.266006	-37.883994	-24.636006
-1.60046291	-40.279552	-35.069552	-22.240448
-1.60045054	-40.279552	-32.660448	-24.649552
1.39965661	-41.680000	-31.260000	-15.630000
2.04960869	-40.605698	-35.395698	-14.555698
2.04954272	-40.605698	-37.544302	-16.704302
-0.80037993	-40.266006	-32.673994	-19.426006
-0.80040106	-40.266006	-35.056006	-17.043994
-0.80043384	-40.266006	-37.883994	-14.216006
-1.60048474	-40.279552	-37.870448	-19.439552
-1.60031965	-40.279552	-32.660448	-14.229552
-0.80036346	-40.266006	-29.846006	-22.253994
-0.80035732	-40.266006	-27.463994	-24.636006
2.04965649	-40.605698	-30.185698	-19.765698
2.04976009	-40.605698	-27.124302	-16.704302
-0.80020389	-40.266006	-27.463994	-14.216006
-1.60027562	-40.279552	-27.450448	-19.439552
-1.60029150	-40.279552	-29.859552	-17.030448
1.39959234	-41.680000	-36.470000	-10.420000
2.04945576	-47.964302	-35.395698	-11.494302
2.04946682	-45.815698	-37.544302	-11.494302
2.04943286	-51.025698	-32.334302	-11.494302
-0.80059489	-48.303994	-37.883994	-11.833994
-0.80048201	-45.476006	-35.056006	-11.833994
-0.80037499	-43.093994	-32.673994	-11.833994
-1.60047975	-43.080448	-37.870448	-11.820448
-1.60060209	-50.699552	-35.069552	-11.820448
-1.60050868	-48.290448	-32.660448	-11.820448
1.39944962	-52.100000	-31.260000	-5.210000
1.39949046	-46.890000	-36.470000	-5.210000
2.04954106	-47.964302	-32.334302	-4.135698
2.04959140	-45.815698	-32.334302	-6.284302
2.04951863	-45.815698	-35.395698	-9.345698
2.04943080	-47.964302	-37.544302	-9.345698
2.04949240	-47.964302	-35.395698	-1.074302
2.04950422	-45.815698	-37.544302	-1.074302
2.04966006	-42.754302	-32.334302	-9.345698
2.04946794	-51.025698	-32.334302	-1.074302
2.04941532	-51.025698	-35.395698	-4.135698
2.04957269	-42.754302	-37.544302	-4.135698
2.04961139	-42.754302	-35.395698	-6.284302
2.04937639	-51.025698	-37.544302	-6.284302
-0.80048208	-48.303994	-32.673994	-6.623994
-0.80039691	-45.476006	-32.673994	-3.796006
-0.80055984	-48.303994	-37.883994	-1.413994
-0.80043905	-45.476006	-35.056006	-1.413994
-0.80051819	-45.476006	-37.883994	-9.006006
-0.80053308	-48.303994	-35.056006	-9.006006
-0.80032345	-43.093994	-32.673994	-1.413994
-0.80055135	-50.686006	-32.673994	-9.006006
-0.80045171	-43.093994	-37.883994	-6.623994
-0.80057857	-50.686006	-35.056006	-6.623994
-0.80061561	-50.686006	-37.883994	-3.796006
-0.80038110	-43.093994	-35.056006	-3.796006
-1.60043666	-43.080448	-37.870448	-1.400448
-1.60056761	-50.699552	-35.069552	-1.400448
-1.60063136	-50.699552	-37.870448	-9.019552
-1.60040445	-43.080448	-35.069552	-9.019552
-1.60034002	-43.080448	-32.660448	-6.610448
-1.60053343	-50.699552	-32.660448	-3.809552
-1.60057091	-48.290448	-37.870448	-6.610448
-1.60045395	-45.489552	-35.069552	-6.610448
-1.60049906	-45.489552	-37.870448	-3.809552
-1.60051433	-48.290448	-35.069552	-3.809552
-1.60046783	-48.290448	-32.660448	-1.400448
-1.60041982	-45.489552	-32.660448	-9.019552
2.04965516	-45.815698	-27.124302	-11.494302
2.04968859	-42.754302	-30.185698	-11.494302
-0.80042565	-48.303994	-27.463994	-11.833994
-0.80052467	-50.686006	-29.846006	-11.833994
-1.60026875	-43.080448	-27.450448	-11.820448
-1.60038687	-45.489552	-29.859552	-11.820448
1.39955977	-46.890000	-31.260000	-10.420000
2.04964073	-45.815698	-30.185698	-4.135698
2.04957107	-47.964302	-30.185698	-6.284302
2.04960652	-47.964302	-27.124302	-9.345698
2.04970659	-45.815698	-27.124302	-1.074302
2.04947588	-51.025698	-30.185698	-9.345698
2.04974304	-42.754302	-30.185698	-1.074302
2.04980249	-42.754302	-27.124302	-4.135698
2.04953431	-51.025698	-27.124302	-6.284302
-0.80035282	-45.476006	-29.846006	-6.623994
-0.80042406	-48.303994	-29.846006	-3.796006
-0.80037852	-48.303994	-27.463994	-1.413994
-0.80032188	-45.476006	-27.463994	-9.006006
-0.80048497	-50.686006	-29.846006	-1.413994
-0.80029503	-43.093994	-29.846006	-9.006006
-0.80022921	-43.093994	-27.463994	-6.623994
-0.80045311	-50.686006	-27.463994	-3.796006
-1.60020782	-43.080448	-27.450448	-1.400448
-1.60047400	-50.699552	-27.450448	-9.019552
-1.60049871	-50.699552	-29.859552	-6.610448
-1.60026713	-43.080448	-29.859552	-3.809552
-1.60039361	-48.290448	-27.450448	-6.610448
-1.60029552	-45.489552	-27.450448	-3.809552
-1.60033653	-45.489552	-29.859552	-1.400448
-1.60044569	-48.290448	-29.859552	-9.019552
2.04970488	-40.605698	-32.334302	-11.494302
-1.60035129	-40.279552	-35.069552	-11.820448
1.39974002	-41.680000	-31.260000	-5.210000
2.04976086	-40.605698	-32.334302	-1.074302
2.04967810	-40.605698	-35.395698	-4.135698
2.04961858	-40.605698	-37.544302	-6.284302
-0.80027290	-40.266006	-32.673994	-9.006006
-0.80031509	-40.266006	-35.056006	-6.623994
-0.80037150	-40.266006	-37.883994	-3.796006
-1.60029772	-40.279552	-35.069552	-1.400448
-1.60039532	-40.279552	-37.870448	-9.019552
-1.60024418	-40.279552	-32.660448	-3.809552
-0.80023097	-40.266006	-29.846006	-11.833994
2.04977292	-40.605698	-30.185698	-9.345698
2.04986843	-40.605698	-27.124302	-6.284302
-0.80016604	-40.266006	-29.846006	-1.413994
-0.80011362	-40.266006	-27.463994	-3.796006
-1.60014864	-40.279552	-27.450448	-9.019552
-1.60018873	-40.279552	-29.859552	-6.610448
1.39963170	-41.680000	-36.470000	0.000000
1.39960317	-41.680000	-36.470000	10.420000
1.39945363	-52.100000	-31.260000	5.210000
1.39949487	-46.890000	-36.470000	5.210000
2.04953970	-47.964302	-32.334302	6.284302
2.04960363	-45.815698	-32.334302	4.135698
2.04954698	-45.815698	-35.395698	1.074302
2.04945501	-47.964302	-37.544302	1.074302
2.04947497	-47.964302	-35.395698	9.345698
2.04948646	-45.815698	-37.544302	9.345698
2.04969609	-42.754302	-32.334302	1.074302
2.04945118	-51.025698	-32.334302	9.345698
2.04941405	-51.025698	-35.395698	6.284302
2.04957133	-42.754302	-37.544302	6.284302
2.04962410	-42.754302	-35.395698	4.135698
2.04938457	-51.025698	-37.544302	4.135698
-0.80046945	-48.303994	-32.673994	3.796006
-0.80040046	-45.476006	-32.673994	6.623994
-0.80057424	-48.303994	-37.883994	9.006006
-0.80045647	-45.476006	-35.056006	9.006006
-0.80049347	-45.476006	-37.883994	1.413994
-0.80050905	-48.303994	-35.056006	1.413994
-0.80034410	-43.093994	-32.673994	9.006006
-0.80052814	-50.686006	-32.673994	1.413994
-0.80043832	-43.093994	-37.883994	3.796006
-0.80056801	-50.686006	-35.056006	3.796006
-0.80061834	-50.686006	-37.883994	6.623994
-0.80038470	-43.093994	-35.056006	6.623994
-1.60045423	-43.080448	-37.870448	9.019552
-1.60058189	-50.699552	-35.069552	9.019552
-1.60061127	-50.699552	-37.870448	1.400448
-1.60037423	-43.080448	-35.069552	1.400448
-1.60032389	-43.080448	-32.660448	3.809552
-1.60053641	-50.699552	-32.660448	6.610448
-1.60056024	-48.290448	-37.870448	3.809552
-1.60044071	-45.489552	-35.069552	3.809552
-1.60050214	-45.489552	-37.870448	6.610448
-1.60051737	-48.290448	-35.069552	6.610448
-1.60048457	-48.290448	-32.660448	9.019552
-1.60039043	-45.489552	-32.660448	1.400448
2.04951589	-45.815698	-35.395698	11.494302
2.04942820	-47.964302	-37.544302	11.494302
2.04965718	-42.754302	-32.334302	11.494302
-0.80052441	-45.476006	-37.883994	11.833994
-0.80053921	-48.303994	-35.056006	11.833994
-0.80055736	-50.686006	-32.673994	11.833994
-1.60063664	-50.699552	-37.870448	11.820448
-1.60041138	-43.080448	-35.069552	11.820448
-1.60042665	-45.489552	-32.660448	11.820448
1.39959690	-46.890000	-31.260000	0.000000
2.04963932	-45.815698	-30.185698	6.284302
2.04958284	-47.964302	-30.185698	4.135698
2.04963932	-47.964302	-27.124302	1.074302
2.04968258	-45.815698	-27.124302	9.345698
2.04950206	-51.025698	-30.185698	1.074302
2.04971775	-42.754302	-30.185698	9.345698
2.04980108	-42.754302	-27.124302	6.284302
2.04954527	-51.025698	-27.124302	4.135698
-0.80033698	-45.476006	-29.846006	3.796006
-0.80042752	-48.303994	-29.846006	6.623994
-0.80039757	-48.303994	-27.463994	9.006006
-0.80028749	-45.476006	-27.463994	1.413994
-0.80050120	-50.686006	-29.846006	9.006006
-0.80025902	-43.093994	-29.846006	1.413994
-0.80020982	-43.093994	-27.463994	3.796006
-0.80045648	-50.686006	-27.463994	6.623994
-1.60023216	-43.080448	-27.450448	9.019552
-1.60044736	-50.699552	-27.450448	1.400448
-1.60048657	-50.699552	-29.859552	3.809552
-1.60027108	-43.080448	-29.859552	6.610448
-1.60037899	-48.290448	-27.450448	3.809552
-1.60029938	-45.489552	-27.450448	6.610448
-1.60035689	-45.489552	-29.859552	9.019552
-1.60041764	-48.290448	-29.859552	1.400448
1.39956985	-46.890000	-31.260000	10.420000
2.04960359	-47.964302	-27.124302	11.494302
2.04947313	-51.025698	-30.185698	11.494302
-0.80032969	-45.476006	-27.463994	11.833994
-0.80030301	-43.093994	-29.846006	11.833994
-1.60048050	-50.699552	-27.450448	11.820448
-1.60045236	-48.290448	-29.859552	11.820448
1.39974716	-41.680000	-31.260000	5.210000
2.04973493	-40.605698	-32.334302	9.345698
2.04967671	-40.605698	-35.395698	6.284302
2.04963145	-40.605698	-37.544302	4.135698
-0.80023551	-40.266006	-32.673994	1.413994
-0.80029814	-40.266006	-35.056006	3.796006
-0.80037514	-40.266006	-37.883994	6.623994
-1.60031925	-40.279552	-35.069552	9.019552
-1.60036461	-40.279552	-37.870448	1.400448
-1.60024821	-40.279552	-32.660448	6.610448
-0.80028103	-40.266006	-32.673994	11.833994
-1.60040231	-40.279552	-37.870448	11.820448
2.04981603	-40.605698	-30.185698	1.074302
2.04988772	-40.605698	-27.124302	4.135698
-0.80019168	-40.266006	-29.846006	9.006006
-0.80011830	-40.266006	-27.463994	6.623994
-1.60010335	-40.279552	-27.450448	1.400448
-1.60016810	-40.279552	-29.859552	3.809552
2.04977001	-40.605698	-30.185698	11.494302
-1.60015757	-40.279552	-27.450448	11.820448
1.39951458	-41.680000	-36.470000	20.840000
1.39940744	-52.100000	-31.260000	15.630000
1.39944540	-46.890000	-36.470000	15.630000
2.04948089	-47.964302	-32.334302	16.704302
2.04955131	-45.815698	-32.334302	14.555698
2.04940753	-47.964302	-35.395698	19.765698
2.04941773	-45.815698	-37.544302	19.765698
2.04938637	-51.025698	-32.334302	19.765698
2.04936615	-51.025698	-35.395698	16.704302
2.04950947	-42.754302	-37.544302	16.704302
2.04957009	-42.754302	-35.395698	14.555698
2.04934789	-51.025698	-37.544302	14.555698
-0.80051434	-48.303994	-32.673994	14.216006
-0.80046697	-45.476006	-32.673994	17.043994
-0.80063495	-48.303994	-37.883994	19.426006
-0.80052997	-45.476006	-35.056006	19.426006
-0.80043126	-43.093994	-32.673994	19.426006
-0.80048552	-43.093994	-37.883994	14.216006
-0.80060624	-50.686006	-35.056006	14.216006
-0.80066504	-50.686006	-37.883994	17.043994
-0.80045286	-43.093994	-35.056006	17.043994
-1.60052809	-43.080448	-37.870448	19.439552
-1.60064186	-50.699552	-35.069552	19.439552
-1.60038005	-43.080448	-32.660448	14.229552
-1.60058995	-50.699552	-32.660448	17.030448
-1.60059904	-48.290448	-37.870448	14.229552
-1.60048779	-45.489552	-35.069552	14.229552
-1.60055881	-45.489552	-37.870448	17.030448
-1.60057263	-48.290448	-35.069552	17.030448
-1.60055491	-48.290448	-32.660448	19.439552
1.39932162	-52.100000	-31.260000	26.050000
1.39935390	-46.890000	-36.470000	26.050000
2.04944844	-45.815698	-32.334302	24.975698
2.04943327	-45.815698	-35.395698	21.914302
2.04935657	-47.964302	-37.544302	21.914302
2.04955475	-42.754302	-32.334302	21.914302
2.04946414	-42.754302	-35.395698	24.975698
2.04927425	-51.025698	-37.544302	24.975698
-0.80060555	-48.303994	-32.673994	24.636006
-0.80060342	-45.476006	-37.883994	22.253994
-0.80061631	-48.303994	-35.056006	22.253994
-0.80063215	-50.686006	-32.673994	22.253994
-0.80058110	-43.093994	-37.883994	24.636006
-0.80068460	-50.686006	-35.056006	24.636006
-1.60070199	-50.699552	-37.870448	22.240448
-1.60050566	-43.080448	-35.069552	22.240448
-1.60049240	-43.080448	-32.660448	24.649552
-1.60067845	-48.290448	-37.870448	24.649552
-1.60058305	-45.489552	-35.069552	24.649552
-1.60051872	-45.489552	-32.660448	22.240448
2.04957084	-45.815698	-30.185698	16.704302
2.04953219	-47.964302	-30.185698	14.555698
2.04958997	-45.815698	-27.124302	19.765698
2.04962022	-42.754302	-30.185698	19.765698
2.04971487	-42.754302	-27.124302	16.704302
2.04949754	-51.025698	-27.124302	14.555698
-0.80039193	-45.476006	-29.846006	14.216006
-0.80049126	-48.303994	-29.846006	17.043994
-0.80047790	-48.303994	-27.463994	19.426006
-0.80056957	-50.686006	-29.846006	19.426006
-0.80027566	-43.093994	-27.463994	14.216006
-0.80051736	-50.686006	-27.463994	17.043994
-1.60033435	-43.080448	-27.450448	19.439552
-1.60053029	-50.699552	-29.859552	14.229552
-1.60035139	-43.080448	-29.859552	17.030448
-1.60043064	-48.290448	-27.450448	14.229552
-1.60037642	-45.489552	-27.450448	17.030448
-1.60044242	-45.489552	-29.859552	19.439552
1.39948574	-46.890000	-31.260000	20.840000
2.04943239	-47.964302	-30.185698	24.975698
2.04950915	-47.964302	-27.124302	21.914302
2.04939609	-51.025698	-30.185698	21.914302
2.04940312	-51.025698	-27.124302	24.975698
-0.80050216	-45.476006	-29.846006	24.636006
-0.80043602	-45.476006	-27.463994	22.253994
-0.80041360	-43.093994	-29.846006	22.253994
-0.80040601	-43.093994	-27.463994	24.636006
-1.60056504	-50.699552	-27.450448	22.240448
-1.60061919	-50.699552	-29.859552	24.649552
-1.60053459	-48.290448	-27.450448	24.649552
-1.60054078	-48.290448	-29.859552	22.240448
1.39967476	-41.680000	-31.260000	15.630000
2.04963493	-40.605698	-32.334302	19.765698
2.04960423	-40.605698	-35.395698	16.704302
2.04957682	-40.605698	-37.544302	14.555698
-0.80035640	-40.266006	-35.056006	14.216006
-0.80044431	-40.266006	-37.883994	17.043994
-1.60040977	-40.279552	-35.069552	19.439552
-1.60033125	-40.279552	-32.660448	17.030448
1.39954469	-41.680000	-31.260000	26.050000
2.04946976	-40.605698	-37.544302	24.975698
-0.80039524	-40.266006	-32.673994	22.253994
-0.80047271	-40.266006	-35.056006	24.636006
-1.60049793	-40.279552	-37.870448	22.240448
2.04980961	-40.605698	-27.124302	14.555698
-0.80029973	-40.266006	-29.846006	19.426006
-0.80021730	-40.266006	-27.463994	17.043994
-1.60023801	-40.279552	-29.859552	14.229552
2.04964983	-40.605698	-30.185698	21.914302
2.04966067	-40.605698	-27.124302	24.975698
-1.60029248	-40.279552	-27.450448	22.240448
-1.60037557	-40.279552	-29.859552	24.649552
1.39938821	-41.680000	-36.470000	31.260000
2.04937922	-47.964302	-32.334302	27.124302
2.04930538	-47.964302	-35.395698	30.185698
2.04931380	-45.815698	-37.544302	30.185698
2.04928783	-51.025698	-32.334302	30.185698
2.04928214	-51.025698	-35.395698	27.124302
2.04940299	-42.754302	-37.544302	27.124302
-0.80057901	-45.476006	-32.673994	27.463994
-0.80072880	-48.303994	-37.883994	29.846006
-0.80064169	-45.476006	-35.056006	29.846006
-0.80056156	-43.093994	-32.673994	29.846006
-0.80074581	-50.686006	-37.883994	27.463994
-0.80056742	-43.093994	-35.056006	27.463994
-1.60064024	-43.080448	-37.870448	29.859552
-1.60073461	-50.699552	-35.069552	29.859552
-1.60068175	-50.699552	-32.660448	27.450448
-1.60065556	-45.489552	-37.870448	27.450448
-1.60066716	-48.290448	-35.069552	27.450448
-1.60066222	-48.290448	-32.660448	29.859552
1.39921280	-52.100000	-31.260000	36.470000
1.39923876	-46.890000	-36.470000	36.470000
2.04925526	-47.964302	-32.334302	37.544302
2.04931804	-45.815698	-32.334302	35.395698
2.04931804	-45.815698	-35.395698	32.334302
2.04925526	-47.964302	-37.544302	32.334302
2.04941523	-42.754302	-32.334302	32.334302
2.04917740	-51.025698	-35.395698	37.544302
2.04927396	-42.754302	-37.544302	37.544302
2.04933037	-42.754302	-35.395698	35.395698
2.04917740	-51.025698	-37.544302	35.395698
-0.80072364	-48.303994	-32.673994	35.056006
-0.80071314	-45.476006	-32.673994	37.883994
-0.80071314	-45.476006	-37.883994	32.673994
-0.80072364	-48.303994	-35.056006	32.673994
-0.80073660	-50.686006	-32.673994	32.673994
-0.80070414	-43.093994	-37.883994	35.056006
-0.80078773	-50.686006	-35.056006	35.056006
-0.80084637	-50.686006	-37.883994	37.883994
-0.80070414	-43.093994	-35.056006	37.883994
-1.60079443	-50.699552	-37.870448	32.660448
-1.60063419	-43.080448	-35.069552	32.660448
-1.60063419	-43.080448	-32.660448	35.069552
-1.60079443	-50.699552	-32.660448	37.870448
-1.60078277	-48.290448	-37.870448	35.069552
-1.60070572	-45.489552	-35.069552	35.069552
-1.60077354	-45.489552	-37.870448	37.870448
-1.60078277	-48.290448	-35.069552	37.870448
-1.60064458	-45.489552	-32.660448	32.660448
2.04945387	-45.815698	-30.185698	27.124302
2.04945387	-45.815698	-27.124302	30.185698
2.04947778	-42.754302	-30.185698	30.185698
2.04957064	-42.754302	-27.124302	27.124302
-0.80059906	-48.303994	-29.846006	27.463994
-0.80059906	-48.303994	-27.463994	29.846006
-0.80067423	-50.686006	-29.846006	29.846006
-0.80062072	-50.686006	-27.463994	27.463994
-1.60048455	-43.080448	-27.450448	29.859552
-1.60048455	-43.080448	-29.859552	27.450448
-1.60050470	-45.489552	-27.450448	27.450448
-1.60057053	-45.489552	-29.859552	29.859552
1.39936507	-46.890000	-31.260000	31.260000
2.04931380	-45.815698	-30.185698	37.544302
2.04930538	-47.964302	-30.185698	35.395698
2.04937922	-47.964302	-27.124302	32.334302
2.04928783	-51.025698	-30.185698	32.334302
2.04940299	-42.754302	-27.124302	37.544302
2.04928214	-51.025698	-27.124302	35.395698
-0.80064169	-45.476006	-29.846006	35.056006
-0.80072880	-48.303994	-29.846006	37.883994
-0.80057901	-45.476006	-27.463994	32.673994
-0.80056156	-43.093994	-29.846006	32.673994
-0.80056742	-43.093994	-27.463994	35.056006
-0.80074581	-50.686006	-27.463994	37.883994
-1.60068174	-50.699552	-27.450448	32.660448
-1.60073461	-50.699552	-29.859552	35.069552
-1.60064024	-43.080448	-29.859552	37.870448
-1.60066715	-48.290448	-27.450448	35.069552
-1.60065556	-45.489552	-27.450448	37.870448
-1.60066222	-48.290448	-29.859552	32.660448
2.04948932	-40.605698	-32.334302	30.185698
2.04948110	-40.605698	-35.395698	27.124302
-0.80056042	-40.266006	-37.883994	27.463994
-1.60054447	-40.279552	-35.069552	29.859552
-1.60046843	-40.279552	-32.660448	27.450448
1.39938821	-41.680000	-31.260000	36.470000
2.04933477	-40.605698	-35.395698	37.544302
2.04933477	-40.605698	-37.544302	35.395698
-0.80054734	-40.266006	-32.673994	32.673994
-0.80061886	-40.266006	-35.056006	35.056006
-0.80069872	-40.266006	-37.883994	37.883994
-1.60062806	-40.279552	-37.870448	32.660448
-1.60062806	-40.279552	-32.660448	37.870448
-0.80045750	-40.266006	-29.846006	29.846006
-0.80037796	-40.266006	-27.463994	27.463994
2.04948932	-40.605698	-30.185698	32.334302
2.04948110	-40.605698	-27.124302	35.395698
-0.80056042	-40.266006	-27.463994	37.883994
-1.60046843	-40.279552	-27.450448	32.660448
-1.60054447	-40.279552	-29.859552	35.069552
1.39924773	-41.680000	-36.470000	41.680000
2.04918671	-47.964302	-35.395698	40.605698
2.04919334	-45.815698	-37.544302	40.605698
2.04917282	-51.025698	-32.334302	40.605698
-0.80083949	-48.303994	-37.883994	40.266006
-0.80077058	-45.476006	-35.056006	40.266006
-0.80070866	-43.093994	-32.673994	40.266006
-1.60076951	-43.080448	-37.870448	40.279552
-1.60084417	-50.699552	-35.069552	40.279552
-1.60078668	-48.290448	-32.660448	40.279552
1.39910970	-41.680000	-36.470000	52.100000
1.39909633	-52.100000	-31.260000	46.890000
1.39911654	-46.890000	-36.470000	46.890000
2.04912644	-47.964302	-32.334302	47.964302
2.04918066	-45.815698	-32.334302	45.815698
2.04919002	-45.815698	-35.395698	42.754302
2.04914073	-47.964302	-37.544302	42.754302
2.04906587	-47.964302	-35.395698	51.025698
2.04907098	-45.815698	-37.544302	51.025698
2.04926453	-42.754302	-32.334302	42.754302
2.04905514	-51.025698	-32.334302	51.025698
2.04906587	-51.025698	-35.395698	47.964302
2.04914073	-42.754302	-37.544302	47.964302
2.04919002	-42.754302	-35.395698	45.815698
2.04907098	-51.025698	-37.544302	45.815698
-0.80085039	-48.303994	-32.673994	45.476006
-0.80085039	-45.476006	-32.673994	48.303994
-0.80095369	-48.303994	-37.883994	50.686006
-0.80090052	-45.476006	-35.056006	50.686006
-0.80083537	-45.476006	-37.883994	43.093994
-0.80084358	-48.303994	-35.056006	43.093994
-0.80085376	-43.093994	-32.673994	50.686006
-0.80085376	-50.686006	-32.673994	43.093994
-0.80083537	-43.093994	-37.883994	45.476006
-0.80090052	-50.686006	-35.056006	45.476006
-0.80095369	-50.686006	-37.883994	48.303994
-0.80084358	-43.093994	-35.056006	48.303994
-1.60089975	-43.080448	-37.870448	50.699552
-1.60095736	-50.699552	-35.069552	50.699552
-1.60089975	-50.699552	-37.870448	43.080448
-1.60077419	-43.080448	-35.069552	43.080448
-1.60078212	-43.080448	-32.660448	45.489552
-1.60091285	-50.699552	-32.660448	48.290448
-1.60089666	-48.290448	-37.870448	45.489552
-1.60083661	-45.489552	-35.069552	45.489552
-1.60089666	-45.489552	-37.870448	48.290448
-1.60090380	-48.290448	-35.069552	48.290448
-1.60091285	-48.290448	-32.660448	50.699552
-1.60078212	-45.489552	-32.660448	43.080448
2.04930188	-45.815698	-27.124302	40.605698
2.04931988	-42.754302	-30.185698	40.605698
-0.80073736	-48.303994	-27.463994	40.266006
-0.80079606	-50.686006	-29.846006	40.266006
-1.60065049	-43.080448	-27.450448	40.279552
-1.60071552	-45.489552	-29.859552	40.279552
1.39922997	-46.890000	-31.260000	41.680000
2.04917100	-45.815698	-30.185698	47.964302
2.04917100	-47.964302	-30.185698	45.815698
2.04923727	-47.964302	-27.124302	42.754302
2.04915317	-45.815698	-27.124302	51.025698
2.04916647	-51.025698	-30.185698	42.754302
2.04916647	-42.754302	-30.185698	51.025698
[truncated: 49,905 more rows]
