# Supplementary material for: Resonating holes vs molecular spin-orbit coupled states in group-5 lacunar spinels
Source: Nat Commun. 2023 Aug 26;14:5218. doi: 10.1038/s41467-023-40811-y (PMC10460446; doi:10.1038/s41467-023-40811-y)
Supplement: Supplementary file 4 — Supplementary Data 1 [file 41467_2023_40811_MOESM4_ESM.zip › coords_pcf_gata4se8.csv]

# [Ta4Se28Ga6]^25- embedded cluster: Point charge fields (PCF) in ORCA format (charge X Y Z)
# F-43m (HT-phase)
51902
2.05	-11.419384	-6.240384	-4.117616
2.05	-11.419384	-4.117616	-6.240384
-0.80	-11.763580	-1.405581	-1.405581
-0.80	-11.763580	-3.773419	-3.773419
-1.60	-11.760473	-6.581473	-1.402473
-1.60	-11.760473	-1.402473	-6.581473
2.05	-6.240384	-11.419384	-4.117616
2.05	-4.117616	-11.419384	-6.240384
-0.80	-3.773419	-11.763580	-3.773419
-0.80	-1.405581	-11.763580	-1.405581
-1.60	-1.402473	-11.760473	-6.581473
-1.60	-6.581473	-11.760473	-1.402473
2.05	-6.240384	-4.117616	-11.419384
2.05	-4.117616	-6.240384	-11.419384
-0.80	-3.773419	-3.773419	-11.763580
-0.80	-1.405581	-1.405581	-11.763580
-1.60	-1.402473	-6.581473	-11.760473
-1.60	-6.581473	-1.402473	-11.760473
1.40	-5.179000	-5.179000	-5.179000
2.05	-4.117616	-9.296616	-4.117616
2.05	-6.240384	-9.296616	-6.240384
2.05	-4.117616	-4.117616	-9.296616
2.05	-6.240384	-6.240384	-9.296616
2.05	-9.296616	-4.117616	-4.117616
2.05	-9.296616	-6.240384	-6.240384
-0.80	-6.584580	-1.405581	-6.584580
-0.80	-3.773419	-8.952419	-6.584580
-0.80	-6.584580	-8.952419	-3.773419
-0.80	-6.584580	-6.584580	-1.405581
-0.80	-3.773419	-6.584580	-8.952419
-0.80	-6.584580	-3.773419	-8.952419
-0.80	-8.952419	-8.952419	-1.405581
-0.80	-8.952419	-1.405581	-8.952419
-0.80	-1.405581	-8.952419	-8.952419
-0.80	-1.405581	-6.584580	-6.584580
-0.80	-8.952419	-3.773419	-6.584580
-0.80	-8.952419	-6.584580	-3.773419
-1.60	-8.955527	-3.776527	-1.402473
-1.60	-1.402473	-3.776527	-8.955527
-1.60	-8.955527	-1.402473	-3.776527
-1.60	-1.402473	-8.955527	-3.776527
-1.60	-6.581473	-6.581473	-6.581473
-1.60	-3.776527	-3.776527	-6.581473
-1.60	-3.776527	-6.581473	-3.776527
-1.60	-6.581473	-3.776527	-3.776527
-1.60	-3.776527	-8.955527	-1.402473
-1.60	-3.776527	-1.402473	-8.955527
1.40	-10.358000	-5.179000	0.000000
2.05	-11.419384	-1.061384	1.061384
2.05	-11.419384	-4.117616	4.117616
-1.60	-11.760473	-3.776527	1.402473
-1.60	-11.760473	-1.402473	3.776527
2.05	-4.117616	-11.419384	4.117616
2.05	-1.061384	-11.419384	1.061384
-1.60	-1.402473	-11.760473	3.776527
-1.60	-3.776527	-11.760473	1.402473
1.40	-5.179000	-5.179000	5.179000
1.40	-5.179000	-10.358000	0.000000
2.05	-4.117616	-9.296616	6.240384
2.05	-6.240384	-1.061384	6.240384
2.05	-6.240384	-9.296616	4.117616
2.05	-6.240384	-6.240384	1.061384
2.05	-6.240384	-4.117616	9.296616
2.05	-4.117616	-6.240384	9.296616
2.05	-9.296616	-9.296616	1.061384
2.05	-1.061384	-9.296616	9.296616
2.05	-9.296616	-1.061384	9.296616
2.05	-9.296616	-4.117616	6.240384
2.05	-1.061384	-6.240384	6.240384
2.05	-9.296616	-6.240384	4.117616
-0.80	-6.584580	-1.405581	3.773419
-0.80	-3.773419	-8.952419	3.773419
-0.80	-3.773419	-1.405581	6.584580
-0.80	-6.584580	-8.952419	6.584580
-0.80	-6.584580	-6.584580	8.952419
-0.80	-3.773419	-3.773419	8.952419
-0.80	-3.773419	-6.584580	1.405581
-0.80	-6.584580	-3.773419	1.405581
-0.80	-1.405581	-1.405581	8.952419
-0.80	-8.952419	-1.405581	1.405581
-0.80	-1.405581	-8.952419	1.405581
-0.80	-1.405581	-6.584580	3.773419
-0.80	-8.952419	-3.773419	3.773419
-0.80	-8.952419	-6.584580	6.584580
-0.80	-1.405581	-3.773419	6.584580
-1.60	-1.402473	-6.581473	8.955527
-1.60	-8.955527	-3.776527	8.955527
-1.60	-8.955527	-6.581473	1.402473
-1.60	-8.955527	-8.955527	3.776527
-1.60	-8.955527	-1.402473	6.581473
-1.60	-1.402473	-8.955527	6.581473
-1.60	-6.581473	-6.581473	3.776527
-1.60	-3.776527	-3.776527	3.776527
-1.60	-3.776527	-6.581473	6.581473
-1.60	-6.581473	-3.776527	6.581473
-1.60	-6.581473	-1.402473	8.955527
-1.60	-3.776527	-8.955527	8.955527
-1.60	-6.581473	-8.955527	1.402473
2.05	-4.117616	-4.117616	11.419384
2.05	-1.061384	-1.061384	11.419384
-1.60	-1.402473	-3.776527	11.760473
-1.60	-3.776527	-1.402473	11.760473
2.05	-11.419384	1.061384	-1.061384
2.05	-11.419384	4.117616	-4.117616
-1.60	-11.760473	3.776527	-1.402473
-1.60	-11.760473	1.402473	-3.776527
1.40	-10.358000	0.000000	-5.179000
2.05	-4.117616	4.117616	-11.419384
2.05	-1.061384	1.061384	-11.419384
-1.60	-1.402473	3.776527	-11.760473
-1.60	-3.776527	1.402473	-11.760473
1.40	-5.179000	5.179000	-5.179000
1.40	-5.179000	0.000000	-10.358000
2.05	-6.240384	9.296616	-4.117616
2.05	-6.240384	1.061384	-6.240384
2.05	-4.117616	9.296616	-6.240384
2.05	-4.117616	6.240384	-9.296616
2.05	-6.240384	4.117616	-9.296616
2.05	-6.240384	6.240384	-1.061384
2.05	-9.296616	1.061384	-9.296616
2.05	-1.061384	9.296616	-9.296616
2.05	-9.296616	9.296616	-1.061384
2.05	-9.296616	6.240384	-4.117616
2.05	-1.061384	6.240384	-6.240384
2.05	-9.296616	4.117616	-6.240384
-0.80	-6.584580	8.952419	-6.584580
-0.80	-3.773419	1.405581	-6.584580
-0.80	-3.773419	8.952419	-3.773419
-0.80	-6.584580	1.405581	-3.773419
-0.80	-6.584580	3.773419	-1.405581
-0.80	-3.773419	6.584580	-1.405581
-0.80	-3.773419	3.773419	-8.952419
-0.80	-6.584580	6.584580	-8.952419
-0.80	-1.405581	8.952419	-1.405581
-0.80	-8.952419	1.405581	-1.405581
-0.80	-1.405581	1.405581	-8.952419
-0.80	-1.405581	3.773419	-6.584580
-0.80	-8.952419	6.584580	-6.584580
-0.80	-8.952419	3.773419	-3.773419
-0.80	-1.405581	6.584580	-3.773419
-1.60	-8.955527	6.581473	-1.402473
-1.60	-8.955527	3.776527	-8.955527
-1.60	-1.402473	6.581473	-8.955527
-1.60	-1.402473	8.955527	-6.581473
-1.60	-8.955527	1.402473	-6.581473
-1.60	-8.955527	8.955527	-3.776527
-1.60	-6.581473	3.776527	-6.581473
-1.60	-3.776527	6.581473	-6.581473
-1.60	-3.776527	3.776527	-3.776527
-1.60	-6.581473	6.581473	-3.776527
-1.60	-6.581473	8.955527	-1.402473
-1.60	-3.776527	8.955527	-8.955527
-1.60	-6.581473	1.402473	-8.955527
2.05	-4.117616	11.419384	-4.117616
2.05	-1.061384	11.419384	-1.061384
-1.60	-1.402473	11.760473	-3.776527
-1.60	-3.776527	11.760473	-1.402473
1.40	-10.358000	5.179000	0.000000
2.05	-11.419384	4.117616	6.240384
2.05	-11.419384	6.240384	4.117616
-0.80	-11.763580	1.405581	1.405581
-0.80	-11.763580	3.773419	3.773419
-1.60	-11.760473	6.581473	1.402473
-1.60	-11.760473	1.402473	6.581473
1.40	-10.358000	0.000000	5.179000
1.40	-5.179000	5.179000	5.179000
2.05	-6.240384	9.296616	6.240384
2.05	-4.117616	9.296616	4.117616
2.05	-6.240384	6.240384	9.296616
2.05	-4.117616	4.117616	9.296616
2.05	-9.296616	6.240384	6.240384
2.05	-9.296616	4.117616	4.117616
-0.80	-6.584580	8.952419	3.773419
-0.80	-3.773419	8.952419	6.584580
-0.80	-6.584580	1.405581	6.584580
-0.80	-6.584580	3.773419	8.952419
-0.80	-3.773419	6.584580	8.952419
-0.80	-6.584580	6.584580	1.405581
-0.80	-1.405581	8.952419	8.952419
-0.80	-8.952419	1.405581	8.952419
-0.80	-8.952419	8.952419	1.405581
-0.80	-8.952419	6.584580	3.773419
-0.80	-8.952419	3.773419	6.584580
-0.80	-1.405581	6.584580	6.584580
-1.60	-1.402473	3.776527	8.955527
-1.60	-8.955527	3.776527	1.402473
-1.60	-1.402473	8.955527	3.776527
-1.60	-8.955527	1.402473	3.776527
-1.60	-6.581473	3.776527	3.776527
-1.60	-3.776527	6.581473	3.776527
-1.60	-3.776527	3.776527	6.581473
-1.60	-6.581473	6.581473	6.581473
-1.60	-3.776527	1.402473	8.955527
-1.60	-3.776527	8.955527	1.402473
1.40	-5.179000	0.000000	10.358000
2.05	-4.117616	6.240384	11.419384
2.05	-6.240384	4.117616	11.419384
-0.80	-3.773419	3.773419	11.763580
-0.80	-1.405581	1.405581	11.763580
-1.60	-1.402473	6.581473	11.760473
-1.60	-6.581473	1.402473	11.760473
1.40	-5.179000	10.358000	0.000000
2.05	-4.117616	11.419384	6.240384
2.05	-6.240384	11.419384	4.117616
-0.80	-3.773419	11.763580	3.773419
-0.80	-1.405581	11.763580	1.405581
-1.60	-1.402473	11.760473	6.581473
-1.60	-6.581473	11.760473	1.402473
1.40	0.000000	-5.179000	-10.358000
1.40	0.000000	-10.358000	-5.179000
2.05	4.117616	-11.419384	-4.117616
2.05	1.061384	-11.419384	-1.061384
-1.60	1.402473	-11.760473	-3.776527
-1.60	3.776527	-11.760473	-1.402473
2.05	4.117616	-4.117616	-11.419384
2.05	1.061384	-1.061384	-11.419384
-1.60	1.402473	-3.776527	-11.760473
-1.60	3.776527	-1.402473	-11.760473
1.40	5.179000	-5.179000	-5.179000
2.05	6.240384	-9.296616	-4.117616
2.05	4.117616	-9.296616	-6.240384
2.05	6.240384	-1.061384	-6.240384
2.05	6.240384	-4.117616	-9.296616
2.05	4.117616	-6.240384	-9.296616
2.05	6.240384	-6.240384	-1.061384
2.05	1.061384	-9.296616	-9.296616
2.05	9.296616	-1.061384	-9.296616
2.05	9.296616	-9.296616	-1.061384
2.05	9.296616	-6.240384	-4.117616
2.05	9.296616	-4.117616	-6.240384
2.05	1.061384	-6.240384	-6.240384
-0.80	3.773419	-1.405581	-6.584580
-0.80	6.584580	-8.952419	-6.584580
-0.80	6.584580	-1.405581	-3.773419
-0.80	3.773419	-8.952419	-3.773419
-0.80	3.773419	-6.584580	-1.405581
-0.80	6.584580	-3.773419	-1.405581
-0.80	6.584580	-6.584580	-8.952419
-0.80	3.773419	-3.773419	-8.952419
-0.80	8.952419	-1.405581	-1.405581
-0.80	1.405581	-8.952419	-1.405581
-0.80	1.405581	-1.405581	-8.952419
-0.80	8.952419	-6.584580	-6.584580
-0.80	1.405581	-3.773419	-6.584580
-0.80	1.405581	-6.584580	-3.773419
-0.80	8.952419	-3.773419	-3.773419
-1.60	8.955527	-6.581473	-1.402473
-1.60	1.402473	-6.581473	-8.955527
-1.60	8.955527	-3.776527	-8.955527
-1.60	8.955527	-1.402473	-6.581473
-1.60	1.402473	-8.955527	-6.581473
-1.60	8.955527	-8.955527	-3.776527
-1.60	3.776527	-6.581473	-6.581473
-1.60	6.581473	-3.776527	-6.581473
-1.60	6.581473	-6.581473	-3.776527
-1.60	3.776527	-3.776527	-3.776527
-1.60	6.581473	-8.955527	-1.402473
-1.60	6.581473	-1.402473	-8.955527
-1.60	3.776527	-8.955527	-8.955527
2.05	11.419384	-1.061384	-1.061384
2.05	11.419384	-4.117616	-4.117616
-1.60	11.760473	-3.776527	-1.402473
-1.60	11.760473	-1.402473	-3.776527
1.40	0.000000	-5.179000	10.358000
1.40	0.000000	-10.358000	5.179000
2.05	4.117616	-11.419384	6.240384
2.05	6.240384	-11.419384	4.117616
-0.80	3.773419	-11.763580	3.773419
-0.80	1.405581	-11.763580	1.405581
-1.60	1.402473	-11.760473	6.581473
-1.60	6.581473	-11.760473	1.402473
1.40	10.358000	-5.179000	0.000000
1.40	5.179000	-5.179000	5.179000
1.40	5.179000	-10.358000	0.000000
2.05	6.240384	-9.296616	6.240384
2.05	4.117616	-9.296616	4.117616
2.05	4.117616	-4.117616	9.296616
2.05	6.240384	-6.240384	9.296616
2.05	9.296616	-6.240384	6.240384
2.05	9.296616	-4.117616	4.117616
-0.80	6.584580	-8.952419	3.773419
-0.80	6.584580	-1.405581	6.584580
-0.80	3.773419	-8.952419	6.584580
-0.80	3.773419	-6.584580	8.952419
-0.80	6.584580	-3.773419	8.952419
-0.80	6.584580	-6.584580	1.405581
-0.80	8.952419	-1.405581	8.952419
-0.80	1.405581	-8.952419	8.952419
-0.80	8.952419	-8.952419	1.405581
-0.80	8.952419	-6.584580	3.773419
-0.80	1.405581	-6.584580	6.584580
-0.80	8.952419	-3.773419	6.584580
-1.60	1.402473	-3.776527	8.955527
-1.60	8.955527	-3.776527	1.402473
-1.60	8.955527	-1.402473	3.776527
-1.60	1.402473	-8.955527	3.776527
-1.60	3.776527	-6.581473	3.776527
-1.60	6.581473	-3.776527	3.776527
-1.60	6.581473	-6.581473	6.581473
-1.60	3.776527	-3.776527	6.581473
-1.60	3.776527	-1.402473	8.955527
-1.60	3.776527	-8.955527	1.402473
2.05	6.240384	-4.117616	11.419384
2.05	4.117616	-6.240384	11.419384
-0.80	3.773419	-3.773419	11.763580
-0.80	1.405581	-1.405581	11.763580
-1.60	1.402473	-6.581473	11.760473
-1.60	6.581473	-1.402473	11.760473
2.05	11.419384	-4.117616	6.240384
2.05	11.419384	-6.240384	4.117616
-0.80	11.763580	-1.405581	1.405581
-0.80	11.763580	-3.773419	3.773419
-1.60	11.760473	-6.581473	1.402473
-1.60	11.760473	-1.402473	6.581473
1.40	0.000000	5.179000	-10.358000
2.05	4.117616	6.240384	-11.419384
2.05	6.240384	4.117616	-11.419384
-0.80	3.773419	3.773419	-11.763580
-0.80	1.405581	1.405581	-11.763580
-1.60	1.402473	6.581473	-11.760473
-1.60	6.581473	1.402473	-11.760473
1.40	0.000000	10.358000	-5.179000
1.40	5.179000	5.179000	-5.179000
1.40	5.179000	0.000000	-10.358000
2.05	4.117616	9.296616	-4.117616
2.05	6.240384	9.296616	-6.240384
2.05	6.240384	6.240384	-9.296616
2.05	4.117616	4.117616	-9.296616
2.05	9.296616	4.117616	-4.117616
2.05	9.296616	6.240384	-6.240384
-0.80	3.773419	8.952419	-6.584580
-0.80	6.584580	1.405581	-6.584580
-0.80	6.584580	8.952419	-3.773419
-0.80	6.584580	6.584580	-1.405581
-0.80	6.584580	3.773419	-8.952419
-0.80	3.773419	6.584580	-8.952419
-0.80	8.952419	8.952419	-1.405581
-0.80	1.405581	8.952419	-8.952419
-0.80	8.952419	1.405581	-8.952419
-0.80	8.952419	3.773419	-6.584580
-0.80	1.405581	6.584580	-6.584580
-0.80	8.952419	6.584580	-3.773419
-1.60	8.955527	3.776527	-1.402473
-1.60	1.402473	3.776527	-8.955527
-1.60	1.402473	8.955527	-3.776527
-1.60	8.955527	1.402473	-3.776527
-1.60	3.776527	3.776527	-6.581473
-1.60	6.581473	6.581473	-6.581473
-1.60	6.581473	3.776527	-3.776527
-1.60	3.776527	6.581473	-3.776527
-1.60	3.776527	8.955527	-1.402473
-1.60	3.776527	1.402473	-8.955527
2.05	6.240384	11.419384	-4.117616
2.05	4.117616	11.419384	-6.240384
-0.80	3.773419	11.763580	-3.773419
-0.80	1.405581	11.763580	-1.405581
-1.60	1.402473	11.760473	-6.581473
-1.60	6.581473	11.760473	-1.402473
1.40	10.358000	0.000000	-5.179000
2.05	11.419384	6.240384	-4.117616
2.05	11.419384	4.117616	-6.240384
-0.80	11.763580	1.405581	-1.405581
-0.80	11.763580	3.773419	-3.773419
-1.60	11.760473	6.581473	-1.402473
-1.60	11.760473	1.402473	-6.581473
1.40	0.000000	5.179000	10.358000
1.40	10.358000	5.179000	0.000000
1.40	0.000000	10.358000	5.179000
1.40	5.179000	5.179000	5.179000
2.05	6.240384	1.061384	6.240384
2.05	4.117616	9.296616	6.240384
2.05	6.240384	9.296616	4.117616
2.05	6.240384	6.240384	1.061384
2.05	4.117616	6.240384	9.296616
2.05	6.240384	4.117616	9.296616
2.05	9.296616	9.296616	1.061384
2.05	9.296616	1.061384	9.296616
2.05	1.061384	9.296616	9.296616
2.05	1.061384	6.240384	6.240384
2.05	9.296616	4.117616	6.240384
2.05	9.296616	6.240384	4.117616
-0.80	3.773419	8.952419	3.773419
-0.80	6.584580	1.405581	3.773419
-0.80	6.584580	8.952419	6.584580
-0.80	3.773419	1.405581	6.584580
-0.80	3.773419	3.773419	8.952419
-0.80	6.584580	6.584580	8.952419
-0.80	6.584580	3.773419	1.405581
-0.80	3.773419	6.584580	1.405581
-0.80	1.405581	1.405581	8.952419
-0.80	1.405581	8.952419	1.405581
-0.80	8.952419	1.405581	1.405581
-0.80	8.952419	3.773419	3.773419
-0.80	1.405581	6.584580	3.773419
-0.80	1.405581	3.773419	6.584580
-0.80	8.952419	6.584580	6.584580
-1.60	8.955527	3.776527	8.955527
-1.60	1.402473	6.581473	8.955527
-1.60	8.955527	6.581473	1.402473
-1.60	8.955527	8.955527	3.776527
-1.60	1.402473	8.955527	6.581473
-1.60	8.955527	1.402473	6.581473
-1.60	3.776527	3.776527	3.776527
-1.60	6.581473	6.581473	3.776527
-1.60	6.581473	3.776527	6.581473
-1.60	3.776527	6.581473	6.581473
-1.60	3.776527	8.955527	8.955527
-1.60	6.581473	1.402473	8.955527
-1.60	6.581473	8.955527	1.402473
1.40	5.179000	0.000000	10.358000
2.05	4.117616	4.117616	11.419384
2.05	1.061384	1.061384	11.419384
-1.60	1.402473	3.776527	11.760473
-1.60	3.776527	1.402473	11.760473
1.40	5.179000	10.358000	0.000000
2.05	4.117616	11.419384	4.117616
2.05	1.061384	11.419384	1.061384
-1.60	1.402473	11.760473	3.776527
-1.60	3.776527	11.760473	1.402473
1.40	10.358000	0.000000	5.179000
2.05	11.419384	1.061384	1.061384
2.05	11.419384	4.117616	4.117616
-1.60	11.760473	3.776527	1.402473
-1.60	11.760473	1.402473	3.776527
1.39908966	-41.431999	-46.610999	-41.431999
1.39898008	-51.789999	-41.431999	-46.610999
1.39898554	-46.610999	-46.610999	-46.610999
1.39889239	-46.610999	-51.789999	-51.789999
2.04896537	-45.549615	-50.728615	-45.549615
2.04902422	-47.672383	-42.493383	-45.549615
2.04892843	-47.672383	-50.728615	-47.672383
2.04902391	-45.549615	-42.493383	-47.672383
2.04896471	-45.549615	-45.549615	-50.728615
2.04892807	-47.672383	-47.672383	-50.728615
2.04902470	-47.672383	-45.549615	-42.493383
2.04902471	-45.549615	-47.672383	-42.493383
2.04887784	-50.728615	-50.728615	-50.728615
2.04902001	-42.493383	-42.493383	-50.728615
2.04902119	-42.493383	-50.728615	-42.493383
2.04902118	-50.728615	-42.493383	-42.493383
2.04896536	-50.728615	-45.549615	-45.549615
2.04902422	-42.493383	-47.672383	-45.549615
2.04902392	-42.493383	-45.549615	-47.672383
2.04892843	-50.728615	-47.672383	-47.672383
-0.80100737	-48.016580	-42.837580	-48.016580
-0.80105060	-45.205419	-50.384418	-48.016580
-0.80094949	-45.205419	-42.837580	-45.205419
-0.80105023	-48.016580	-50.384418	-45.205419
-0.80100662	-48.016580	-48.016580	-42.837580
-0.80094910	-45.205419	-45.205419	-42.837580
-0.80105089	-45.205419	-48.016580	-50.384418
-0.80105089	-48.016580	-45.205419	-50.384418
-0.80089765	-42.837580	-42.837580	-42.837580
-0.80105221	-50.384418	-50.384418	-42.837580
-0.80105319	-50.384418	-42.837580	-50.384418
-0.80105319	-42.837580	-50.384418	-50.384418
-0.80100736	-42.837580	-48.016580	-48.016580
-0.80105061	-50.384418	-45.205419	-48.016580
-0.80105024	-50.384418	-48.016580	-45.205419
-0.80094949	-42.837580	-45.205419	-45.205419
-1.60095524	-42.834472	-48.013472	-42.834472
-1.60100366	-50.387526	-45.208526	-42.834472
-1.60109472	-50.387526	-48.013472	-50.387526
-1.60100471	-42.834472	-45.208526	-50.387526
-1.60095604	-42.834472	-42.834472	-48.013472
-1.60109445	-50.387526	-50.387526	-48.013472
-1.60100403	-50.387526	-42.834472	-45.208526
-1.60100402	-42.834472	-50.387526	-45.208526
-1.60105321	-48.013472	-48.013472	-48.013472
-1.60100183	-45.208526	-45.208526	-48.013472
-1.60100144	-45.208526	-48.013472	-45.208526
-1.60100144	-48.013472	-45.208526	-45.208526
-1.60095525	-48.013472	-42.834472	-42.834472
-1.60100366	-45.208526	-50.387526	-42.834472
-1.60100471	-45.208526	-42.834472	-50.387526
-1.60109472	-48.013472	-50.387526	-50.387526
1.39898086	-46.610999	-51.789999	-41.431999
2.04906833	-45.549615	-45.549615	-40.370615
2.04902262	-47.672383	-47.672383	-40.370615
2.04896092	-50.728615	-50.728615	-40.370615
2.04913853	-42.493383	-42.493383	-40.370615
-0.80095202	-45.205419	-48.016580	-40.026419
-0.80095203	-48.016580	-45.205419	-40.026419
-0.80095490	-50.384418	-42.837580	-40.026419
-0.80095489	-42.837580	-50.384418	-40.026419
-1.60100624	-50.387526	-48.013472	-40.029526
-1.60089395	-42.834472	-45.208526	-40.029526
-1.60089395	-45.208526	-42.834472	-40.029526
-1.60100623	-48.013472	-50.387526	-40.029526
1.39897945	-46.610999	-41.431999	-51.789999
2.04906742	-45.549615	-40.370615	-45.549615
2.04902147	-47.672383	-40.370615	-47.672383
2.04895950	-50.728615	-40.370615	-50.728615
2.04913809	-42.493383	-40.370615	-42.493383
-0.80095333	-45.205419	-40.026419	-48.016580
-0.80095292	-48.016580	-40.026419	-45.205419
-0.80095541	-50.384418	-40.026419	-42.837580
-0.80095650	-42.837580	-40.026419	-50.384418
-1.60100745	-50.387526	-40.029526	-48.013472
-1.60089492	-42.834472	-40.029526	-45.208526
-1.60089451	-45.208526	-40.029526	-42.834472
-1.60100774	-48.013472	-40.029526	-50.387526
1.39908965	-46.610999	-41.431999	-41.431999
2.04906178	-50.728615	-40.370615	-40.370615
-0.80083225	-42.837580	-40.026419	-40.026419
-1.60089781	-48.013472	-40.029526	-40.029526
1.39908876	-41.431999	-41.431999	-46.610999
2.04895951	-40.370615	-50.728615	-50.728615
2.04913810	-40.370615	-42.493383	-42.493383
2.04906743	-40.370615	-45.549615	-45.549615
2.04902148	-40.370615	-47.672383	-47.672383
-0.80095539	-40.026419	-50.384418	-42.837580
-0.80095650	-40.026419	-42.837580	-50.384418
-0.80095333	-40.026419	-45.205419	-48.016580
-0.80095291	-40.026419	-48.016580	-45.205419
-1.60089450	-40.029526	-45.208526	-42.834472
-1.60100773	-40.029526	-48.013472	-50.387526
-1.60100744	-40.029526	-50.387526	-48.013472
-1.60089492	-40.029526	-42.834472	-45.208526
2.04906180	-40.370615	-50.728615	-40.370615
-0.80083224	-40.026419	-42.837580	-40.026419
-1.60089779	-40.029526	-48.013472	-40.029526
2.04906019	-40.370615	-40.370615	-50.728615
-0.80083284	-40.026419	-40.026419	-42.837580
-1.60089919	-40.029526	-40.029526	-48.013472
2.04919049	-40.370615	-40.370615	-40.370615
1.39919816	-41.431999	-46.610999	-31.073999
1.39907711	-51.789999	-41.431999	-36.252999
1.39908388	-46.610999	-46.610999	-36.252999
2.04905639	-45.549615	-50.728615	-35.191615
2.04912908	-47.672383	-42.493383	-35.191615
2.04901620	-47.672383	-50.728615	-37.314384
2.04913474	-45.549615	-42.493383	-37.314384
2.04912111	-47.672383	-45.549615	-32.135384
2.04912112	-45.549615	-47.672383	-32.135384
2.04911679	-42.493383	-50.728615	-32.135384
2.04911678	-50.728615	-42.493383	-32.135384
2.04905638	-50.728615	-45.549615	-35.191615
2.04912909	-42.493383	-47.672383	-35.191615
2.04913474	-42.493383	-45.549615	-37.314384
2.04901620	-50.728615	-47.672383	-37.314384
-0.80090363	-48.016580	-42.837580	-37.658580
-0.80095729	-45.205419	-50.384418	-37.658580
-0.80083900	-45.205419	-42.837580	-34.847419
-0.80096344	-48.016580	-50.384418	-34.847419
-0.80091622	-48.016580	-48.016580	-32.479580
-0.80084560	-45.205419	-45.205419	-32.479580
-0.80078128	-42.837580	-42.837580	-32.479580
-0.80097130	-50.384418	-50.384418	-32.479580
-0.80090363	-42.837580	-48.016580	-37.658580
-0.80095730	-50.384418	-45.205419	-37.658580
-0.80096345	-50.384418	-48.016580	-34.847419
-0.80083899	-42.837580	-45.205419	-34.847419
-1.60085322	-42.834472	-48.013472	-32.476473
-1.60091264	-50.387526	-45.208526	-32.476473
-1.60083883	-42.834472	-42.834472	-37.655472
-1.60101092	-50.387526	-50.387526	-37.655472
-1.60090689	-50.387526	-42.834472	-34.850526
-1.60090688	-42.834472	-50.387526	-34.850526
-1.60096051	-48.013472	-48.013472	-37.655472
-1.60089670	-45.208526	-45.208526	-37.655472
-1.60090368	-45.208526	-48.013472	-34.850526
-1.60090369	-48.013472	-45.208526	-34.850526
-1.60085323	-48.013472	-42.834472	-32.476473
-1.60091264	-45.208526	-50.387526	-32.476473
1.39906506	-46.610999	-51.789999	-31.073999
2.04909675	-47.672383	-50.728615	-26.956384
2.04924001	-45.549615	-42.493383	-26.956384
2.04916846	-45.549615	-45.549615	-30.012615
2.04911271	-47.672383	-47.672383	-30.012615
2.04903865	-50.728615	-50.728615	-30.012615
2.04925563	-42.493383	-42.493383	-30.012615
2.04924002	-42.493383	-45.549615	-26.956384
2.04909675	-50.728615	-47.672383	-26.956384
-0.80080579	-48.016580	-42.837580	-27.300580
-0.80087065	-45.205419	-50.384418	-27.300580
-0.80085747	-45.205419	-48.016580	-29.668419
-0.80085747	-48.016580	-45.205419	-29.668419
-0.80086099	-50.384418	-42.837580	-29.668419
-0.80086098	-42.837580	-50.384418	-29.668419
-0.80080578	-42.837580	-48.016580	-27.300580
-0.80087066	-50.384418	-45.205419	-27.300580
-1.60092297	-50.387526	-48.013472	-29.671526
-1.60078609	-42.834472	-45.208526	-29.671526
-1.60072609	-42.834472	-42.834472	-27.297473
-1.60093452	-50.387526	-50.387526	-27.297473
-1.60087451	-48.013472	-48.013472	-27.297473
-1.60079734	-45.208526	-45.208526	-27.297473
-1.60078610	-45.208526	-42.834472	-29.671526
-1.60092296	-48.013472	-50.387526	-29.671526
2.04918339	-45.549615	-40.370615	-35.191615
2.04913164	-47.672383	-40.370615	-37.314384
2.04926280	-42.493383	-40.370615	-32.135384
-0.80083538	-45.205419	-40.026419	-37.658580
-0.80084332	-48.016580	-40.026419	-34.847419
-0.80085344	-50.384418	-40.026419	-32.479580
-1.60090375	-50.387526	-40.029526	-37.655472
-1.60076975	-42.834472	-40.029526	-34.850526
-1.60077734	-45.208526	-40.029526	-32.476473
1.39919814	-46.610999	-41.431999	-31.073999
2.04923619	-47.672383	-40.370615	-26.956384
2.04916039	-50.728615	-40.370615	-30.012615
-0.80072179	-45.205419	-40.026419	-27.300580
-0.80070881	-42.837580	-40.026419	-29.668419
-1.60080597	-50.387526	-40.029526	-27.297473
-1.60079089	-48.013472	-40.029526	-29.671526
1.39921406	-41.431999	-41.431999	-36.252999
2.04926281	-40.370615	-42.493383	-32.135384
2.04918340	-40.370615	-45.549615	-35.191615
2.04913165	-40.370615	-47.672383	-37.314384
-0.80085342	-40.026419	-50.384418	-32.479580
-0.80083537	-40.026419	-45.205419	-37.658580
-0.80084331	-40.026419	-48.016580	-34.847419
-1.60077733	-40.029526	-45.208526	-32.476473
-1.60090374	-40.029526	-50.387526	-37.655472
-1.60076974	-40.029526	-42.834472	-34.850526
2.04916041	-40.370615	-50.728615	-30.012615
2.04923621	-40.370615	-47.672383	-26.956384
-0.80070881	-40.026419	-42.837580	-29.668419
-0.80072177	-40.026419	-45.205419	-27.300580
-1.60079087	-40.029526	-48.013472	-29.671526
-1.60080595	-40.029526	-50.387526	-27.297473
-0.80069863	-40.026419	-40.026419	-32.479580
-1.60076558	-40.029526	-40.029526	-37.655472
2.04932147	-40.370615	-40.370615	-30.012615
-1.60063403	-40.029526	-40.029526	-27.297473
1.39929389	-41.431999	-46.610999	-20.716000
1.39916648	-51.789999	-41.431999	-25.895000
1.39917465	-46.610999	-46.610999	-25.895000
2.04913861	-45.549615	-50.728615	-24.833615
2.04922573	-47.672383	-42.493383	-24.833615
2.04920590	-47.672383	-45.549615	-21.777384
2.04920591	-45.549615	-47.672383	-21.777384
2.04920077	-42.493383	-50.728615	-21.777384
2.04920075	-50.728615	-42.493383	-21.777384
2.04913860	-50.728615	-45.549615	-24.833615
2.04922574	-42.493383	-47.672383	-24.833615
-0.80073671	-45.205419	-42.837580	-24.489419
-0.80088582	-48.016580	-50.384418	-24.489419
-0.80083708	-48.016580	-48.016580	-22.121580
-0.80075327	-45.205419	-45.205419	-22.121580
-0.80067562	-42.837580	-42.837580	-22.121580
-0.80090145	-50.384418	-50.384418	-22.121580
-0.80088583	-50.384418	-48.016580	-24.489419
-0.80073671	-42.837580	-45.205419	-24.489419
-1.60076240	-42.834472	-48.013472	-22.118473
-1.60083288	-50.387526	-45.208526	-22.118473
-1.60081868	-50.387526	-42.834472	-24.492526
-1.60081866	-42.834472	-50.387526	-24.492526
-1.60081483	-45.208526	-48.013472	-24.492526
-1.60081483	-48.013472	-45.208526	-24.492526
-1.60076241	-48.013472	-42.834472	-22.118473
-1.60083287	-45.208526	-50.387526	-22.118473
1.39923748	-51.789999	-41.431999	-15.537000
1.39924691	-46.610999	-46.610999	-15.537000
1.39913687	-46.610999	-51.789999	-20.716000
2.04920206	-45.549615	-50.728615	-14.475615
2.04930176	-47.672383	-42.493383	-14.475615
2.04916115	-47.672383	-50.728615	-16.598384
2.04932701	-45.549615	-42.493383	-16.598384
2.04925456	-45.549615	-45.549615	-19.654615
2.04918911	-47.672383	-47.672383	-19.654615
2.04910342	-50.728615	-50.728615	-19.654615
2.04935866	-42.493383	-42.493383	-19.654615
2.04920205	-50.728615	-45.549615	-14.475615
2.04930177	-42.493383	-47.672383	-14.475615
2.04932702	-42.493383	-45.549615	-16.598384
2.04916115	-50.728615	-47.672383	-16.598384
-0.80072526	-48.016580	-42.837580	-16.942580
-0.80080041	-45.205419	-50.384418	-16.942580
-0.80065622	-45.205419	-42.837580	-14.131419
-0.80082668	-48.016580	-50.384418	-14.131419
-0.80077716	-45.205419	-48.016580	-19.310419
-0.80077717	-48.016580	-45.205419	-19.310419
-0.80078130	-50.384418	-42.837580	-19.310419
-0.80078129	-42.837580	-50.384418	-19.310419
-0.80072524	-42.837580	-48.016580	-16.942580
-0.80080042	-50.384418	-45.205419	-16.942580
-0.80082668	-50.384418	-48.016580	-14.131419
-0.80065622	-42.837580	-45.205419	-14.131419
-1.60085335	-50.387526	-48.013472	-19.313526
-1.60069281	-42.834472	-45.208526	-19.313526
-1.60063147	-42.834472	-42.834472	-16.939473
-1.60087345	-50.387526	-50.387526	-16.939473
-1.60075050	-50.387526	-42.834472	-14.134527
-1.60075049	-42.834472	-50.387526	-14.134527
-1.60080485	-48.013472	-48.013472	-16.939473
-1.60071539	-45.208526	-45.208526	-16.939473
-1.60074610	-45.208526	-48.013472	-14.134527
-1.60074610	-48.013472	-45.208526	-14.134527
-1.60069282	-45.208526	-42.834472	-19.313526
-1.60085335	-48.013472	-50.387526	-19.313526
2.04929198	-45.549615	-40.370615	-24.833615
2.04937682	-42.493383	-40.370615	-21.777384
-0.80074200	-48.016580	-40.026419	-24.489419
-0.80076268	-50.384418	-40.026419	-22.121580
-1.60065148	-42.834472	-40.029526	-24.492526
-1.60067085	-45.208526	-40.029526	-22.118473
1.39929388	-46.610999	-41.431999	-20.716000
2.04937869	-45.549615	-40.370615	-14.475615
2.04932250	-47.672383	-40.370615	-16.598384
2.04924500	-50.728615	-40.370615	-19.654615
-0.80062636	-45.205419	-40.026419	-16.942580
-0.80066238	-48.016580	-40.026419	-14.131419
-0.80059986	-42.837580	-40.026419	-19.310419
-1.60072551	-50.387526	-40.029526	-16.939473
-1.60055654	-42.834472	-40.029526	-14.134527
-1.60069855	-48.013472	-40.029526	-19.313526
1.39933428	-41.431999	-41.431999	-25.895000
2.04937683	-40.370615	-42.493383	-21.777384
2.04929199	-40.370615	-45.549615	-24.833615
-0.80076266	-40.026419	-50.384418	-22.121580
-0.80074199	-40.026419	-48.016580	-24.489419
-1.60067083	-40.029526	-45.208526	-22.118473
-1.60065147	-40.029526	-42.834472	-24.492526
1.39943366	-41.431999	-41.431999	-15.537000
2.04924502	-40.370615	-50.728615	-19.654615
2.04937870	-40.370615	-45.549615	-14.475615
2.04932252	-40.370615	-47.672383	-16.598384
-0.80059985	-40.026419	-42.837580	-19.310419
-0.80062635	-40.026419	-45.205419	-16.942580
-0.80066236	-40.026419	-48.016580	-14.131419
-1.60069853	-40.029526	-48.013472	-19.313526
-1.60072549	-40.029526	-50.387526	-16.939473
-1.60055653	-40.029526	-42.834472	-14.134527
-0.80057383	-40.026419	-40.026419	-22.121580
2.04943880	-40.370615	-40.370615	-19.654615
-1.60052100	-40.029526	-40.029526	-16.939473
1.39936237	-41.431999	-46.610999	-10.358000
2.04926739	-47.672383	-45.549615	-11.419384
2.04926739	-45.549615	-47.672383	-11.419384
2.04926159	-42.493383	-50.728615	-11.419384
2.04926158	-50.728615	-42.493383	-11.419384
-0.80077963	-48.016580	-48.016580	-11.763580
-0.80068512	-45.205419	-45.205419	-11.763580
-0.80059634	-42.837580	-42.837580	-11.763580
-0.80085136	-50.384418	-50.384418	-11.763580
-1.60069550	-42.834472	-48.013472	-11.760473
-1.60077494	-50.387526	-45.208526	-11.760473
-1.60069551	-48.013472	-42.834472	-11.760473
-1.60077493	-45.208526	-50.387526	-11.760473
1.39927858	-51.789999	-41.431999	-5.179000
1.39928881	-46.610999	-46.610999	-5.179000
1.39918672	-46.610999	-51.789999	-10.358000
2.04923658	-45.549615	-50.728615	-4.117616
2.04934375	-47.672383	-42.493383	-4.117616
2.04919986	-47.672383	-50.728615	-6.240384
2.04938076	-45.549615	-42.493383	-6.240384
2.04931364	-45.549615	-45.549615	-9.296616
2.04924091	-47.672383	-47.672383	-9.296616
2.04929447	-47.672383	-45.549615	-1.061384
2.04929448	-45.549615	-47.672383	-1.061384
2.04914667	-50.728615	-50.728615	-9.296616
2.04943079	-42.493383	-42.493383	-9.296616
2.04928835	-42.493383	-50.728615	-1.061384
2.04928834	-50.728615	-42.493383	-1.061384
2.04923657	-50.728615	-45.549615	-4.117616
2.04934376	-42.493383	-47.672383	-4.117616
2.04938077	-42.493383	-45.549615	-6.240384
2.04919986	-50.728615	-47.672383	-6.240384
-0.80067520	-48.016580	-42.837580	-6.584580
-0.80075730	-45.205419	-50.384418	-6.584580
-0.80061237	-45.205419	-42.837580	-3.773419
-0.80079527	-48.016580	-50.384418	-3.773419
-0.80075370	-48.016580	-48.016580	-1.405581
-0.80065395	-45.205419	-45.205419	-1.405581
-0.80072301	-45.205419	-48.016580	-8.952419
-0.80072302	-48.016580	-45.205419	-8.952419
-0.80055961	-42.837580	-42.837580	-1.405581
-0.80082897	-50.384418	-50.384418	-1.405581
-0.80072761	-50.384418	-42.837580	-8.952419
-0.80072760	-42.837580	-50.384418	-8.952419
-0.80067519	-42.837580	-48.016580	-6.584580
-0.80075730	-50.384418	-45.205419	-6.584580
-0.80079527	-50.384418	-48.016580	-3.773419
-0.80061237	-42.837580	-45.205419	-3.773419
-1.60066497	-42.834472	-48.013472	-1.402473
-1.60074878	-50.387526	-45.208526	-1.402473
-1.60080703	-50.387526	-48.013472	-8.955527
-1.60062891	-42.834472	-45.208526	-8.955527
-1.60057169	-42.834472	-42.834472	-6.581473
-1.60083641	-50.387526	-50.387526	-6.581473
-1.60071389	-50.387526	-42.834472	-3.776527
-1.60071388	-42.834472	-50.387526	-3.776527
-1.60076213	-48.013472	-48.013472	-6.581473
-1.60066437	-45.208526	-45.208526	-6.581473
-1.60070916	-45.208526	-48.013472	-3.776527
-1.60070916	-48.013472	-45.208526	-3.776527
-1.60066498	-48.013472	-42.834472	-1.402473
-1.60074878	-45.208526	-50.387526	-1.402473
-1.60062891	-45.208526	-42.834472	-8.955527
-1.60080703	-48.013472	-50.387526	-8.955527
2.04946251	-42.493383	-40.370615	-11.419384
-0.80069583	-50.384418	-40.026419	-11.763580
-1.60059087	-45.208526	-40.029526	-11.760473
1.39936236	-46.610999	-41.431999	-10.358000
2.04942717	-45.549615	-40.370615	-4.117616
2.04937578	-47.672383	-40.370615	-6.240384
2.04930294	-50.728615	-40.370615	-9.296616
2.04950133	-42.493383	-40.370615	-1.061384
-0.80056601	-45.205419	-40.026419	-6.584580
-0.80061904	-48.016580	-40.026419	-3.773419
-0.80066532	-50.384418	-40.026419	-1.405581
-0.80052386	-42.837580	-40.026419	-8.952419
-1.60067551	-50.387526	-40.029526	-6.581473
-1.60050396	-42.834472	-40.029526	-3.776527
-1.60055381	-45.208526	-40.029526	-1.402473
-1.60063537	-48.013472	-40.029526	-8.955527
2.04946251	-40.370615	-42.493383	-11.419384
-0.80069581	-40.026419	-50.384418	-11.763580
-1.60059086	-40.029526	-45.208526	-11.760473
1.39949309	-41.431999	-41.431999	-5.179000
2.04930296	-40.370615	-50.728615	-9.296616
2.04950134	-40.370615	-42.493383	-1.061384
2.04942718	-40.370615	-45.549615	-4.117616
2.04937579	-40.370615	-47.672383	-6.240384
-0.80066531	-40.026419	-50.384418	-1.405581
-0.80052385	-40.026419	-42.837580	-8.952419
-0.80056600	-40.026419	-45.205419	-6.584580
-0.80061903	-40.026419	-48.016580	-3.773419
-1.60055380	-40.029526	-45.208526	-1.402473
-1.60063535	-40.029526	-48.013472	-8.955527
-1.60067550	-40.029526	-50.387526	-6.581473
-1.60050395	-40.029526	-42.834472	-3.776527
-0.80047804	-40.026419	-40.026419	-11.763580
2.04952230	-40.370615	-40.370615	-9.296616
-0.80043285	-40.026419	-40.026419	-1.405581
-1.60044810	-40.029526	-40.029526	-6.581473
1.39938978	-41.431999	-46.610999	0.000000
1.39936946	-41.431999	-46.610999	10.358000
1.39928153	-51.789999	-41.431999	5.179000
1.39929183	-46.610999	-46.610999	5.179000
1.39920620	-46.610999	-51.789999	0.000000
2.04923547	-45.549615	-50.728615	6.240384
2.04934254	-47.672383	-42.493383	6.240384
2.04920588	-47.672383	-50.728615	4.117616
2.04938944	-45.549615	-42.493383	4.117616
2.04933413	-45.549615	-45.549615	1.061384
2.04925870	-47.672383	-47.672383	1.061384
2.04928131	-47.672383	-45.549615	9.296616
2.04928131	-45.549615	-47.672383	9.296616
2.04916134	-50.728615	-50.728615	1.061384
2.04945624	-42.493383	-42.493383	1.061384
2.04927532	-42.493383	-50.728615	9.296616
2.04927532	-50.728615	-42.493383	9.296616
2.04923547	-50.728615	-45.549615	6.240384
2.04934255	-42.493383	-47.672383	6.240384
2.04938945	-42.493383	-45.549615	4.117616
2.04920588	-50.728615	-47.672383	4.117616
-0.80066595	-48.016580	-42.837580	3.773419
-0.80074946	-45.205419	-50.384418	3.773419
-0.80061522	-45.205419	-42.837580	6.584580
-0.80079750	-48.016580	-50.384418	6.584580
-0.80076457	-48.016580	-48.016580	8.952419
-0.80066686	-45.205419	-45.205419	8.952419
-0.80070529	-45.205419	-48.016580	1.405581
-0.80070529	-48.016580	-45.205419	1.405581
-0.80057466	-42.837580	-42.837580	8.952419
-0.80083844	-50.384418	-50.384418	8.952419
-0.80071005	-50.384418	-42.837580	1.405581
-0.80071004	-42.837580	-50.384418	1.405581
-0.80066595	-42.837580	-48.016580	3.773419
-0.80074946	-50.384418	-45.205419	3.773419
-0.80079750	-50.384418	-48.016580	6.584580
-0.80061522	-42.837580	-45.205419	6.584580
-1.60067766	-42.834472	-48.013472	8.955527
-1.60075976	-50.387526	-45.208526	8.955527
-1.60079204	-50.387526	-48.013472	1.402473
-1.60060770	-42.834472	-45.208526	1.402473
-1.60056043	-42.834472	-42.834472	3.776527
-1.60082978	-50.387526	-50.387526	3.776527
-1.60071638	-50.387526	-42.834472	6.581473
-1.60071637	-42.834472	-50.387526	6.581473
-1.60075438	-48.013472	-48.013472	3.776527
-1.60065494	-45.208526	-45.208526	3.776527
-1.60071166	-45.208526	-48.013472	6.581473
-1.60071166	-48.013472	-45.208526	6.581473
-1.60067766	-48.013472	-42.834472	8.955527
-1.60075975	-45.208526	-50.387526	8.955527
-1.60060770	-45.208526	-42.834472	1.402473
-1.60079204	-48.013472	-50.387526	1.402473
1.39919147	-46.610999	-51.789999	10.358000
2.04931124	-45.549615	-45.549615	11.419384
2.04923866	-47.672383	-47.672383	11.419384
2.04914463	-50.728615	-50.728615	11.419384
2.04942820	-42.493383	-42.493383	11.419384
-0.80072798	-45.205419	-48.016580	11.763580
-0.80072798	-48.016580	-45.205419	11.763580
-0.80073255	-50.384418	-42.837580	11.763580
-0.80073254	-42.837580	-50.384418	11.763580
-1.60081141	-50.387526	-48.013472	11.760473
-1.60063450	-42.834472	-45.208526	11.760473
-1.60063451	-45.208526	-42.834472	11.760473
-1.60081141	-48.013472	-50.387526	11.760473
1.39938978	-46.610999	-41.431999	0.000000
2.04942591	-45.549615	-40.370615	6.240384
2.04938437	-47.672383	-40.370615	4.117616
2.04932300	-50.728615	-40.370615	1.061384
2.04948288	-42.493383	-40.370615	9.296616
-0.80055463	-45.205419	-40.026419	3.773419
-0.80062187	-48.016580	-40.026419	6.584580
-0.80067799	-50.384418	-40.026419	8.952419
-0.80049825	-42.837580	-40.026419	1.405581
-1.60066630	-50.387526	-40.029526	3.776527
-1.60050718	-42.834472	-40.029526	6.581473
-1.60056901	-45.208526	-40.029526	8.955527
-1.60061442	-48.013472	-40.029526	1.402473
1.39936945	-46.610999	-41.431999	10.358000
2.04930055	-50.728615	-40.370615	11.419384
-0.80053024	-42.837580	-40.026419	11.763580
-1.60064093	-48.013472	-40.029526	11.760473
1.39949778	-41.431999	-41.431999	5.179000
2.04932302	-40.370615	-50.728615	1.061384
2.04948289	-40.370615	-42.493383	9.296616
2.04942592	-40.370615	-45.549615	6.240384
2.04938438	-40.370615	-47.672383	4.117616
-0.80067798	-40.026419	-50.384418	8.952419
-0.80049824	-40.026419	-42.837580	1.405581
-0.80055462	-40.026419	-45.205419	3.773419
-0.80062187	-40.026419	-48.016580	6.584580
-1.60056900	-40.029526	-45.208526	8.955527
-1.60061441	-40.029526	-48.013472	1.402473
-1.60066629	-40.029526	-50.387526	3.776527
-1.60050718	-40.029526	-42.834472	6.581473
2.04930056	-40.370615	-50.728615	11.419384
-0.80053024	-40.026419	-42.837580	11.763580
-1.60064092	-40.029526	-48.013472	11.760473
2.04955216	-40.370615	-40.370615	1.061384
-0.80045111	-40.026419	-40.026419	8.952419
-1.60043405	-40.029526	-40.029526	3.776527
2.04951961	-40.370615	-40.370615	11.419384
1.39930579	-41.431999	-46.610999	20.716000
1.39924544	-51.789999	-41.431999	15.537000
1.39925507	-46.610999	-46.610999	15.537000
2.04919872	-45.549615	-50.728615	16.598384
2.04929808	-47.672383	-42.493383	16.598384
2.04917784	-47.672383	-50.728615	14.475615
2.04935063	-45.549615	-42.493383	14.475615
2.04923041	-47.672383	-45.549615	19.654615
2.04923041	-45.549615	-47.672383	19.654615
2.04922497	-42.493383	-50.728615	19.654615
2.04922497	-50.728615	-42.493383	19.654615
2.04919872	-50.728615	-45.549615	16.598384
2.04929808	-42.493383	-47.672383	16.598384
2.04935063	-42.493383	-45.549615	14.475615
2.04917784	-50.728615	-47.672383	14.475615
-0.80069989	-48.016580	-42.837580	14.131419
-0.80077872	-45.205419	-50.384418	14.131419
-0.80066448	-45.205419	-42.837580	16.942580
-0.80083314	-48.016580	-50.384418	16.942580
-0.80081028	-48.016580	-48.016580	19.310419
-0.80072127	-45.205419	-45.205419	19.310419
-0.80063817	-42.837580	-42.837580	19.310419
-0.80087821	-50.384418	-50.384418	19.310419
-0.80069989	-42.837580	-48.016580	14.131419
-0.80077872	-50.384418	-45.205419	14.131419
-0.80083314	-50.384418	-48.016580	16.942580
-0.80066448	-42.837580	-45.205419	16.942580
-1.60073107	-42.834472	-48.013472	19.313526
-1.60080589	-50.387526	-45.208526	19.313526
-1.60060095	-42.834472	-42.834472	14.134527
-1.60085496	-50.387526	-50.387526	14.134527
-1.60075772	-50.387526	-42.834472	16.939473
-1.60075772	-42.834472	-50.387526	16.939473
-1.60078339	-48.013472	-48.013472	14.134527
-1.60068954	-45.208526	-45.208526	14.134527
-1.60075335	-45.208526	-48.013472	16.939473
-1.60075335	-48.013472	-45.208526	16.939473
-1.60073107	-48.013472	-42.834472	19.313526
-1.60080588	-45.208526	-50.387526	19.313526
1.39917733	-51.789999	-41.431999	25.895000
1.39918575	-46.610999	-46.610999	25.895000
1.39914512	-46.610999	-51.789999	20.716000
2.04912077	-47.672383	-50.728615	24.833615
2.04927283	-45.549615	-42.493383	24.833615
2.04924969	-45.549615	-45.549615	21.777384
2.04918459	-47.672383	-47.672383	21.777384
2.04909937	-50.728615	-50.728615	21.777384
2.04935327	-42.493383	-42.493383	21.777384
2.04927283	-42.493383	-45.549615	24.833615
2.04912077	-50.728615	-47.672383	24.833615
-0.80076998	-48.016580	-42.837580	24.489419
-0.80083956	-45.205419	-50.384418	24.489419
-0.80078659	-45.205419	-48.016580	22.121580
-0.80078659	-48.016580	-45.205419	22.121580
-0.80079068	-50.384418	-42.837580	22.121580
-0.80079068	-42.837580	-50.384418	22.121580
-0.80076998	-42.837580	-48.016580	24.489419
-0.80083956	-50.384418	-45.205419	24.489419
-1.60086167	-50.387526	-48.013472	22.118473
-1.60070343	-42.834472	-45.208526	22.118473
-1.60068387	-42.834472	-42.834472	24.492526
-1.60090763	-50.387526	-50.387526	24.492526
-1.60084372	-48.013472	-48.013472	24.492526
-1.60076093	-45.208526	-45.208526	24.492526
-1.60070343	-45.208526	-42.834472	22.118473
-1.60086167	-48.013472	-50.387526	22.118473
2.04937478	-45.549615	-40.370615	16.598384
2.04934589	-47.672383	-40.370615	14.475615
2.04941154	-42.493383	-40.370615	19.654615
-0.80059551	-45.205419	-40.026419	14.131419
-0.80067058	-48.016580	-40.026419	16.942580
-0.80073134	-50.384418	-40.026419	19.310419
-1.60070022	-50.387526	-40.029526	14.134527
-1.60056586	-42.834472	-40.029526	16.939473
-1.60063311	-45.208526	-40.029526	19.313526
1.39930579	-46.610999	-41.431999	20.716000
2.04926872	-47.672383	-40.370615	24.833615
2.04924016	-50.728615	-40.370615	21.777384
-0.80067915	-45.205419	-40.026419	24.489419
-0.80061196	-42.837580	-40.026419	22.121580
-1.60077027	-50.387526	-40.029526	24.492526
-1.60070910	-48.013472	-40.029526	22.118473
1.39944593	-41.431999	-41.431999	15.537000
2.04941154	-40.370615	-42.493383	19.654615
2.04937478	-40.370615	-45.549615	16.598384
2.04934589	-40.370615	-47.672383	14.475615
-0.80073134	-40.026419	-50.384418	19.310419
-0.80059551	-40.026419	-45.205419	14.131419
-0.80067057	-40.026419	-48.016580	16.942580
-1.60063310	-40.029526	-45.208526	19.313526
-1.60070022	-40.029526	-50.387526	14.134527
-1.60056586	-40.029526	-42.834472	16.939473
1.39935019	-41.431999	-41.431999	25.895000
2.04924016	-40.370615	-50.728615	21.777384
2.04926872	-40.370615	-47.672383	24.833615
-0.80061196	-40.026419	-42.837580	22.121580
-0.80067915	-40.026419	-45.205419	24.489419
-1.60070910	-40.029526	-48.013472	22.118473
-1.60077027	-40.029526	-50.387526	24.492526
-0.80052823	-40.026419	-40.026419	19.310419
-1.60048344	-40.029526	-40.029526	14.134527
2.04943305	-40.370615	-40.370615	21.777384
-1.60058334	-40.029526	-40.029526	24.492526
1.39921183	-41.431999	-46.610999	31.073999
2.04913309	-45.549615	-50.728615	26.956384
2.04921956	-47.672383	-42.493383	26.956384
2.04915141	-47.672383	-45.549615	30.012615
2.04915141	-45.549615	-47.672383	30.012615
2.04914676	-42.493383	-50.728615	30.012615
2.04914675	-50.728615	-42.493383	30.012615
2.04913309	-50.728615	-45.549615	26.956384
2.04921956	-42.493383	-47.672383	26.956384
-0.80074952	-45.205419	-42.837580	27.300580
-0.80089589	-48.016580	-50.384418	27.300580
-0.80088259	-48.016580	-48.016580	29.668419
-0.80080626	-45.205419	-45.205419	29.668419
-0.80073616	-42.837580	-42.837580	29.668419
-0.80094169	-50.384418	-50.384418	29.668419
-0.80089589	-50.384418	-48.016580	27.300580
-0.80074952	-42.837580	-45.205419	27.300580
-1.60081460	-42.834472	-48.013472	29.671526
-1.60087880	-50.387526	-45.208526	29.671526
-1.60082990	-50.387526	-42.834472	27.297473
-1.60082990	-42.834472	-50.387526	27.297473
-1.60082611	-45.208526	-48.013472	27.297473
-1.60082611	-48.013472	-45.208526	27.297473
-1.60081460	-48.013472	-42.834472	29.671526
-1.60087880	-45.208526	-50.387526	29.671526
1.39908871	-51.789999	-41.431999	36.252999
1.39909571	-46.610999	-46.610999	36.252999
1.39907502	-46.610999	-51.789999	31.073999
2.04904898	-45.549615	-50.728615	37.314384
2.04912070	-47.672383	-42.493383	37.314384
2.04904378	-47.672383	-50.728615	35.191615
2.04917086	-45.549615	-42.493383	35.191615
2.04916124	-45.549615	-45.549615	32.135384
2.04910607	-47.672383	-47.672383	32.135384
2.04903276	-50.728615	-50.728615	32.135384
2.04924749	-42.493383	-42.493383	32.135384
2.04904898	-50.728615	-45.549615	37.314384
2.04912070	-42.493383	-47.672383	37.314384
2.04917086	-42.493383	-45.549615	35.191615
2.04904378	-50.728615	-47.672383	35.191615
-0.80086346	-48.016580	-42.837580	34.847419
-0.80092175	-45.205419	-50.384418	34.847419
-0.80085505	-45.205419	-42.837580	37.658580
-0.80097618	-48.016580	-50.384418	37.658580
-0.80087043	-45.205419	-48.016580	32.479580
-0.80087043	-48.016580	-45.205419	32.479580
-0.80087388	-50.384418	-42.837580	32.479580
-0.80087388	-42.837580	-50.384418	32.479580
-0.80086346	-42.837580	-48.016580	34.847419
-0.80092175	-50.384418	-45.205419	34.847419
-0.80097618	-50.384418	-48.016580	37.658580
-0.80085505	-42.837580	-45.205419	37.658580
-1.60093445	-50.387526	-48.013472	32.476473
-1.60080064	-42.834472	-45.208526	32.476473
-1.60079259	-42.834472	-42.834472	34.850526
-1.60097963	-50.387526	-50.387526	34.850526
-1.60092104	-50.387526	-42.834472	37.655472
-1.60092104	-42.834472	-50.387526	37.655472
-1.60092527	-48.013472	-48.013472	34.850526
-1.60085596	-45.208526	-45.208526	34.850526
-1.60091790	-45.208526	-48.013472	37.655472
-1.60091790	-48.013472	-45.208526	37.655472
-1.60080064	-45.208526	-42.834472	32.476473
-1.60093445	-48.013472	-50.387526	32.476473
2.04928530	-45.549615	-40.370615	26.956384
2.04930381	-42.493383	-40.370615	30.012615
-0.80075473	-48.016580	-40.026419	27.300580
-0.80081481	-50.384418	-40.026419	29.668419
-1.60066592	-42.834472	-40.029526	27.297473
-1.60073193	-45.208526	-40.029526	29.671526
1.39921183	-46.610999	-41.431999	31.073999
2.04917424	-45.549615	-40.370615	37.314384
2.04916749	-47.672383	-40.370615	35.191615
2.04915322	-50.728615	-40.370615	32.135384
-0.80078873	-45.205419	-40.026419	34.847419
-0.80085928	-48.016580	-40.026419	37.658580
-0.80072534	-42.837580	-40.026419	32.479580
-1.60086370	-50.387526	-40.029526	34.850526
-1.60078777	-42.834472	-40.029526	37.655472
-1.60080535	-48.013472	-40.029526	32.476473
2.04930381	-40.370615	-42.493383	30.012615
2.04928530	-40.370615	-45.549615	26.956384
-0.80081481	-40.026419	-50.384418	29.668419
-0.80075472	-40.026419	-48.016580	27.300580
-1.60073193	-40.029526	-45.208526	29.671526
-1.60066592	-40.029526	-42.834472	27.297473
1.39923001	-41.431999	-41.431999	36.252999
2.04915322	-40.370615	-50.728615	32.135384
2.04917424	-40.370615	-45.549615	37.314384
2.04916749	-40.370615	-47.672383	35.191615
-0.80072534	-40.026419	-42.837580	32.479580
-0.80078873	-40.026419	-45.205419	34.847419
-0.80085928	-40.026419	-48.016580	37.658580
-1.60080535	-40.029526	-48.013472	32.476473
-1.60086370	-40.029526	-50.387526	34.850526
-1.60078777	-40.029526	-42.834472	37.655472
-0.80064520	-40.026419	-40.026419	29.668419
2.04931260	-40.370615	-40.370615	32.135384
-1.60071164	-40.029526	-40.029526	34.850526
1.39910282	-41.431999	-46.610999	41.431999
2.04905657	-47.672383	-45.549615	40.370615
2.04905657	-45.549615	-47.672383	40.370615
2.04905276	-42.493383	-50.728615	40.370615
2.04905276	-50.728615	-42.493383	40.370615
-0.80097063	-48.016580	-48.016580	40.026419
-0.80090795	-45.205419	-45.205419	40.026419
-0.80085146	-42.837580	-42.837580	40.026419
-0.80101997	-50.384418	-50.384418	40.026419
-1.60091475	-42.834472	-48.013472	40.029526
-1.60096749	-50.387526	-45.208526	40.029526
-1.60091475	-48.013472	-42.834472	40.029526
-1.60096749	-45.208526	-50.387526	40.029526
1.39899100	-41.431999	-46.610999	51.789999
1.39899100	-51.789999	-41.431999	46.610999
1.39899665	-46.610999	-46.610999	46.610999
1.39899100	-46.610999	-51.789999	41.431999
2.04895660	-45.549615	-50.728615	47.672383
2.04901429	-47.672383	-42.493383	47.672383
2.04895660	-47.672383	-50.728615	45.549615
2.04905924	-45.549615	-42.493383	45.549615
2.04905924	-45.549615	-45.549615	42.493383
2.04901429	-47.672383	-47.672383	42.493383
2.04895660	-47.672383	-45.549615	50.728615
2.04895660	-45.549615	-47.672383	50.728615
2.04895355	-50.728615	-50.728615	42.493383
2.04912819	-42.493383	-42.493383	42.493383
2.04895355	-42.493383	-50.728615	50.728615
2.04895355	-50.728615	-42.493383	50.728615
2.04895660	-50.728615	-45.549615	47.672383
2.04901429	-42.493383	-47.672383	47.672383
2.04905924	-42.493383	-45.549615	45.549615
2.04895660	-50.728615	-47.672383	45.549615
-0.80096730	-48.016580	-42.837580	45.205419
-0.80101446	-45.205419	-50.384418	45.205419
-0.80096730	-45.205419	-42.837580	48.016580
-0.80106458	-48.016580	-50.384418	48.016580
-0.80106458	-48.016580	-48.016580	50.384418
-0.80101446	-45.205419	-45.205419	50.384418
-0.80096730	-45.205419	-48.016580	42.837580
-0.80096730	-48.016580	-45.205419	42.837580
-0.80097011	-42.837580	-42.837580	50.384418
-0.80110469	-50.384418	-50.384418	50.384418
-0.80097011	-50.384418	-42.837580	42.837580
-0.80097011	-42.837580	-50.384418	42.837580
-0.80096730	-42.837580	-48.016580	45.205419
-0.80101446	-50.384418	-45.205419	45.205419
-0.80106458	-50.384418	-48.016580	48.016580
-0.80096730	-42.837580	-45.205419	48.016580
-1.60101986	-42.834472	-48.013472	50.387526
-1.60106205	-50.387526	-45.208526	50.387526
-1.60101986	-50.387526	-48.013472	42.834472
-1.60091100	-42.834472	-45.208526	42.834472
-1.60091100	-42.834472	-42.834472	45.208526
-1.60106205	-50.387526	-50.387526	45.208526
-1.60101986	-50.387526	-42.834472	48.013472
-1.60101986	-42.834472	-50.387526	48.013472
-1.60101734	-48.013472	-48.013472	45.208526
-1.60096129	-45.208526	-45.208526	45.208526
-1.60101734	-45.208526	-48.013472	48.013472
-1.60101734	-48.013472	-45.208526	48.013472
-1.60101986	-48.013472	-42.834472	50.387526
-1.60106205	-45.208526	-50.387526	50.387526
-1.60091100	-45.208526	-42.834472	42.834472
-1.60101986	-48.013472	-50.387526	42.834472
2.04917916	-42.493383	-40.370615	40.370615
-0.80091491	-50.384418	-40.026419	40.026419
-1.60084810	-45.208526	-40.029526	40.029526
1.39910282	-46.610999	-41.431999	41.431999
2.04905657	-45.549615	-40.370615	47.672383
2.04905657	-47.672383	-40.370615	45.549615
2.04905276	-50.728615	-40.370615	42.493383
2.04905276	-42.493383	-40.370615	50.728615
-0.80090795	-45.205419	-40.026419	45.205419
-0.80097063	-48.016580	-40.026419	48.016580
-0.80101997	-50.384418	-40.026419	50.384418
-0.80085146	-42.837580	-40.026419	42.837580
-1.60096749	-50.387526	-40.029526	45.208526
-1.60091475	-42.834472	-40.029526	48.013472
-1.60096749	-45.208526	-40.029526	50.387526
-1.60091475	-48.013472	-40.029526	42.834472
2.04917916	-40.370615	-42.493383	40.370615
-0.80091491	-40.026419	-50.384418	40.026419
-1.60084810	-40.029526	-45.208526	40.029526
1.39910282	-41.431999	-41.431999	46.610999
2.04905276	-40.370615	-50.728615	42.493383
2.04905276	-40.370615	-42.493383	50.728615
2.04905657	-40.370615	-45.549615	47.672383
2.04905657	-40.370615	-47.672383	45.549615
-0.80101997	-40.026419	-50.384418	50.384418
-0.80085146	-40.026419	-42.837580	42.837580
-0.80090795	-40.026419	-45.205419	45.205419
-0.80097063	-40.026419	-48.016580	48.016580
-1.60096749	-40.029526	-45.208526	50.387526
-1.60091475	-40.029526	-48.013472	42.834472
-1.60096749	-40.029526	-50.387526	45.208526
-1.60091475	-40.029526	-42.834472	48.013472
-0.80077972	-40.026419	-40.026419	40.026419
2.04917916	-40.370615	-40.370615	42.493383
-0.80091490	-40.026419	-40.026419	50.384418
-1.60084809	-40.029526	-40.029526	45.208526
1.39921275	-41.431999	-36.252999	-41.431999
1.39906204	-51.789999	-31.073999	-46.610999
1.39908193	-46.610999	-36.252999	-46.610999
2.04911823	-47.672383	-32.135384	-45.549615
2.04911791	-45.549615	-32.135384	-47.672383
2.04905376	-45.549615	-35.191615	-50.728615
2.04901412	-47.672383	-37.314384	-50.728615
2.04912747	-47.672383	-35.191615	-42.493383
2.04913361	-45.549615	-37.314384	-42.493383
2.04911323	-42.493383	-32.135384	-50.728615
2.04911445	-50.728615	-32.135384	-42.493383
2.04905446	-50.728615	-35.191615	-45.549615
2.04913307	-42.493383	-37.314384	-45.549615
2.04912660	-42.493383	-35.191615	-47.672383
2.04901450	-50.728615	-37.314384	-47.672383
-0.80091922	-48.016580	-32.479580	-48.016580
-0.80084849	-45.205419	-32.479580	-45.205419
-0.80090468	-48.016580	-37.658580	-42.837580
-0.80084086	-45.205419	-34.847419	-42.837580
-0.80095935	-45.205419	-37.658580	-50.384418
-0.80096603	-48.016580	-34.847419	-50.384418
-0.80078401	-42.837580	-32.479580	-42.837580
-0.80097433	-50.384418	-32.479580	-50.384418
-0.80090551	-42.837580	-37.658580	-48.016580
-0.80096573	-50.384418	-34.847419	-48.016580
-0.80095864	-50.384418	-37.658580	-45.205419
-0.80084129	-42.837580	-34.847419	-45.205419
-1.60083999	-42.834472	-37.655472	-42.834472
-1.60090855	-50.387526	-34.850526	-42.834472
-1.60101282	-50.387526	-37.655472	-50.387526
-1.60090967	-42.834472	-34.850526	-50.387526
-1.60085651	-42.834472	-32.476473	-48.013472
-1.60091523	-50.387526	-32.476473	-45.208526
-1.60096225	-48.013472	-37.655472	-48.013472
-1.60090619	-45.208526	-34.850526	-48.013472
-1.60089817	-45.208526	-37.655472	-45.208526
-1.60090577	-48.013472	-34.850526	-45.208526
-1.60085566	-48.013472	-32.476473	-42.834472
-1.60091595	-45.208526	-32.476473	-50.387526
2.04918209	-45.549615	-35.191615	-40.370615
2.04913095	-47.672383	-37.314384	-40.370615
2.04926035	-42.493383	-32.135384	-40.370615
-0.80083593	-45.205419	-37.658580	-40.026419
-0.80084458	-48.016580	-34.847419	-40.026419
-0.80085528	-50.384418	-32.479580	-40.026419
-1.60090425	-50.387526	-37.655472	-40.029526
-1.60077116	-42.834472	-34.850526	-40.029526
-1.60077945	-45.208526	-32.476473	-40.029526
1.39906139	-46.610999	-31.073999	-51.789999
2.04916475	-45.549615	-30.012615	-45.549615
2.04910901	-47.672383	-30.012615	-47.672383
2.04909203	-47.672383	-26.956384	-50.728615
2.04923543	-45.549615	-26.956384	-42.493383
2.04903503	-50.728615	-30.012615	-50.728615
2.04925201	-42.493383	-30.012615	-42.493383
2.04923488	-42.493383	-26.956384	-45.549615
2.04909240	-50.728615	-26.956384	-47.672383
-0.80086148	-45.205419	-29.668419	-48.016580
-0.80086106	-48.016580	-29.668419	-45.205419
-0.80080998	-48.016580	-27.300580	-42.837580
-0.80087549	-45.205419	-27.300580	-50.384418
-0.80086413	-50.384418	-29.668419	-42.837580
-0.80086525	-42.837580	-29.668419	-50.384418
-0.80081082	-42.837580	-27.300580	-48.016580
-0.80087480	-50.384418	-27.300580	-45.205419
-1.60073087	-42.834472	-27.297473	-42.834472
-1.60093889	-50.387526	-27.297473	-50.387526
-1.60092657	-50.387526	-29.671526	-48.013472
-1.60079011	-42.834472	-29.671526	-45.208526
-1.60087904	-48.013472	-27.297473	-48.013472
-1.60080203	-45.208526	-27.297473	-45.208526
-1.60078967	-45.208526	-29.671526	-42.834472
-1.60092686	-48.013472	-29.671526	-50.387526
1.39919538	-46.610999	-31.073999	-41.431999
2.04923211	-47.672383	-26.956384	-40.370615
2.04915773	-50.728615	-30.012615	-40.370615
-0.80072596	-45.205419	-27.300580	-40.026419
-0.80071218	-42.837580	-29.668419	-40.026419
-1.60080956	-50.387526	-27.297473	-40.029526
-1.60079382	-48.013472	-29.671526	-40.029526
1.39919443	-41.431999	-31.073999	-46.610999
2.04925987	-40.370615	-32.135384	-42.493383
2.04918107	-40.370615	-35.191615	-45.549615
2.04912966	-40.370615	-37.314384	-47.672383
-0.80085698	-40.026419	-32.479580	-50.384418
-0.80084602	-40.026419	-34.847419	-48.016580
-0.80083696	-40.026419	-37.658580	-45.205419
-1.60077179	-40.029526	-34.850526	-42.834472
-1.60090592	-40.029526	-37.655472	-50.387526
-1.60078052	-40.029526	-32.476473	-45.208526
-0.80070101	-40.026419	-32.479580	-40.026419
-1.60076620	-40.029526	-37.655472	-40.029526
2.04915609	-40.370615	-30.012615	-50.728615
2.04923080	-40.370615	-26.956384	-47.672383
-0.80071282	-40.026419	-29.668419	-42.837580
-0.80072702	-40.026419	-27.300580	-45.205419
-1.60081123	-40.029526	-27.297473	-50.387526
-1.60079527	-40.029526	-29.671526	-48.013472
2.04931800	-40.370615	-30.012615	-40.370615
-1.60063882	-40.029526	-27.297473	-40.029526
1.39935458	-41.431999	-36.252999	-31.073999
1.39917976	-51.789999	-31.073999	-36.252999
1.39920526	-46.610999	-36.252999	-36.252999
2.04924825	-47.672383	-32.135384	-35.191615
2.04925546	-45.549615	-32.135384	-37.314384
2.04924923	-47.672383	-35.191615	-32.135384
2.04925707	-45.549615	-37.314384	-32.135384
2.04923268	-50.728615	-32.135384	-32.135384
2.04916695	-50.728615	-35.191615	-35.191615
2.04926755	-42.493383	-37.314384	-35.191615
2.04926691	-42.493383	-35.191615	-37.314384
2.04912283	-50.728615	-37.314384	-37.314384
-0.80079165	-48.016580	-32.479580	-37.658580
-0.80070982	-45.205419	-32.479580	-34.847419
-0.80079017	-48.016580	-37.658580	-32.479580
-0.80070901	-45.205419	-34.847419	-32.479580
-0.80063513	-42.837580	-32.479580	-32.479580
-0.80077381	-42.837580	-37.658580	-37.658580
-0.80085121	-50.384418	-34.847419	-37.658580
-0.80085052	-50.384418	-37.658580	-34.847419
-0.80070037	-42.837580	-34.847419	-34.847419
-1.60070786	-42.834472	-37.655472	-32.476473
-1.60079509	-50.387526	-34.850526	-32.476473
-1.60070955	-42.834472	-32.476473	-37.655472
-1.60079579	-50.387526	-32.476473	-34.850526
-1.60084677	-48.013472	-37.655472	-37.655472
-1.60077473	-45.208526	-34.850526	-37.655472
-1.60077393	-45.208526	-37.655472	-34.850526
-1.60078368	-48.013472	-34.850526	-34.850526
-1.60072807	-48.013472	-32.476473	-32.476473
2.04939111	-45.549615	-32.135384	-26.956384
2.04931069	-45.549615	-35.191615	-30.012615
2.04924609	-47.672383	-37.314384	-30.012615
2.04941179	-42.493383	-32.135384	-30.012615
2.04940584	-42.493383	-35.191615	-26.956384
2.04922535	-50.728615	-37.314384	-26.956384
-0.80066716	-48.016580	-32.479580	-27.300580
-0.80071350	-45.205419	-37.658580	-29.668419
-0.80072446	-48.016580	-34.847419	-29.668419
-0.80073799	-50.384418	-32.479580	-29.668419
-0.80064448	-42.837580	-37.658580	-27.300580
-0.80074152	-50.384418	-34.847419	-27.300580
-1.60079890	-50.387526	-37.655472	-29.671526
-1.60063074	-42.834472	-34.850526	-29.671526
-1.60056222	-42.834472	-32.476473	-27.297473
-1.60073597	-48.013472	-37.655472	-27.297473
-1.60064571	-45.208526	-34.850526	-27.297473
-1.60064150	-45.208526	-32.476473	-29.671526
2.04930881	-45.549615	-30.012615	-35.191615
2.04924379	-47.672383	-30.012615	-37.314384
2.04938875	-45.549615	-26.956384	-32.135384
2.04941083	-42.493383	-30.012615	-32.135384
2.04940219	-42.493383	-26.956384	-35.191615
2.04922212	-50.728615	-26.956384	-37.314384
-0.80071619	-45.205419	-29.668419	-37.658580
-0.80072625	-48.016580	-29.668419	-34.847419
-0.80066926	-48.016580	-27.300580	-32.479580
-0.80073896	-50.384418	-29.668419	-32.479580
-0.80064851	-42.837580	-27.300580	-37.658580
-0.80074410	-50.384418	-27.300580	-34.847419
-1.60056475	-42.834472	-27.297473	-32.476473
-1.60080120	-50.387526	-29.671526	-37.655472
-1.60063284	-42.834472	-29.671526	-34.850526
-1.60073942	-48.013472	-27.297473	-37.655472
-1.60064879	-45.208526	-27.297473	-34.850526
-1.60064266	-45.208526	-29.671526	-32.476473
1.39933197	-46.610999	-31.073999	-31.073999
2.04937617	-47.672383	-30.012615	-26.956384
2.04937477	-47.672383	-26.956384	-30.012615
2.04927963	-50.728615	-30.012615	-30.012615
2.04934856	-50.728615	-26.956384	-26.956384
-0.80057090	-45.205419	-29.668419	-27.300580
-0.80057209	-45.205419	-27.300580	-29.668419
-0.80055384	-42.837580	-29.668419	-29.668419
-0.80048244	-42.837580	-27.300580	-27.300580
-1.60068027	-50.387526	-27.297473	-29.671526
-1.60067929	-50.387526	-29.671526	-27.297473
-1.60060093	-48.013472	-27.297473	-27.297473
-1.60066006	-48.013472	-29.671526	-29.671526
1.39935262	-41.431999	-31.073999	-36.252999
2.04942135	-40.370615	-32.135384	-32.135384
2.04933043	-40.370615	-35.191615	-35.191615
2.04927094	-40.370615	-37.314384	-37.314384
-0.80069557	-40.026419	-34.847419	-37.658580
-0.80069468	-40.026419	-37.658580	-34.847419
-1.60061901	-40.029526	-34.850526	-32.476473
-1.60061994	-40.029526	-32.476473	-34.850526
2.04941106	-40.370615	-37.314384	-26.956384
-0.80053896	-40.026419	-32.479580	-29.668419
-0.80054398	-40.026419	-34.847419	-27.300580
-1.60062428	-40.029526	-37.655472	-29.671526
2.04940661	-40.370615	-26.956384	-37.314384
-0.80054034	-40.026419	-29.668419	-32.479580
-0.80054761	-40.026419	-27.300580	-34.847419
-1.60062737	-40.029526	-29.671526	-37.655472
2.04948811	-40.370615	-30.012615	-30.012615
2.04958909	-40.370615	-26.956384	-26.956384
-1.60045569	-40.029526	-27.297473	-29.671526
-1.60045424	-40.029526	-29.671526	-27.297473
1.39948532	-41.431999	-36.252999	-20.716000
1.39929142	-51.789999	-31.073999	-25.895000
1.39932323	-46.610999	-36.252999	-25.895000
2.04937234	-47.672383	-32.135384	-24.833615
2.04936008	-47.672383	-35.191615	-21.777384
2.04936975	-45.549615	-37.314384	-21.777384
2.04933977	-50.728615	-32.135384	-21.777384
2.04927172	-50.728615	-35.191615	-24.833615
2.04939673	-42.493383	-37.314384	-24.833615
-0.80057643	-45.205419	-32.479580	-24.489419
-0.80068649	-48.016580	-37.658580	-22.121580
-0.80058682	-45.205419	-34.847419	-22.121580
-0.80049407	-42.837580	-32.479580	-22.121580
-0.80075079	-50.384418	-37.658580	-24.489419
-0.80056437	-42.837580	-34.847419	-24.489419
-1.60058535	-42.834472	-37.655472	-22.118473
-1.60069253	-50.387526	-34.850526	-22.118473
-1.60068388	-50.387526	-32.476473	-24.492526
-1.60065670	-45.208526	-37.655472	-24.492526
-1.60066885	-48.013472	-34.850526	-24.492526
-1.60061053	-48.013472	-32.476473	-22.118473
1.39938266	-51.789999	-31.073999	-15.537000
1.39942046	-46.610999	-36.252999	-15.537000
2.04947326	-47.672383	-32.135384	-14.475615
2.04950750	-45.549615	-32.135384	-16.598384
2.04942550	-45.549615	-35.191615	-19.654615
2.04934709	-47.672383	-37.314384	-19.654615
2.04955093	-42.493383	-32.135384	-19.654615
2.04935495	-50.728615	-35.191615	-14.475615
2.04950250	-42.493383	-37.314384	-14.475615
2.04952559	-42.493383	-35.191615	-16.598384
2.04930973	-50.728615	-37.314384	-16.598384
-0.80056119	-48.016580	-32.479580	-16.942580
-0.80046747	-45.205419	-32.479580	-14.131419
-0.80060559	-45.205419	-37.658580	-19.310419
-0.80061893	-48.016580	-34.847419	-19.310419
-0.80063534	-50.384418	-32.479580	-19.310419
-0.80053366	-42.837580	-37.658580	-16.942580
-0.80064987	-50.384418	-34.847419	-16.942580
-0.80067258	-50.384418	-37.658580	-14.131419
-0.80045290	-42.837580	-34.847419	-14.131419
-1.60070811	-50.387526	-37.655472	-19.313526
-1.60050410	-42.834472	-34.850526	-19.313526
-1.60043322	-42.834472	-32.476473	-16.939473
-1.60059482	-50.387526	-32.476473	-14.134527
-1.60064325	-48.013472	-37.655472	-16.939473
-1.60053524	-45.208526	-34.850526	-16.939473
-1.60056274	-45.208526	-37.655472	-14.134527
-1.60057710	-48.013472	-34.850526	-14.134527
-1.60051750	-45.208526	-32.476473	-19.313526
2.04944889	-45.549615	-30.012615	-24.833615
2.04953406	-45.549615	-26.956384	-21.777384
2.04956250	-42.493383	-30.012615	-21.777384
2.04956989	-42.493383	-26.956384	-24.833615
-0.80059729	-48.016580	-29.668419	-24.489419
-0.80053745	-48.016580	-27.300580	-22.121580
-0.80062406	-50.384418	-29.668419	-22.121580
-0.80061982	-50.384418	-27.300580	-24.489419
-1.60040399	-42.834472	-27.297473	-22.118473
-1.60047781	-42.834472	-29.671526	-24.492526
-1.60049860	-45.208526	-27.297473	-24.492526
-1.60050377	-45.208526	-29.671526	-22.118473
1.39945697	-46.610999	-31.073999	-20.716000
2.04956498	-45.549615	-30.012615	-14.475615
2.04948924	-47.672383	-30.012615	-16.598384
2.04950428	-47.672383	-26.956384	-19.654615
2.04938745	-50.728615	-30.012615	-19.654615
2.04971327	-42.493383	-26.956384	-14.475615
2.04945572	-50.728615	-26.956384	-16.598384
-0.80044406	-45.205419	-29.668419	-16.942580
-0.80049256	-48.016580	-29.668419	-14.131419
-0.80043115	-45.205419	-27.300580	-19.310419
-0.80040792	-42.837580	-29.668419	-19.310419
-0.80033390	-42.837580	-27.300580	-16.942580
-0.80051951	-50.384418	-27.300580	-14.131419
-1.60056544	-50.387526	-27.297473	-19.313526
-1.60057591	-50.387526	-29.671526	-16.939473
-1.60034799	-42.834472	-29.671526	-14.134527
-1.60048111	-48.013472	-27.297473	-16.939473
-1.60037361	-45.208526	-27.297473	-14.134527
-1.60054052	-48.013472	-29.671526	-19.313526
1.39951127	-41.431999	-31.073999	-25.895000
2.04957614	-40.370615	-32.135384	-21.777384
2.04947679	-40.370615	-35.191615	-24.833615
-0.80055708	-40.026419	-37.658580	-24.489419
-1.60047348	-40.029526	-34.850526	-22.118473
-1.60046091	-40.029526	-32.476473	-24.492526
1.39964851	-41.431999	-31.073999	-15.537000
2.04959908	-40.370615	-35.191615	-14.475615
2.04953200	-40.370615	-37.314384	-16.598384
-0.80038888	-40.026419	-32.479580	-19.310419
-0.80041051	-40.026419	-34.847419	-16.942580
-0.80044407	-40.026419	-37.658580	-14.131419
-1.60049602	-40.029526	-37.655472	-19.313526
-1.60032704	-40.029526	-32.476473	-14.134527
-0.80037199	-40.026419	-29.668419	-22.121580
-0.80036568	-40.026419	-27.300580	-24.489419
2.04964800	-40.370615	-30.012615	-19.654615
2.04975444	-40.370615	-26.956384	-16.598384
-0.80020873	-40.026419	-27.300580	-14.131419
-1.60028185	-40.029526	-27.297473	-19.313526
-1.60029799	-40.029526	-29.671526	-16.939473
1.39958272	-41.431999	-36.252999	-10.358000
2.04944304	-47.672383	-35.191615	-11.419384
2.04945427	-45.549615	-37.314384	-11.419384
2.04941951	-50.728615	-32.135384	-11.419384
-0.80060889	-48.016580	-37.658580	-11.763580
-0.80049336	-45.205419	-34.847419	-11.763580
-0.80038384	-42.837580	-32.479580	-11.763580
-1.60049159	-42.834472	-37.655472	-11.760473
-1.60061591	-50.387526	-34.850526	-11.760473
-1.60052115	-48.013472	-32.476473	-11.760473
1.39943667	-51.789999	-31.073999	-5.179000
1.39947845	-46.610999	-36.252999	-5.179000
2.04953053	-47.672383	-32.135384	-4.117616
2.04958174	-45.549615	-32.135384	-6.240384
2.04950696	-45.549615	-35.191615	-9.296616
2.04941763	-47.672383	-37.314384	-9.296616
2.04948049	-47.672383	-35.191615	-1.061384
2.04949252	-45.549615	-37.314384	-1.061384
2.04965232	-42.493383	-32.135384	-9.296616
2.04945536	-50.728615	-32.135384	-1.061384
2.04940128	-50.728615	-35.191615	-4.117616
2.04956290	-42.493383	-37.314384	-4.117616
2.04960228	-42.493383	-35.191615	-6.240384
2.04936169	-50.728615	-37.314384	-6.240384
-0.80049343	-48.016580	-32.479580	-6.584580
-0.80040627	-45.205419	-32.479580	-3.773419
-0.80057303	-48.016580	-37.658580	-1.405581
-0.80044940	-45.205419	-34.847419	-1.405581
-0.80053040	-45.205419	-37.658580	-8.952419
-0.80054563	-48.016580	-34.847419	-8.952419
-0.80033109	-42.837580	-32.479580	-1.405581
-0.80056432	-50.384418	-32.479580	-8.952419
-0.80046237	-42.837580	-37.658580	-6.584580
-0.80059219	-50.384418	-34.847419	-6.584580
-0.80063010	-50.384418	-37.658580	-3.773419
-0.80039010	-42.837580	-34.847419	-3.773419
-1.60044746	-42.834472	-37.655472	-1.402473
-1.60058056	-50.387526	-34.850526	-1.402473
-1.60064612	-50.387526	-37.655472	-8.955527
-1.60041399	-42.834472	-34.850526	-8.955527
-1.60034864	-42.834472	-32.476473	-6.581473
-1.60054587	-50.387526	-32.476473	-3.776527
-1.60058481	-48.013472	-37.655472	-6.581473
-1.60046422	-45.208526	-34.850526	-6.581473
-1.60051076	-45.208526	-37.655472	-3.776527
-1.60052649	-48.013472	-34.850526	-3.776527
-1.60047933	-48.013472	-32.476473	-1.402473
-1.60042957	-45.208526	-32.476473	-8.955527
2.04964702	-45.549615	-26.956384	-11.419384
2.04968135	-42.493383	-30.012615	-11.419384
-0.80043565	-48.016580	-27.300580	-11.763580
-0.80053700	-50.384418	-29.668419	-11.763580
-1.60027575	-42.834472	-27.297473	-11.760473
-1.60039557	-45.208526	-29.671526	-11.760473
1.39954941	-46.610999	-31.073999	-10.358000
2.04963191	-45.549615	-30.012615	-4.117616
2.04956108	-47.672383	-30.012615	-6.240384
2.04959754	-47.672383	-26.956384	-9.296616
2.04969959	-45.549615	-26.956384	-1.061384
2.04946326	-50.728615	-30.012615	-9.296616
2.04973704	-42.493383	-30.012615	-1.061384
2.04979816	-42.493383	-26.956384	-4.117616
2.04952331	-50.728615	-26.956384	-6.240384
-0.80036114	-45.205419	-29.668419	-6.584580
-0.80043404	-48.016580	-29.668419	-3.773419
-0.80038742	-48.016580	-27.300580	-1.405581
-0.80032946	-45.205419	-27.300580	-8.952419
-0.80049638	-50.384418	-29.668419	-1.405581
-0.80030200	-42.837580	-29.668419	-8.952419
-0.80023464	-42.837580	-27.300580	-6.584580
-0.80046376	-50.384418	-27.300580	-3.773419
-1.60021337	-42.834472	-27.297473	-1.402473
-1.60048494	-50.387526	-27.297473	-8.955527
-1.60051003	-50.387526	-29.671526	-6.581473
-1.60027352	-42.834472	-29.671526	-3.776527
-1.60040341	-48.013472	-27.297473	-6.581473
-1.60030231	-45.208526	-27.297473	-3.776527
-1.60034395	-45.208526	-29.671526	-1.402473
-1.60045623	-48.013472	-29.671526	-8.955527
2.04969790	-40.370615	-32.135384	-11.419384
-1.60035916	-40.029526	-34.850526	-11.760473
1.39973386	-41.431999	-31.073999	-5.179000
2.04975516	-40.370615	-32.135384	-1.061384
2.04967011	-40.370615	-35.191615	-4.117616
2.04960958	-40.370615	-37.314384	-6.240384
-0.80027938	-40.026419	-32.479580	-8.952419
-0.80032256	-40.026419	-34.847419	-6.584580
-0.80038028	-40.026419	-37.658580	-3.773419
-1.60030421	-40.029526	-34.850526	-1.402473
-1.60040458	-40.029526	-37.655472	-8.955527
-1.60024988	-40.029526	-32.476473	-3.776527
-0.80023646	-40.026419	-29.668419	-11.763580
2.04976709	-40.370615	-30.012615	-9.296616
2.04986522	-40.370615	-26.956384	-6.240384
-0.80017000	-40.026419	-29.668419	-1.405581
-0.80011636	-40.026419	-27.300580	-3.773419
-1.60015199	-40.029526	-27.297473	-8.955527
-1.60019268	-40.029526	-29.671526	-6.581473
1.39962301	-41.431999	-36.252999	0.000000
1.39959384	-41.431999	-36.252999	10.358000
1.39944077	-51.789999	-31.073999	5.179000
1.39948298	-46.610999	-36.252999	5.179000
2.04952918	-47.672383	-32.135384	6.240384
2.04959423	-45.549615	-32.135384	4.117616
2.04953600	-45.549615	-35.191615	1.061384
2.04944245	-47.672383	-37.314384	1.061384
2.04946263	-47.672383	-35.191615	9.296616
2.04947432	-45.549615	-37.314384	9.296616
2.04968927	-42.493383	-32.135384	1.061384
2.04943818	-50.728615	-32.135384	9.296616
2.04940001	-50.728615	-35.191615	6.240384
2.04956157	-42.493383	-37.314384	6.240384
2.04961526	-42.493383	-35.191615	4.117616
2.04937003	-50.728615	-37.314384	4.117616
-0.80048050	-48.016580	-32.479580	3.773419
-0.80040989	-45.205419	-32.479580	6.584580
-0.80058776	-48.016580	-37.658580	8.952419
-0.80046721	-45.205419	-34.847419	8.952419
-0.80050510	-45.205419	-37.658580	1.405581
-0.80052104	-48.016580	-34.847419	1.405581
-0.80035219	-42.837580	-32.479580	8.952419
-0.80054057	-50.384418	-32.479580	1.405581
-0.80044865	-42.837580	-37.658580	3.773419
-0.80058138	-50.384418	-34.847419	3.773419
-0.80063290	-50.384418	-37.658580	6.584580
-0.80039375	-42.837580	-34.847419	6.584580
-1.60046534	-42.834472	-37.655472	8.955527
-1.60059514	-50.387526	-34.850526	8.955527
-1.60062561	-50.387526	-37.655472	1.402473
-1.60038312	-42.834472	-34.850526	1.402473
-1.60033205	-42.834472	-32.476473	3.776527
-1.60054897	-50.387526	-32.476473	6.581473
-1.60057384	-48.013472	-37.655472	3.776527
-1.60045059	-45.208526	-34.850526	3.776527
-1.60051395	-45.208526	-37.655472	6.581473
-1.60052965	-48.013472	-34.850526	6.581473
-1.60049638	-48.013472	-32.476473	8.955527
-1.60039954	-45.208526	-32.476473	1.402473
2.04950425	-45.549615	-35.191615	11.419384
2.04941504	-47.672383	-37.314384	11.419384
2.04964952	-42.493383	-32.135384	11.419384
-0.80053674	-45.205419	-37.658580	11.763580
-0.80055190	-48.016580	-34.847419	11.763580
-0.80057047	-50.384418	-32.479580	11.763580
-1.60065162	-50.387526	-37.655472	11.760473
-1.60042116	-42.834472	-34.850526	11.760473
-1.60043666	-45.208526	-32.476473	11.760473
1.39958740	-46.610999	-31.073999	0.000000
2.04963054	-45.549615	-30.012615	6.240384
2.04957308	-47.672383	-30.012615	4.117616
2.04963116	-47.672383	-26.956384	1.061384
2.04967500	-45.549615	-26.956384	9.296616
2.04949006	-50.728615	-30.012615	1.061384
2.04971115	-42.493383	-30.012615	9.296616
2.04979682	-42.493383	-26.956384	6.240384
2.04953447	-50.728615	-26.956384	4.117616
-0.80034492	-45.205419	-29.668419	3.773419
-0.80043758	-48.016580	-29.668419	6.584580
-0.80040692	-48.016580	-27.300580	8.952419
-0.80029427	-45.205419	-27.300580	1.405581
-0.80051299	-50.384418	-29.668419	8.952419
-0.80026514	-42.837580	-29.668419	1.405581
-0.80021476	-42.837580	-27.300580	3.773419
-0.80046721	-50.384418	-27.300580	6.584580
-1.60023812	-42.834472	-27.297473	8.955527
-1.60045774	-50.387526	-27.297473	1.402473
-1.60049755	-50.387526	-29.671526	3.776527
-1.60027761	-42.834472	-29.671526	6.581473
-1.60038839	-48.013472	-27.297473	3.776527
-1.60030632	-45.208526	-27.297473	6.581473
-1.60036470	-45.208526	-29.671526	8.955527
-1.60042759	-48.013472	-29.671526	1.402473
1.39955974	-46.610999	-31.073999	10.358000
2.04959463	-47.672383	-26.956384	11.419384
2.04946051	-50.728615	-30.012615	11.419384
-0.80033742	-45.205419	-27.300580	11.763580
-0.80031011	-42.837580	-29.668419	11.763580
-1.60049172	-50.387526	-27.297473	11.760473
-1.60046317	-48.013472	-29.671526	11.760473
1.39974120	-41.431999	-31.073999	5.179000
2.04972863	-40.370615	-32.135384	9.296616
2.04966878	-40.370615	-35.191615	6.240384
2.04962274	-40.370615	-37.314384	4.117616
-0.80024109	-40.026419	-32.479580	1.405581
-0.80030517	-40.026419	-34.847419	3.773419
-0.80038397	-40.026419	-37.658580	6.584580
-1.60032614	-40.029526	-34.850526	8.955527
-1.60037320	-40.029526	-37.655472	1.402473
-1.60025403	-40.029526	-32.476473	6.581473
-0.80028761	-40.026419	-32.479580	11.763580
-1.60041181	-40.029526	-37.655472	11.760473
2.04981127	-40.370615	-30.012615	1.061384
2.04988495	-40.370615	-26.956384	4.117616
-0.80019617	-40.026419	-29.668419	8.952419
-0.80012107	-40.026419	-27.300580	6.584580
-1.60010569	-40.029526	-27.297473	1.402473
-1.60017141	-40.029526	-29.671526	3.776527
2.04976432	-40.370615	-30.012615	11.419384
-1.60016121	-40.029526	-27.297473	11.760473
1.39950319	-41.431999	-36.252999	20.716000
1.39939350	-51.789999	-31.073999	15.537000
1.39943235	-46.610999	-36.252999	15.537000
2.04946901	-47.672383	-32.135384	16.598384
2.04954067	-45.549615	-32.135384	14.475615
2.04939358	-47.672383	-35.191615	19.654615
2.04940395	-45.549615	-37.314384	19.654615
2.04937183	-50.728615	-32.135384	19.654615
2.04935105	-50.728615	-35.191615	16.598384
2.04949829	-42.493383	-37.314384	16.598384
2.04955997	-42.493383	-35.191615	14.475615
2.04933247	-50.728615	-37.314384	14.475615
-0.80052643	-48.016580	-32.479580	14.131419
-0.80047793	-45.205419	-32.479580	16.942580
-0.80064989	-48.016580	-37.658580	19.310419
-0.80054242	-45.205419	-34.847419	19.310419
-0.80044137	-42.837580	-32.479580	19.310419
-0.80049693	-42.837580	-37.658580	14.131419
-0.80062050	-50.384418	-34.847419	14.131419
-0.80068069	-50.384418	-37.658580	16.942580
-0.80046348	-42.837580	-34.847419	16.942580
-1.60054082	-42.834472	-37.655472	19.313526
-1.60065651	-50.387526	-34.850526	19.313526
-1.60038938	-42.834472	-32.476473	14.134527
-1.60060381	-50.387526	-32.476473	16.939473
-1.60061347	-48.013472	-37.655472	14.134527
-1.60049872	-45.208526	-34.850526	14.134527
-1.60057200	-45.208526	-37.655472	16.939473
-1.60058624	-48.013472	-34.850526	16.939473
-1.60056826	-48.013472	-32.476473	19.313526
1.39930566	-51.789999	-31.073999	25.895000
1.39933870	-46.610999	-36.252999	25.895000
2.04943536	-45.549615	-32.135384	24.833615
2.04941976	-45.549615	-35.191615	21.777384
2.04934172	-47.672383	-37.314384	21.777384
2.04954468	-42.493383	-32.135384	21.777384
2.04945151	-42.493383	-35.191615	24.833615
2.04925707	-50.728615	-37.314384	24.833615
-0.80061979	-48.016580	-32.479580	24.489419
-0.80061761	-45.205419	-37.658580	22.121580
-0.80063080	-48.016580	-34.847419	22.121580
-0.80064702	-50.384418	-32.479580	22.121580
-0.80059475	-42.837580	-37.658580	24.489419
-0.80070071	-50.384418	-34.847419	24.489419
-1.60071855	-50.387526	-37.655472	22.118473
-1.60051770	-42.834472	-34.850526	22.118473
-1.60050424	-42.834472	-32.476473	24.492526
-1.60069467	-48.013472	-37.655472	24.492526
-1.60059626	-45.208526	-34.850526	24.492526
-1.60053094	-45.208526	-32.476473	22.118473
2.04956053	-45.549615	-30.012615	16.598384
2.04952122	-47.672383	-30.012615	14.475615
2.04958021	-45.549615	-26.956384	19.654615
2.04961131	-42.493383	-30.012615	19.654615
2.04970863	-42.493383	-26.956384	16.598384
2.04948560	-50.728615	-26.956384	14.475615
-0.80040113	-45.205419	-29.668419	14.131419
-0.80050280	-48.016580	-29.668419	16.942580
-0.80048912	-48.016580	-27.300580	19.310419
-0.80058296	-50.384418	-29.668419	19.310419
-0.80028210	-42.837580	-27.300580	14.131419
-0.80052952	-50.384418	-27.300580	16.942580
-1.60034254	-42.834472	-27.297473	19.313526
-1.60054227	-50.387526	-29.671526	14.134527
-1.60035983	-42.834472	-29.671526	16.939473
-1.60044113	-48.013472	-27.297473	14.134527
-1.60038523	-45.208526	-27.297473	16.939473
-1.60045223	-45.208526	-29.671526	19.313526
1.39947367	-46.610999	-31.073999	20.716000
2.04941903	-47.672383	-30.012615	24.833615
2.04949797	-47.672383	-26.956384	21.777384
2.04938171	-50.728615	-30.012615	21.777384
2.04938894	-50.728615	-26.956384	24.833615
-0.80051394	-45.205419	-29.668419	24.489419
-0.80044624	-45.205419	-27.300580	22.121580
-0.80042329	-42.837580	-29.668419	22.121580
-0.80041551	-42.837580	-27.300580	24.489419
-1.60057831	-50.387526	-27.297473	22.118473
-1.60063328	-50.387526	-29.671526	24.492526
-1.60054741	-48.013472	-27.297473	24.492526
-1.60055369	-48.013472	-29.671526	22.118473
1.39966715	-41.431999	-31.073999	15.537000
2.04962627	-40.370615	-32.135384	19.654615
2.04959471	-40.370615	-35.191615	16.598384
2.04956682	-40.370615	-37.314384	14.475615
-0.80036475	-40.026419	-34.847419	14.131419
-0.80045473	-40.026419	-37.658580	16.942580
-1.60041877	-40.029526	-34.850526	19.313526
-1.60033905	-40.029526	-32.476473	16.939473
1.39953402	-41.431999	-31.073999	25.895000
2.04945722	-40.370615	-37.314384	24.833615
-0.80040448	-40.026419	-32.479580	22.121580
-0.80048379	-40.026419	-34.847419	24.489419
-1.60050972	-40.029526	-37.655472	22.118473
2.04980504	-40.370615	-26.956384	14.475615
-0.80030671	-40.026419	-29.668419	19.310419
-0.80022234	-40.026419	-27.300580	16.942580
-1.60024286	-40.029526	-29.671526	14.134527
2.04964144	-40.370615	-30.012615	21.777384
2.04965258	-40.370615	-26.956384	24.833615
-1.60029935	-40.029526	-27.297473	22.118473
-1.60038371	-40.029526	-29.671526	24.492526
1.39937383	-41.431999	-36.252999	31.073999
2.04936492	-47.672383	-32.135384	26.956384
2.04928899	-47.672383	-35.191615	30.012615
2.04929755	-45.549615	-37.314384	30.012615
2.04927095	-50.728615	-32.135384	30.012615
2.04926510	-50.728615	-35.191615	26.956384
2.04938927	-42.493383	-37.314384	26.956384
-0.80059262	-45.205419	-32.479580	27.300580
-0.80074596	-48.016580	-37.658580	29.668419
-0.80065678	-45.205419	-34.847419	29.668419
-0.80057475	-42.837580	-32.479580	29.668419
-0.80076338	-50.384418	-37.658580	27.300580
-0.80058075	-42.837580	-34.847419	27.300580
-1.60065552	-42.834472	-37.655472	29.671526
-1.60075149	-50.387526	-34.850526	29.671526
-1.60069782	-50.387526	-32.476473	27.297473
-1.60067106	-45.208526	-37.655472	27.297473
-1.60068302	-48.013472	-34.850526	27.297473
-1.60067801	-48.013472	-32.476473	29.671526
1.39919426	-51.789999	-31.073999	36.252999
1.39922083	-46.610999	-36.252999	36.252999
2.04923799	-47.672383	-32.135384	37.314384
2.04930188	-45.549615	-32.135384	35.191615
2.04930188	-45.549615	-35.191615	32.135384
2.04923799	-47.672383	-37.314384	32.135384
2.04940181	-42.493383	-32.135384	32.135384
2.04915792	-50.728615	-35.191615	37.314384
2.04925714	-42.493383	-37.314384	37.314384
2.04931455	-42.493383	-35.191615	35.191615
2.04915792	-50.728615	-37.314384	35.191615
-0.80074068	-48.016580	-32.479580	34.847419
-0.80072993	-45.205419	-32.479580	37.658580
-0.80072993	-45.205419	-37.658580	32.479580
-0.80074068	-48.016580	-34.847419	32.479580
-0.80075395	-50.384418	-32.479580	32.479580
-0.80072071	-42.837580	-37.658580	34.847419
-0.80080628	-50.384418	-34.847419	34.847419
-0.80086631	-50.384418	-37.658580	37.658580
-0.80072071	-42.837580	-34.847419	37.658580
-1.60081321	-50.387526	-37.655472	32.476473
-1.60064928	-42.834472	-34.850526	32.476473
-1.60064928	-42.834472	-32.476473	34.850526
-1.60081321	-50.387526	-32.476473	37.655472
-1.60080138	-48.013472	-37.655472	34.850526
-1.60072189	-45.208526	-34.850526	34.850526
-1.60079186	-45.208526	-37.655472	37.655472
-1.60080138	-48.013472	-34.850526	37.655472
-1.60065982	-45.208526	-32.476473	32.476473
2.04944088	-45.549615	-30.012615	26.956384
2.04944088	-45.549615	-26.956384	30.012615
2.04946547	-42.493383	-30.012615	30.012615
2.04956096	-42.493383	-26.956384	26.956384
-0.80061315	-48.016580	-29.668419	27.300580
-0.80061314	-48.016580	-27.300580	29.668419
-0.80069010	-50.384418	-29.668419	29.668419
-0.80063532	-50.384418	-27.300580	27.300580
-1.60049614	-42.834472	-27.297473	29.671526
-1.60049614	-42.834472	-29.671526	27.297473
-1.60051659	-45.208526	-27.297473	27.297473
-1.60058342	-45.208526	-29.671526	29.671526
1.39935013	-46.610999	-31.073999	31.073999
2.04929755	-45.549615	-30.012615	37.314384
2.04928899	-47.672383	-30.012615	35.191615
2.04936493	-47.672383	-26.956384	32.135384
2.04927095	-50.728615	-30.012615	32.135384
2.04938928	-42.493383	-26.956384	37.314384
2.04926510	-50.728615	-26.956384	35.191615
-0.80065678	-45.205419	-29.668419	34.847419
-0.80074595	-48.016580	-29.668419	37.658580
-0.80059262	-45.205419	-27.300580	32.479580
-0.80057475	-42.837580	-29.668419	32.479580
-0.80058075	-42.837580	-27.300580	34.847419
-0.80076338	-50.384418	-27.300580	37.658580
-1.60069782	-50.387526	-27.297473	32.476473
-1.60075149	-50.387526	-29.671526	34.850526
-1.60065552	-42.834472	-29.671526	37.655472
-1.60068302	-48.013472	-27.297473	34.850526
-1.60067106	-45.208526	-27.297473	37.655472
-1.60067801	-48.013472	-29.671526	32.476473
2.04947722	-40.370615	-32.135384	30.012615
2.04946876	-40.370615	-35.191615	26.956384
-0.80057358	-40.026419	-37.658580	27.300580
-1.60055671	-40.029526	-34.850526	29.671526
-1.60047951	-40.029526	-32.476473	27.297473
1.39937383	-41.431999	-31.073999	36.252999
2.04931902	-40.370615	-35.191615	37.314384
2.04931902	-40.370615	-37.314384	35.191615
-0.80056019	-40.026419	-32.479580	32.479580
-0.80063340	-40.026419	-34.847419	34.847419
-0.80071516	-40.026419	-37.658580	37.658580
-1.60064295	-40.029526	-37.655472	32.476473
-1.60064295	-40.029526	-32.476473	37.655472
-0.80046821	-40.026419	-29.668419	29.668419
-0.80038678	-40.026419	-27.300580	27.300580
2.04947722	-40.370615	-30.012615	32.135384
2.04946876	-40.370615	-26.956384	35.191615
-0.80057358	-40.026419	-27.300580	37.658580
-1.60047951	-40.029526	-27.297473	32.476473
-1.60055671	-40.029526	-29.671526	34.850526
1.39923002	-41.431999	-36.252999	41.431999
2.04916749	-47.672383	-35.191615	40.370615
2.04917424	-45.549615	-37.314384	40.370615
2.04915322	-50.728615	-32.135384	40.370615
-0.80085928	-48.016580	-37.658580	40.026419
-0.80078873	-45.205419	-34.847419	40.026419
-0.80072533	-42.837580	-32.479580	40.026419
-1.60078777	-42.834472	-37.655472	40.029526
-1.60086370	-50.387526	-34.850526	40.029526
-1.60080535	-48.013472	-32.476473	40.029526
1.39908871	-41.431999	-36.252999	51.789999
1.39907502	-51.789999	-31.073999	46.610999
1.39909571	-46.610999	-36.252999	46.610999
2.04910607	-47.672383	-32.135384	47.672383
2.04916124	-45.549615	-32.135384	45.549615
2.04917086	-45.549615	-35.191615	42.493383
2.04912070	-47.672383	-37.314384	42.493383
2.04904378	-47.672383	-35.191615	50.728615
2.04904898	-45.549615	-37.314384	50.728615
2.04924749	-42.493383	-32.135384	42.493383
2.04903276	-50.728615	-32.135384	50.728615
2.04904378	-50.728615	-35.191615	47.672383
2.04912070	-42.493383	-37.314384	47.672383
2.04917086	-42.493383	-35.191615	45.549615
2.04904898	-50.728615	-37.314384	45.549615
-0.80087043	-48.016580	-32.479580	45.205419
-0.80087043	-45.205419	-32.479580	48.016580
-0.80097618	-48.016580	-37.658580	50.384418
-0.80092175	-45.205419	-34.847419	50.384418
-0.80085505	-45.205419	-37.658580	42.837580
-0.80086346	-48.016580	-34.847419	42.837580
-0.80087388	-42.837580	-32.479580	50.384418
-0.80087388	-50.384418	-32.479580	42.837580
-0.80085505	-42.837580	-37.658580	45.205419
-0.80092175	-50.384418	-34.847419	45.205419
-0.80097618	-50.384418	-37.658580	48.016580
-0.80086346	-42.837580	-34.847419	48.016580
-1.60092104	-42.834472	-37.655472	50.387526
-1.60097963	-50.387526	-34.850526	50.387526
-1.60092104	-50.387526	-37.655472	42.834472
-1.60079259	-42.834472	-34.850526	42.834472
-1.60080064	-42.834472	-32.476473	45.208526
-1.60093445	-50.387526	-32.476473	48.013472
-1.60091790	-48.013472	-37.655472	45.208526
-1.60085596	-45.208526	-34.850526	45.208526
-1.60091790	-45.208526	-37.655472	48.013472
-1.60092527	-48.013472	-34.850526	48.013472
-1.60093445	-48.013472	-32.476473	50.387526
-1.60080064	-45.208526	-32.476473	42.834472
2.04928530	-45.549615	-26.956384	40.370615
2.04930381	-42.493383	-30.012615	40.370615
-0.80075472	-48.016580	-27.300580	40.026419
-0.80081481	-50.384418	-29.668419	40.026419
-1.60066591	-42.834472	-27.297473	40.029526
-1.60073193	-45.208526	-29.671526	40.029526
1.39921183	-46.610999	-31.073999	41.431999
2.04915141	-45.549615	-30.012615	47.672383
2.04915141	-47.672383	-30.012615	45.549615
2.04921956	-47.672383	-26.956384	42.493383
2.04913309	-45.549615	-26.956384	50.728615
2.04914676	-50.728615	-30.012615	42.493383
2.04914676	-42.493383	-30.012615	50.728615
[truncated: 49,905 more rows]
