# Supplementary material for: Resonating holes vs molecular spin-orbit coupled states in group-5 lacunar spinels
Source: Nat Commun. 2023 Aug 26;14:5218. doi: 10.1038/s41467-023-40811-y (PMC10460446; doi:10.1038/s41467-023-40811-y)
Supplement: Supplementary file 4 — Supplementary Data 1 [file 41467_2023_40811_MOESM4_ESM.zip › coords_pcf_gav4s8.csv]

# [V4S28Ga6]^25- embedded cluster: Point charge fields (PCF) in ORCA format (charge X Y Z)
# F-43m (HT-phase)
26526
2.07	-10.670820	-1.022090	-1.022090
2.07	-10.670820	-3.802275	-3.802275
-1.62	-10.959993	-3.513103	-1.311262
-1.62	-10.959993	-1.311262	-3.513103
2.07	-10.670820	-5.846455	3.802275
2.07	-10.670820	-3.802275	5.846455
-0.82	-10.898144	-1.249414	1.249414
-0.82	-10.898144	-3.574951	3.574951
-1.62	-10.959993	-6.135628	1.311262
-1.62	-10.959993	-1.311262	6.135628
2.07	-10.670820	3.802275	-5.846455
2.07	-10.670820	5.846455	-3.802275
-0.82	-10.898144	1.249414	-1.249414
-0.82	-10.898144	3.574951	-3.574951
-1.62	-10.959993	6.135628	-1.311262
-1.62	-10.959993	1.311262	-6.135628
2.07	-10.670820	1.022090	1.022090
2.07	-10.670820	3.802275	3.802275
-1.62	-10.959993	3.513103	1.311262
-1.62	-10.959993	1.311262	3.513103
2.07	-3.802275	-10.670820	-3.802275
2.07	-1.022090	-10.670820	-1.022090
-1.62	-1.311262	-10.959993	-3.513103
-1.62	-3.513103	-10.959993	-1.311262
2.07	-5.846455	-10.670820	3.802275
2.07	-3.802275	-10.670820	5.846455
-0.82	-3.574951	-10.898144	3.574951
-0.82	-1.249414	-10.898144	1.249414
-1.62	-1.311262	-10.959993	6.135628
-1.62	-6.135628	-10.959993	1.311262
2.07	-3.802275	-3.802275	-10.670820
2.07	-1.022090	-1.022090	-10.670820
-1.62	-1.311262	-3.513103	-10.959993
-1.62	-3.513103	-1.311262	-10.959993
1.48	-4.824365	-4.824365	-4.824365
2.07	-5.846455	-1.022090	-5.846455
2.07	-3.802275	-8.626640	-5.846455
2.07	-5.846455	-8.626640	-3.802275
2.07	-5.846455	-5.846455	-1.022090
2.07	-3.802275	-5.846455	-8.626640
2.07	-5.846455	-3.802275	-8.626640
2.07	-8.626640	-8.626640	-1.022090
2.07	-8.626640	-1.022090	-8.626640
2.07	-1.022090	-8.626640	-8.626640
2.07	-1.022090	-5.846455	-5.846455
2.07	-8.626640	-3.802275	-5.846455
2.07	-8.626640	-5.846455	-3.802275
-0.82	-3.574951	-8.399316	-3.574951
-0.82	-6.073779	-1.249414	-3.574951
-0.82	-6.073779	-8.399316	-6.073779
-0.82	-3.574951	-1.249414	-6.073779
-0.82	-3.574951	-3.574951	-8.399316
-0.82	-6.073779	-6.073779	-8.399316
-0.82	-6.073779	-3.574951	-1.249414
-0.82	-3.574951	-6.073779	-1.249414
-0.82	-1.249414	-1.249414	-8.399316
-0.82	-1.249414	-8.399316	-1.249414
-0.82	-8.399316	-1.249414	-1.249414
-0.82	-8.399316	-3.574951	-3.574951
-0.82	-1.249414	-6.073779	-3.574951
-0.82	-1.249414	-3.574951	-6.073779
-0.82	-8.399316	-6.073779	-6.073779
-1.62	-8.337468	-3.513103	-8.337468
-1.62	-1.311262	-6.135628	-8.337468
-1.62	-8.337468	-6.135628	-1.311262
-1.62	-8.337468	-8.337468	-3.513103
-1.62	-1.311262	-8.337468	-6.135628
-1.62	-8.337468	-1.311262	-6.135628
-1.62	-3.513103	-3.513103	-3.513103
-1.62	-6.135628	-6.135628	-3.513103
-1.62	-6.135628	-3.513103	-6.135628
-1.62	-3.513103	-6.135628	-6.135628
-1.62	-3.513103	-8.337468	-8.337468
-1.62	-6.135628	-1.311262	-8.337468
-1.62	-6.135628	-8.337468	-1.311262
1.48	-9.648730	-4.824365	0.000000
1.48	-4.824365	-4.824365	4.824365
1.48	-4.824365	-9.648730	0.000000
2.07	-3.802275	-8.626640	3.802275
2.07	-5.846455	-8.626640	5.846455
2.07	-5.846455	-5.846455	8.626640
2.07	-3.802275	-3.802275	8.626640
2.07	-8.626640	-3.802275	3.802275
2.07	-8.626640	-5.846455	5.846455
-0.82	-3.574951	-8.399316	6.073779
-0.82	-6.073779	-1.249414	6.073779
-0.82	-6.073779	-8.399316	3.574951
-0.82	-6.073779	-6.073779	1.249414
-0.82	-6.073779	-3.574951	8.399316
-0.82	-3.574951	-6.073779	8.399316
-0.82	-8.399316	-8.399316	1.249414
-0.82	-1.249414	-8.399316	8.399316
-0.82	-8.399316	-1.249414	8.399316
-0.82	-8.399316	-3.574951	6.073779
-0.82	-1.249414	-6.073779	6.073779
-0.82	-8.399316	-6.073779	3.574951
-1.62	-8.337468	-3.513103	1.311262
-1.62	-1.311262	-3.513103	8.337468
-1.62	-1.311262	-8.337468	3.513103
-1.62	-8.337468	-1.311262	3.513103
-1.62	-3.513103	-3.513103	6.135628
-1.62	-6.135628	-6.135628	6.135628
-1.62	-6.135628	-3.513103	3.513103
-1.62	-3.513103	-6.135628	3.513103
-1.62	-3.513103	-8.337468	1.311262
-1.62	-3.513103	-1.311262	8.337468
2.07	-3.802275	-5.846455	10.670820
2.07	-5.846455	-3.802275	10.670820
-0.82	-3.574951	-3.574951	10.898144
-0.82	-1.249414	-1.249414	10.898144
-1.62	-1.311262	-6.135628	10.959993
-1.62	-6.135628	-1.311262	10.959993
2.07	-5.846455	3.802275	-10.670820
2.07	-3.802275	5.846455	-10.670820
-0.82	-3.574951	3.574951	-10.898144
-0.82	-1.249414	1.249414	-10.898144
-1.62	-1.311262	6.135628	-10.959993
-1.62	-6.135628	1.311262	-10.959993
1.48	-9.648730	0.000000	-4.824365
1.48	-4.824365	4.824365	-4.824365
1.48	-4.824365	0.000000	-9.648730
2.07	-5.846455	8.626640	-5.846455
2.07	-3.802275	8.626640	-3.802275
2.07	-3.802275	3.802275	-8.626640
2.07	-5.846455	5.846455	-8.626640
2.07	-8.626640	5.846455	-5.846455
2.07	-8.626640	3.802275	-3.802275
-0.82	-6.073779	8.399316	-3.574951
-0.82	-6.073779	1.249414	-6.073779
-0.82	-3.574951	8.399316	-6.073779
-0.82	-3.574951	6.073779	-8.399316
-0.82	-6.073779	3.574951	-8.399316
-0.82	-6.073779	6.073779	-1.249414
-0.82	-8.399316	1.249414	-8.399316
-0.82	-1.249414	8.399316	-8.399316
-0.82	-8.399316	8.399316	-1.249414
-0.82	-8.399316	6.073779	-3.574951
-0.82	-1.249414	6.073779	-6.073779
-0.82	-8.399316	3.574951	-6.073779
-1.62	-1.311262	3.513103	-8.337468
-1.62	-8.337468	3.513103	-1.311262
-1.62	-8.337468	1.311262	-3.513103
-1.62	-1.311262	8.337468	-3.513103
-1.62	-3.513103	6.135628	-3.513103
-1.62	-6.135628	3.513103	-3.513103
-1.62	-6.135628	6.135628	-6.135628
-1.62	-3.513103	3.513103	-6.135628
-1.62	-3.513103	1.311262	-8.337468
-1.62	-3.513103	8.337468	-1.311262
1.48	-9.648730	4.824365	0.000000
1.48	-9.648730	0.000000	4.824365
1.48	-4.824365	4.824365	4.824365
2.07	-5.846455	8.626640	3.802275
2.07	-3.802275	8.626640	5.846455
2.07	-5.846455	1.022090	5.846455
2.07	-5.846455	3.802275	8.626640
2.07	-3.802275	5.846455	8.626640
2.07	-5.846455	5.846455	1.022090
2.07	-1.022090	8.626640	8.626640
2.07	-8.626640	1.022090	8.626640
2.07	-8.626640	8.626640	1.022090
2.07	-8.626640	5.846455	3.802275
2.07	-8.626640	3.802275	5.846455
2.07	-1.022090	5.846455	5.846455
-0.82	-3.574951	1.249414	6.073779
-0.82	-6.073779	8.399316	6.073779
-0.82	-6.073779	1.249414	3.574951
-0.82	-3.574951	8.399316	3.574951
-0.82	-3.574951	6.073779	1.249414
-0.82	-6.073779	3.574951	1.249414
-0.82	-6.073779	6.073779	8.399316
-0.82	-3.574951	3.574951	8.399316
-0.82	-8.399316	1.249414	1.249414
-0.82	-1.249414	8.399316	1.249414
-0.82	-1.249414	1.249414	8.399316
-0.82	-8.399316	6.073779	6.073779
-0.82	-1.249414	3.574951	6.073779
-0.82	-1.249414	6.073779	3.574951
-0.82	-8.399316	3.574951	3.574951
-1.62	-8.337468	6.135628	1.311262
-1.62	-1.311262	6.135628	8.337468
-1.62	-8.337468	3.513103	8.337468
-1.62	-8.337468	1.311262	6.135628
-1.62	-1.311262	8.337468	6.135628
-1.62	-8.337468	8.337468	3.513103
-1.62	-3.513103	6.135628	6.135628
-1.62	-6.135628	3.513103	6.135628
-1.62	-6.135628	6.135628	3.513103
-1.62	-3.513103	3.513103	3.513103
-1.62	-6.135628	8.337468	1.311262
-1.62	-6.135628	1.311262	8.337468
-1.62	-3.513103	8.337468	8.337468
1.48	-4.824365	0.000000	9.648730
1.48	-4.824365	9.648730	0.000000
2.07	-3.802275	3.802275	10.670820
2.07	-1.022090	1.022090	10.670820
-1.62	-1.311262	3.513103	10.959993
-1.62	-3.513103	1.311262	10.959993
2.07	-3.802275	10.670820	-5.846455
2.07	-5.846455	10.670820	-3.802275
-0.82	-3.574951	10.898144	-3.574951
-0.82	-1.249414	10.898144	-1.249414
-1.62	-1.311262	10.959993	-6.135628
-1.62	-6.135628	10.959993	-1.311262
2.07	-3.802275	10.670820	3.802275
2.07	-1.022090	10.670820	1.022090
-1.62	-1.311262	10.959993	3.513103
-1.62	-3.513103	10.959993	1.311262
2.07	3.802275	-10.670820	-5.846455
2.07	5.846455	-10.670820	-3.802275
-0.82	3.574951	-10.898144	-3.574951
-0.82	1.249414	-10.898144	-1.249414
-1.62	1.311262	-10.959993	-6.135628
-1.62	6.135628	-10.959993	-1.311262
2.07	3.802275	-10.670820	3.802275
2.07	1.022090	-10.670820	1.022090
-1.62	1.311262	-10.959993	3.513103
-1.62	3.513103	-10.959993	1.311262
2.07	3.802275	-5.846455	-10.670820
2.07	5.846455	-3.802275	-10.670820
-0.82	3.574951	-3.574951	-10.898144
-0.82	1.249414	-1.249414	-10.898144
-1.62	1.311262	-6.135628	-10.959993
-1.62	6.135628	-1.311262	-10.959993
1.48	0.000000	-4.824365	-9.648730
1.48	0.000000	-9.648730	-4.824365
1.48	4.824365	-4.824365	-4.824365
2.07	5.846455	-8.626640	-5.846455
2.07	3.802275	-8.626640	-3.802275
2.07	5.846455	-5.846455	-8.626640
2.07	3.802275	-3.802275	-8.626640
2.07	8.626640	-5.846455	-5.846455
2.07	8.626640	-3.802275	-3.802275
-0.82	6.073779	-8.399316	-3.574951
-0.82	3.574951	-8.399316	-6.073779
-0.82	6.073779	-1.249414	-6.073779
-0.82	6.073779	-3.574951	-8.399316
-0.82	3.574951	-6.073779	-8.399316
-0.82	6.073779	-6.073779	-1.249414
-0.82	1.249414	-8.399316	-8.399316
-0.82	8.399316	-1.249414	-8.399316
-0.82	8.399316	-8.399316	-1.249414
-0.82	8.399316	-6.073779	-3.574951
-0.82	8.399316	-3.574951	-6.073779
-0.82	1.249414	-6.073779	-6.073779
-1.62	1.311262	-3.513103	-8.337468
-1.62	8.337468	-3.513103	-1.311262
-1.62	1.311262	-8.337468	-3.513103
-1.62	8.337468	-1.311262	-3.513103
-1.62	6.135628	-3.513103	-3.513103
-1.62	3.513103	-6.135628	-3.513103
-1.62	3.513103	-3.513103	-6.135628
-1.62	6.135628	-6.135628	-6.135628
-1.62	3.513103	-1.311262	-8.337468
-1.62	3.513103	-8.337468	-1.311262
1.48	0.000000	-4.824365	9.648730
1.48	0.000000	-9.648730	4.824365
1.48	9.648730	-4.824365	0.000000
1.48	4.824365	-4.824365	4.824365
1.48	4.824365	-9.648730	0.000000
2.07	5.846455	-8.626640	3.802275
2.07	5.846455	-1.022090	5.846455
2.07	3.802275	-8.626640	5.846455
2.07	3.802275	-5.846455	8.626640
2.07	5.846455	-3.802275	8.626640
2.07	5.846455	-5.846455	1.022090
2.07	8.626640	-1.022090	8.626640
2.07	1.022090	-8.626640	8.626640
2.07	8.626640	-8.626640	1.022090
2.07	8.626640	-5.846455	3.802275
2.07	1.022090	-5.846455	5.846455
2.07	8.626640	-3.802275	5.846455
-0.82	6.073779	-8.399316	6.073779
-0.82	3.574951	-1.249414	6.073779
-0.82	3.574951	-8.399316	3.574951
-0.82	6.073779	-1.249414	3.574951
-0.82	6.073779	-3.574951	1.249414
-0.82	3.574951	-6.073779	1.249414
-0.82	3.574951	-3.574951	8.399316
-0.82	6.073779	-6.073779	8.399316
-0.82	1.249414	-8.399316	1.249414
-0.82	8.399316	-1.249414	1.249414
-0.82	1.249414	-1.249414	8.399316
-0.82	1.249414	-3.574951	6.073779
-0.82	8.399316	-6.073779	6.073779
-0.82	8.399316	-3.574951	3.574951
-0.82	1.249414	-6.073779	3.574951
-1.62	8.337468	-6.135628	1.311262
-1.62	8.337468	-3.513103	8.337468
-1.62	1.311262	-6.135628	8.337468
-1.62	1.311262	-8.337468	6.135628
-1.62	8.337468	-1.311262	6.135628
-1.62	8.337468	-8.337468	3.513103
-1.62	6.135628	-3.513103	6.135628
-1.62	3.513103	-6.135628	6.135628
-1.62	3.513103	-3.513103	3.513103
-1.62	6.135628	-6.135628	3.513103
-1.62	6.135628	-8.337468	1.311262
-1.62	3.513103	-8.337468	8.337468
-1.62	6.135628	-1.311262	8.337468
2.07	3.802275	-3.802275	10.670820
2.07	1.022090	-1.022090	10.670820
-1.62	1.311262	-3.513103	10.959993
-1.62	3.513103	-1.311262	10.959993
2.07	3.802275	3.802275	-10.670820
2.07	1.022090	1.022090	-10.670820
-1.62	1.311262	3.513103	-10.959993
-1.62	3.513103	1.311262	-10.959993
1.48	0.000000	4.824365	-9.648730
1.48	0.000000	9.648730	-4.824365
1.48	4.824365	4.824365	-4.824365
1.48	4.824365	0.000000	-9.648730
2.07	3.802275	8.626640	-5.846455
2.07	5.846455	1.022090	-5.846455
2.07	5.846455	8.626640	-3.802275
2.07	5.846455	5.846455	-1.022090
2.07	5.846455	3.802275	-8.626640
2.07	3.802275	5.846455	-8.626640
2.07	8.626640	8.626640	-1.022090
2.07	1.022090	8.626640	-8.626640
2.07	8.626640	1.022090	-8.626640
2.07	8.626640	3.802275	-5.846455
2.07	1.022090	5.846455	-5.846455
2.07	8.626640	5.846455	-3.802275
-0.82	6.073779	1.249414	-3.574951
-0.82	3.574951	8.399316	-3.574951
-0.82	3.574951	1.249414	-6.073779
-0.82	6.073779	8.399316	-6.073779
-0.82	6.073779	6.073779	-8.399316
-0.82	3.574951	3.574951	-8.399316
-0.82	3.574951	6.073779	-1.249414
-0.82	6.073779	3.574951	-1.249414
-0.82	1.249414	1.249414	-8.399316
-0.82	8.399316	1.249414	-1.249414
-0.82	1.249414	8.399316	-1.249414
-0.82	1.249414	6.073779	-3.574951
-0.82	8.399316	3.574951	-3.574951
-0.82	8.399316	6.073779	-6.073779
-0.82	1.249414	3.574951	-6.073779
-1.62	1.311262	6.135628	-8.337468
-1.62	8.337468	3.513103	-8.337468
-1.62	8.337468	6.135628	-1.311262
-1.62	8.337468	8.337468	-3.513103
-1.62	8.337468	1.311262	-6.135628
-1.62	1.311262	8.337468	-6.135628
-1.62	6.135628	6.135628	-3.513103
-1.62	3.513103	3.513103	-3.513103
-1.62	3.513103	6.135628	-6.135628
-1.62	6.135628	3.513103	-6.135628
-1.62	6.135628	1.311262	-8.337468
-1.62	3.513103	8.337468	-8.337468
-1.62	6.135628	8.337468	-1.311262
1.48	9.648730	0.000000	-4.824365
1.48	0.000000	4.824365	9.648730
1.48	9.648730	4.824365	0.000000
1.48	0.000000	9.648730	4.824365
1.48	4.824365	4.824365	4.824365
2.07	3.802275	8.626640	3.802275
2.07	5.846455	8.626640	5.846455
2.07	3.802275	3.802275	8.626640
2.07	5.846455	5.846455	8.626640
2.07	8.626640	3.802275	3.802275
2.07	8.626640	5.846455	5.846455
-0.82	6.073779	1.249414	6.073779
-0.82	3.574951	8.399316	6.073779
-0.82	6.073779	8.399316	3.574951
-0.82	6.073779	6.073779	1.249414
-0.82	3.574951	6.073779	8.399316
-0.82	6.073779	3.574951	8.399316
-0.82	8.399316	8.399316	1.249414
-0.82	8.399316	1.249414	8.399316
-0.82	1.249414	8.399316	8.399316
-0.82	1.249414	6.073779	6.073779
-0.82	8.399316	3.574951	6.073779
-0.82	8.399316	6.073779	3.574951
-1.62	8.337468	3.513103	1.311262
-1.62	1.311262	3.513103	8.337468
-1.62	8.337468	1.311262	3.513103
-1.62	1.311262	8.337468	3.513103
-1.62	6.135628	6.135628	6.135628
-1.62	3.513103	3.513103	6.135628
-1.62	3.513103	6.135628	3.513103
-1.62	6.135628	3.513103	3.513103
-1.62	3.513103	8.337468	1.311262
-1.62	3.513103	1.311262	8.337468
1.48	4.824365	0.000000	9.648730
1.48	4.824365	9.648730	0.000000
1.48	9.648730	0.000000	4.824365
2.07	5.846455	3.802275	10.670820
2.07	3.802275	5.846455	10.670820
-0.82	3.574951	3.574951	10.898144
-0.82	1.249414	1.249414	10.898144
-1.62	1.311262	6.135628	10.959993
-1.62	6.135628	1.311262	10.959993
2.07	3.802275	10.670820	-3.802275
2.07	1.022090	10.670820	-1.022090
-1.62	1.311262	10.959993	-3.513103
-1.62	3.513103	10.959993	-1.311262
2.07	5.846455	10.670820	3.802275
2.07	3.802275	10.670820	5.846455
-0.82	3.574951	10.898144	3.574951
-0.82	1.249414	10.898144	1.249414
-1.62	1.311262	10.959993	6.135628
-1.62	6.135628	10.959993	1.311262
2.07	10.670820	-3.802275	-5.846455
2.07	10.670820	-5.846455	-3.802275
-0.82	10.898144	-1.249414	-1.249414
-0.82	10.898144	-3.574951	-3.574951
-1.62	10.959993	-6.135628	-1.311262
-1.62	10.959993	-1.311262	-6.135628
2.07	10.670820	-1.022090	1.022090
2.07	10.670820	-3.802275	3.802275
-1.62	10.959993	-3.513103	1.311262
-1.62	10.959993	-1.311262	3.513103
2.07	10.670820	1.022090	-1.022090
2.07	10.670820	3.802275	-3.802275
-1.62	10.959993	3.513103	-1.311262
-1.62	10.959993	1.311262	-3.513103
2.07	10.670820	5.846455	3.802275
2.07	10.670820	3.802275	5.846455
-0.82	10.898144	1.249414	1.249414
-0.82	10.898144	3.574951	3.574951
-1.62	10.959993	6.135628	1.311262
-1.62	10.959993	1.311262	6.135628
1.47810136	-33.770556	-33.770556	-33.770556
1.47785251	-33.770556	-38.594921	-38.594921
2.06814316	-34.792646	-29.968281	-34.792646
2.06799596	-32.748466	-37.572831	-34.792646
2.06826940	-32.748466	-29.968281	-32.748466
2.06799696	-34.792646	-37.572831	-32.748466
2.06814614	-34.792646	-34.792646	-29.968281
2.06827144	-32.748466	-32.748466	-29.968281
2.06799478	-32.748466	-34.792646	-37.572831
2.06799476	-34.792646	-32.748466	-37.572831
2.06845580	-29.968281	-29.968281	-29.968281
2.06798870	-37.572831	-37.572831	-29.968281
2.06798500	-37.572831	-29.968281	-37.572831
2.06798508	-29.968281	-37.572831	-37.572831
2.06814323	-29.968281	-34.792646	-34.792646
2.06799591	-37.572831	-32.748466	-34.792646
2.06799693	-37.572831	-34.792646	-32.748466
2.06826945	-29.968281	-32.748466	-32.748466
-0.82193330	-32.521142	-37.345507	-32.521142
-0.82180165	-35.019970	-30.195605	-32.521142
-0.82205787	-35.019970	-37.345507	-35.019970
-0.82180308	-32.521142	-30.195605	-35.019970
-0.82193566	-32.521142	-32.521142	-37.345507
-0.82205882	-35.019970	-35.019970	-37.345507
-0.82180005	-35.019970	-32.521142	-30.195605
-0.82180002	-32.521142	-35.019970	-30.195605
-0.82216672	-37.345507	-37.345507	-37.345507
-0.82181427	-30.195605	-30.195605	-37.345507
-0.82181016	-30.195605	-37.345507	-30.195605
-0.82181026	-37.345507	-30.195605	-30.195605
-0.82193336	-37.345507	-32.521142	-32.521142
-0.82180158	-30.195605	-35.019970	-32.521142
-0.82180305	-30.195605	-32.521142	-35.019970
-0.82205789	-37.345507	-35.019970	-35.019970
-1.62205415	-37.283659	-32.459294	-37.283659
-1.62194588	-30.257453	-35.081818	-37.283659
-1.62164912	-30.257453	-32.459294	-30.257453
-1.62194230	-37.283659	-35.081818	-30.257453
-1.62205201	-37.283659	-37.283659	-32.459294
-1.62165083	-30.257453	-30.257453	-32.459294
-1.62194491	-30.257453	-37.283659	-35.081818
-1.62194499	-37.283659	-30.257453	-35.081818
-1.62178567	-32.459294	-32.459294	-32.459294
-1.62193525	-35.081818	-35.081818	-32.459294
-1.62193664	-35.081818	-32.459294	-35.081818
-1.62193661	-32.459294	-35.081818	-35.081818
-1.62205411	-32.459294	-37.283659	-37.283659
-1.62194594	-35.081818	-30.257453	-37.283659
-1.62194228	-35.081818	-37.283659	-30.257453
-1.62164916	-32.459294	-30.257453	-30.257453
1.47836800	-33.770556	-33.770556	-24.121826
1.47808540	-33.770556	-38.594921	-28.946191
2.06843374	-34.792646	-29.968281	-25.143916
2.06824027	-32.748466	-37.572831	-25.143916
2.06857969	-32.748466	-29.968281	-23.099736
2.06822367	-34.792646	-37.572831	-23.099736
2.06838748	-34.792646	-34.792646	-20.319551
2.06854911	-32.748466	-32.748466	-20.319551
2.06826352	-32.748466	-34.792646	-27.924101
2.06826349	-34.792646	-32.748466	-27.924101
2.06879419	-29.968281	-29.968281	-20.319551
2.06818953	-37.572831	-37.572831	-20.319551
2.06825046	-37.572831	-29.968281	-27.924101
2.06825057	-29.968281	-37.572831	-27.924101
2.06843383	-29.968281	-34.792646	-25.143916
2.06824020	-37.572831	-32.748466	-25.143916
2.06822364	-37.572831	-34.792646	-23.099736
2.06857976	-29.968281	-32.748466	-23.099736
-0.82168922	-32.521142	-37.345507	-22.872412
-0.82151765	-35.019970	-30.195605	-22.872412
-0.82182713	-35.019970	-37.345507	-25.371240
-0.82149143	-32.521142	-30.195605	-25.371240
-0.82164574	-32.521142	-32.521142	-27.696777
-0.82180903	-35.019970	-35.019970	-27.696777
-0.82154111	-35.019970	-32.521142	-20.546875
-0.82154107	-32.521142	-35.019970	-20.546875
-0.82194854	-37.345507	-37.345507	-27.696777
-0.82148022	-30.195605	-30.195605	-27.696777
-0.82155430	-30.195605	-37.345507	-20.546875
-0.82155442	-37.345507	-30.195605	-20.546875
-0.82168929	-37.345507	-32.521142	-22.872412
-0.82151755	-30.195605	-35.019970	-22.872412
-0.82149137	-30.195605	-32.521142	-25.371240
-0.82182716	-37.345507	-35.019970	-25.371240
-1.62180349	-37.283659	-32.459294	-27.634928
-1.62166012	-30.257453	-35.081818	-27.634928
-1.62134265	-30.257453	-32.459294	-20.608723
-1.62172175	-37.283659	-35.081818	-20.608723
-1.62184067	-37.283659	-37.283659	-22.810563
-1.62131599	-30.257453	-30.257453	-22.810563
-1.62168005	-30.257453	-37.283659	-25.433088
-1.62168016	-37.283659	-30.257453	-25.433088
-1.62149713	-32.459294	-32.459294	-22.810563
-1.62169226	-35.081818	-35.081818	-22.810563
-1.62166908	-35.081818	-32.459294	-25.433088
-1.62166904	-32.459294	-35.081818	-25.433088
-1.62180342	-32.459294	-37.283659	-27.634928
-1.62166020	-35.081818	-30.257453	-27.634928
-1.62172172	-35.081818	-37.283659	-20.608723
-1.62134271	-32.459294	-30.257453	-20.608723
1.47860114	-33.770556	-33.770556	-14.473095
1.47830074	-33.770556	-38.594921	-19.297461
2.06869718	-34.792646	-29.968281	-15.495185
2.06845453	-32.748466	-37.572831	-15.495185
2.06885347	-32.748466	-29.968281	-13.451005
2.06841234	-34.792646	-37.572831	-13.451005
2.06857771	-34.792646	-34.792646	-10.670820
2.06877351	-32.748466	-32.748466	-10.670820
2.06851501	-32.748466	-34.792646	-18.275371
2.06851497	-34.792646	-32.748466	-18.275371
2.06907873	-29.968281	-29.968281	-10.670820
2.06834329	-37.572831	-37.572831	-10.670820
2.06849817	-37.572831	-29.968281	-18.275371
2.06849831	-29.968281	-37.572831	-18.275371
2.06869729	-29.968281	-34.792646	-15.495185
2.06845446	-37.572831	-32.748466	-15.495185
2.06841231	-37.572831	-34.792646	-13.451005
2.06885355	-29.968281	-32.748466	-13.451005
-0.82148454	-32.521142	-37.345507	-13.223681
-0.82127274	-35.019970	-30.195605	-13.223681
-0.82162593	-35.019970	-37.345507	-15.722510
-0.82120344	-32.521142	-30.195605	-15.722510
-0.82137117	-32.521142	-32.521142	-18.048046
-0.82157936	-35.019970	-35.019970	-18.048046
-0.82133329	-35.019970	-32.521142	-10.898144
-0.82133324	-32.521142	-35.019970	-10.898144
-0.82175273	-37.345507	-37.345507	-18.048046
-0.82115377	-30.195605	-30.195605	-18.048046
-0.82134949	-30.195605	-37.345507	-10.898144
-0.82134961	-37.345507	-30.195605	-10.898144
-0.82148461	-37.345507	-32.521142	-13.223681
-0.82127264	-30.195605	-35.019970	-13.223681
-0.82120338	-30.195605	-32.521142	-15.722510
-0.82162596	-37.345507	-35.019970	-15.722510
-1.62157312	-37.283659	-32.459294	-17.986198
-1.62139063	-30.257453	-35.081818	-17.986198
-1.62108832	-30.257453	-32.459294	-10.959993
-1.62154917	-37.283659	-35.081818	-10.959993
-1.62166783	-37.283659	-37.283659	-13.161833
-1.62101755	-30.257453	-30.257453	-13.161833
-1.62144308	-30.257453	-37.283659	-15.784358
-1.62144320	-37.283659	-30.257453	-15.784358
-1.62124781	-32.459294	-32.459294	-13.161833
-1.62148887	-35.081818	-35.081818	-13.161833
-1.62142912	-35.081818	-32.459294	-15.784358
-1.62142907	-32.459294	-35.081818	-15.784358
-1.62157304	-32.459294	-37.283659	-17.986198
-1.62139073	-35.081818	-30.257453	-17.986198
-1.62154914	-35.081818	-37.283659	-10.959993
-1.62108837	-32.459294	-30.257453	-10.959993
1.47874998	-33.770556	-33.770556	-4.824365
1.47846279	-33.770556	-38.594921	-9.648730
2.06887682	-34.792646	-29.968281	-5.846455
2.06859583	-32.748466	-37.572831	-5.846455
2.06902393	-32.748466	-29.968281	-3.802275
2.06852310	-34.792646	-37.572831	-3.802275
2.06867008	-34.792646	-34.792646	-1.022090
2.06888527	-32.748466	-32.748466	-1.022090
2.06870327	-32.748466	-34.792646	-8.626640
2.06870324	-34.792646	-32.748466	-8.626640
2.06922657	-29.968281	-29.968281	-1.022090
2.06841581	-37.572831	-37.572831	-1.022090
2.06868305	-37.572831	-29.968281	-8.626640
2.06868316	-29.968281	-37.572831	-8.626640
2.06887690	-29.968281	-34.792646	-5.846455
2.06859577	-37.572831	-32.748466	-5.846455
2.06852307	-37.572831	-34.792646	-3.802275
2.06902398	-29.968281	-32.748466	-3.802275
-0.82136455	-32.521142	-37.345507	-3.574951
-0.82112509	-35.019970	-30.195605	-3.574951
-0.82149319	-35.019970	-37.345507	-6.073779
-0.82100194	-32.521142	-30.195605	-6.073779
-0.82116391	-32.521142	-32.521142	-8.399316
-0.82141119	-35.019970	-35.019970	-8.399316
-0.82122906	-35.019970	-32.521142	-1.249414
-0.82122903	-32.521142	-35.019970	-1.249414
-0.82161277	-37.345507	-37.345507	-8.399316
-0.82089894	-30.195605	-30.195605	-8.399316
-0.82124711	-30.195605	-37.345507	-1.249414
-0.82124719	-37.345507	-30.195605	-1.249414
-0.82136460	-37.345507	-32.521142	-3.574951
-0.82112501	-30.195605	-35.019970	-3.574951
-0.82100189	-30.195605	-32.521142	-6.073779
-0.82149322	-37.345507	-35.019970	-6.073779
-1.62140472	-37.283659	-32.459294	-8.337468
-1.62118837	-30.257453	-35.081818	-8.337468
-1.62095579	-30.257453	-32.459294	-1.311262
-1.62146448	-37.283659	-35.081818	-1.311262
-1.62156914	-37.283659	-37.283659	-3.513103
-1.62083173	-30.257453	-30.257453	-3.513103
-1.62128249	-30.257453	-37.283659	-6.135628
-1.62128259	-37.283659	-30.257453	-6.135628
-1.62109752	-32.459294	-32.459294	-3.513103
-1.62137012	-35.081818	-35.081818	-3.513103
-1.62126607	-35.081818	-32.459294	-6.135628
-1.62126603	-32.459294	-35.081818	-6.135628
-1.62140465	-32.459294	-37.283659	-8.337468
-1.62118846	-35.081818	-30.257453	-8.337468
-1.62146446	-35.081818	-37.283659	-1.311262
-1.62095583	-32.459294	-30.257453	-1.311262
1.47876771	-33.770556	-33.770556	4.824365
1.47853245	-33.770556	-38.594921	0.000000
2.06891482	-34.792646	-29.968281	3.802275
2.06862400	-32.748466	-37.572831	3.802275
2.06902870	-32.748466	-29.968281	5.846455
2.06852389	-34.792646	-37.572831	5.846455
2.06863338	-34.792646	-34.792646	8.626640
2.06884233	-32.748466	-32.748466	8.626640
2.06877649	-32.748466	-34.792646	1.022090
2.06877646	-34.792646	-32.748466	1.022090
2.06917262	-29.968281	-29.968281	8.626640
2.06838579	-37.572831	-37.572831	8.626640
2.06875467	-37.572831	-29.968281	1.022090
2.06875475	-29.968281	-37.572831	1.022090
2.06891487	-29.968281	-34.792646	3.802275
2.06862397	-37.572831	-32.748466	3.802275
2.06852388	-37.572831	-34.792646	5.846455
2.06902873	-29.968281	-32.748466	5.846455
-0.82136620	-32.521142	-37.345507	6.073779
-0.82112562	-35.019970	-30.195605	6.073779
-0.82146487	-35.019970	-37.345507	3.574951
-0.82095459	-32.521142	-30.195605	3.574951
-0.82108451	-32.521142	-32.521142	1.249414
-0.82134895	-35.019970	-35.019970	1.249414
-0.82126523	-35.019970	-32.521142	8.399316
-0.82126521	-32.521142	-35.019970	8.399316
-0.82156235	-37.345507	-37.345507	1.249414
-0.82079747	-30.195605	-30.195605	1.249414
-0.82128288	-30.195605	-37.345507	8.399316
-0.82128291	-37.345507	-30.195605	8.399316
-0.82136623	-37.345507	-32.521142	6.073779
-0.82112558	-30.195605	-35.019970	6.073779
-0.82095457	-30.195605	-32.521142	3.574951
-0.82146488	-37.345507	-35.019970	3.574951
-1.62134296	-37.283659	-32.459294	1.311262
-1.62111196	-30.257453	-35.081818	1.311262
-1.62099828	-30.257453	-32.459294	8.337468
-1.62149406	-37.283659	-35.081818	8.337468
-1.62157203	-37.283659	-37.283659	6.135628
-1.62083143	-30.257453	-30.257453	6.135628
-1.62124610	-30.257453	-37.283659	3.513103
-1.62124616	-37.283659	-30.257453	3.513103
-1.62109892	-32.459294	-32.459294	6.135628
-1.62137259	-35.081818	-35.081818	6.135628
-1.62122891	-35.081818	-32.459294	3.513103
-1.62122889	-32.459294	-35.081818	3.513103
-1.62134292	-32.459294	-37.283659	1.311262
-1.62111201	-35.081818	-30.257453	1.311262
-1.62149405	-35.081818	-37.283659	8.337468
-1.62099829	-32.459294	-30.257453	8.337468
1.47848721	-33.770556	-38.594921	9.648730
1.47864413	-33.770556	-33.770556	14.473095
2.06879210	-34.792646	-29.968281	13.451005
2.06852698	-32.748466	-37.572831	13.451005
2.06885971	-32.748466	-29.968281	15.495185
2.06841176	-34.792646	-37.572831	15.495185
2.06847640	-34.792646	-34.792646	18.275371
2.06865598	-32.748466	-32.748466	18.275371
2.06870652	-32.748466	-34.792646	10.670820
2.06870651	-34.792646	-32.748466	10.670820
2.06893311	-29.968281	-29.968281	18.275371
2.06825960	-37.572831	-37.572831	18.275371
2.06868592	-37.572831	-29.968281	10.670820
2.06868595	-29.968281	-37.572831	10.670820
2.06879212	-29.968281	-34.792646	13.451005
2.06852696	-37.572831	-32.748466	13.451005
2.06841176	-37.572831	-34.792646	15.495185
2.06885972	-29.968281	-32.748466	15.495185
-0.82149226	-32.521142	-37.345507	15.722510
-0.82127902	-35.019970	-30.195605	15.722510
-0.82155216	-35.019970	-37.345507	13.223681
-0.82108617	-32.521142	-30.195605	13.223681
-0.82116610	-32.521142	-32.521142	10.898144
-0.82141521	-35.019970	-35.019970	10.898144
-0.82143309	-35.019970	-32.521142	18.048046
-0.82143308	-32.521142	-35.019970	18.048046
-0.82161764	-37.345507	-37.345507	10.898144
-0.82089804	-30.195605	-30.195605	10.898144
-0.82144827	-30.195605	-37.345507	18.048046
-0.82144828	-37.345507	-30.195605	18.048046
-0.82149227	-37.345507	-32.521142	15.722510
-0.82127901	-30.195605	-35.019970	15.722510
-0.82108616	-30.195605	-32.521142	13.223681
-0.82155217	-37.345507	-35.019970	13.223681
-1.62141034	-37.283659	-32.459294	10.959993
-1.62119286	-30.257453	-35.081818	10.959993
-1.62120458	-30.257453	-32.459294	17.986198
-1.62163154	-37.283659	-35.081818	17.986198
-1.62167795	-37.283659	-37.283659	15.784358
-1.62102435	-30.257453	-30.257453	15.784358
-1.62135010	-30.257453	-37.283659	13.161833
-1.62135012	-37.283659	-30.257453	13.161833
-1.62125657	-32.459294	-32.459294	15.784358
-1.62149872	-35.081818	-35.081818	15.784358
-1.62133436	-35.081818	-32.459294	13.161833
-1.62133435	-32.459294	-35.081818	13.161833
-1.62141033	-32.459294	-37.283659	10.959993
-1.62119289	-35.081818	-30.257453	10.959993
-1.62163154	-35.081818	-37.283659	17.986198
-1.62120459	-32.459294	-30.257453	17.986198
1.47833820	-33.770556	-38.594921	19.297461
1.47841717	-33.770556	-33.770556	24.121826
2.06854913	-34.792646	-29.968281	23.099736
2.06833225	-32.748466	-37.572831	23.099736
2.06857587	-32.748466	-29.968281	25.143916
2.06821682	-34.792646	-37.572831	25.143916
2.06824296	-34.792646	-34.792646	27.924101
2.06838396	-32.748466	-32.748466	27.924101
2.06851390	-32.748466	-34.792646	20.319551
2.06851390	-34.792646	-32.748466	20.319551
2.06859446	-29.968281	-29.968281	27.924101
2.06806803	-37.572831	-37.572831	27.924101
2.06849665	-37.572831	-29.968281	20.319551
2.06849666	-29.968281	-37.572831	20.319551
2.06854913	-29.968281	-34.792646	23.099736
2.06833224	-37.572831	-32.748466	23.099736
2.06821682	-37.572831	-34.792646	25.143916
2.06857587	-29.968281	-32.748466	25.143916
-0.82170681	-32.521142	-37.345507	25.371240
-0.82153581	-35.019970	-30.195605	25.371240
-0.82173155	-35.019970	-37.345507	22.872412
-0.82135037	-32.521142	-30.195605	22.872412
-0.82138281	-32.521142	-32.521142	20.546875
-0.82159161	-35.019970	-35.019970	20.546875
-0.82168317	-35.019970	-32.521142	27.696777
-0.82168317	-32.521142	-35.019970	27.696777
-0.82176504	-37.345507	-37.345507	20.546875
-0.82116407	-30.195605	-30.195605	20.546875
-0.82169508	-30.195605	-37.345507	27.696777
-0.82169508	-37.345507	-30.195605	27.696777
-0.82170681	-37.345507	-32.521142	25.371240
-0.82153581	-30.195605	-35.019970	25.371240
-0.82135037	-30.195605	-32.521142	22.872412
-0.82173155	-37.345507	-35.019970	22.872412
-1.62158815	-37.283659	-32.459294	20.608723
-1.62140578	-30.257453	-35.081818	20.608723
-1.62150548	-30.257453	-32.459294	27.634928
-1.62184098	-37.283659	-35.081818	27.634928
-1.62185998	-37.283659	-37.283659	25.433088
-1.62133877	-30.257453	-30.257453	25.433088
-1.62156300	-30.257453	-37.283659	22.810563
-1.62156301	-37.283659	-30.257453	22.810563
-1.62151889	-32.459294	-32.459294	25.433088
-1.62171271	-35.081818	-35.081818	25.433088
-1.62155014	-35.081818	-32.459294	22.810563
-1.62155013	-32.459294	-35.081818	22.810563
-1.62158814	-32.459294	-37.283659	20.608723
-1.62140579	-35.081818	-30.257453	20.608723
-1.62184097	-35.081818	-37.283659	27.634928
-1.62150548	-32.459294	-30.257453	27.634928
1.47812341	-33.770556	-38.594921	28.946191
1.47814391	-33.770556	-33.770556	33.770556
2.06825276	-34.792646	-29.968281	32.748466
2.06808731	-32.748466	-37.572831	32.748466
2.06825276	-32.748466	-29.968281	34.792646
2.06798203	-34.792646	-37.572831	34.792646
2.06798203	-34.792646	-34.792646	37.572831
2.06808731	-32.748466	-32.748466	37.572831
2.06825276	-32.748466	-34.792646	29.968281
2.06825276	-34.792646	-32.748466	29.968281
2.06823945	-29.968281	-29.968281	37.572831
2.06784770	-37.572831	-37.572831	37.572831
2.06823944	-37.572831	-29.968281	29.968281
2.06823944	-29.968281	-37.572831	29.968281
2.06825276	-29.968281	-34.792646	32.748466
2.06808731	-37.572831	-32.748466	32.748466
2.06798203	-37.572831	-34.792646	34.792646
2.06825276	-29.968281	-32.748466	34.792646
-0.82196073	-32.521142	-37.345507	35.019970
-0.82183166	-35.019970	-30.195605	35.019970
-0.82196073	-35.019970	-37.345507	32.521142
-0.82167023	-32.521142	-30.195605	32.521142
-0.82167023	-32.521142	-32.521142	30.195605
-0.82183166	-35.019970	-35.019970	30.195605
-0.82196073	-35.019970	-32.521142	37.345507
-0.82196073	-32.521142	-35.019970	37.345507
-0.82196960	-37.345507	-37.345507	30.195605
-0.82150666	-30.195605	-30.195605	30.195605
-0.82196959	-30.195605	-37.345507	37.345507
-0.82196959	-37.345507	-30.195605	37.345507
-0.82196073	-37.345507	-32.521142	35.019970
-0.82183166	-30.195605	-35.019970	35.019970
-0.82167023	-30.195605	-32.521142	32.521142
-0.82196073	-37.345507	-35.019970	32.521142
-1.62182946	-37.283659	-32.459294	30.257453
-1.62168834	-30.257453	-35.081818	30.257453
-1.62182946	-30.257453	-32.459294	37.283659
-1.62207997	-37.283659	-35.081818	37.283659
-1.62207998	-37.283659	-37.283659	35.081818
-1.62168834	-30.257453	-30.257453	35.081818
-1.62182946	-30.257453	-37.283659	32.459294
-1.62182946	-37.283659	-30.257453	32.459294
-1.62181967	-32.459294	-32.459294	35.081818
-1.62196574	-35.081818	-35.081818	35.081818
-1.62181968	-35.081818	-32.459294	32.459294
-1.62181968	-32.459294	-35.081818	32.459294
-1.62182946	-32.459294	-37.283659	30.257453
-1.62168834	-35.081818	-30.257453	30.257453
-1.62207997	-35.081818	-37.283659	37.283659
-1.62182946	-32.459294	-30.257453	37.283659
1.47808240	-38.594921	-28.946191	-33.770556
1.47835940	-33.770556	-24.121826	-33.770556
1.47808032	-33.770556	-28.946191	-38.594921
2.06837379	-34.792646	-20.319551	-34.792646
2.06825858	-32.748466	-27.924101	-34.792646
2.06853464	-32.748466	-20.319551	-32.748466
2.06825979	-34.792646	-27.924101	-32.748466
2.06842875	-34.792646	-25.143916	-29.968281
2.06857124	-32.748466	-23.099736	-29.968281
2.06823174	-32.748466	-25.143916	-37.572831
2.06821344	-34.792646	-23.099736	-37.572831
2.06877915	-29.968281	-20.319551	-29.968281
2.06824880	-37.572831	-27.924101	-29.968281
2.06817715	-37.572831	-20.319551	-37.572831
2.06824442	-29.968281	-27.924101	-37.572831
2.06842531	-29.968281	-25.143916	-34.792646
2.06821466	-37.572831	-23.099736	-34.792646
2.06823416	-37.572831	-25.143916	-32.748466
2.06856893	-29.968281	-23.099736	-32.748466
-0.82164980	-32.521142	-27.696777	-32.521142
-0.82155400	-35.019970	-20.546875	-32.521142
-0.82181397	-35.019970	-27.696777	-35.019970
-0.82155548	-32.521142	-20.546875	-35.019970
-0.82170039	-32.521142	-22.872412	-37.345507
-0.82183491	-35.019970	-25.371240	-37.345507
-0.82152589	-35.019970	-22.872412	-30.195605
-0.82149670	-32.521142	-25.371240	-30.195605
-0.82195384	-37.345507	-27.696777	-37.345507
-0.82156943	-30.195605	-20.546875	-37.345507
-0.82148280	-30.195605	-27.696777	-30.195605
-0.82156528	-37.345507	-20.546875	-30.195605
-0.82169792	-37.345507	-22.872412	-32.521142
-0.82149860	-30.195605	-25.371240	-32.521142
-0.82152925	-30.195605	-22.872412	-35.019970
-0.82183388	-37.345507	-25.371240	-35.019970
-1.62185043	-37.283659	-22.810563	-37.283659
-1.62168869	-30.257453	-25.433088	-37.283659
-1.62132595	-30.257453	-22.810563	-30.257453
-1.62168456	-37.283659	-25.433088	-30.257453
-1.62180700	-37.283659	-27.634928	-32.459294
-1.62135778	-30.257453	-20.608723	-32.459294
-1.62166577	-30.257453	-27.634928	-35.081818
-1.62173389	-37.283659	-20.608723	-35.081818
-1.62150750	-32.459294	-22.810563	-32.459294
-1.62167520	-35.081818	-25.433088	-32.459294
-1.62170247	-35.081818	-22.810563	-35.081818
-1.62167678	-32.459294	-25.433088	-35.081818
-1.62180948	-32.459294	-27.634928	-37.283659
-1.62173483	-35.081818	-20.608723	-37.283659
-1.62166253	-35.081818	-27.634928	-30.257453
-1.62135595	-32.459294	-20.608723	-30.257453
1.47834297	-38.594921	-28.946191	-24.121826
1.47871520	-33.770556	-24.121826	-24.121826
1.47838830	-33.770556	-28.946191	-28.946191
2.06874879	-34.792646	-20.319551	-25.143916
2.06858982	-32.748466	-27.924101	-25.143916
2.06894562	-32.748466	-20.319551	-23.099736
2.06856663	-34.792646	-27.924101	-23.099736
2.06875709	-34.792646	-25.143916	-20.319551
2.06895161	-32.748466	-23.099736	-20.319551
2.06858632	-32.748466	-25.143916	-27.924101
2.06856043	-34.792646	-23.099736	-27.924101
2.06924643	-29.968281	-20.319551	-20.319551
2.06851928	-37.572831	-27.924101	-20.319551
2.06850954	-37.572831	-20.319551	-27.924101
2.06860434	-29.968281	-27.924101	-27.924101
2.06882277	-29.968281	-25.143916	-25.143916
2.06852928	-37.572831	-23.099736	-25.143916
2.06853197	-37.572831	-25.143916	-23.099736
2.06899559	-29.968281	-23.099736	-23.099736
-0.82131389	-32.521142	-27.696777	-22.872412
-0.82118302	-35.019970	-20.546875	-22.872412
-0.82150632	-35.019970	-27.696777	-25.371240
-0.82114710	-32.521142	-20.546875	-25.371240
-0.82132087	-32.521142	-22.872412	-27.696777
-0.82150900	-35.019970	-25.371240	-27.696777
-0.82117858	-35.019970	-22.872412	-20.546875
-0.82113805	-32.521142	-25.371240	-20.546875
-0.82167036	-37.345507	-27.696777	-27.696777
-0.82113141	-30.195605	-20.546875	-27.696777
-0.82111862	-30.195605	-27.696777	-20.546875
-0.82123274	-37.345507	-20.546875	-20.546875
-0.82137999	-37.345507	-22.872412	-22.872412
-0.82110415	-30.195605	-25.371240	-22.872412
-0.82110874	-30.195605	-22.872412	-25.371240
-0.82153343	-37.345507	-25.371240	-25.371240
-1.62153135	-37.283659	-22.810563	-27.634928
-1.62130471	-30.257453	-25.433088	-27.634928
-1.62089851	-30.257453	-22.810563	-20.608723
-1.62139022	-37.283659	-25.433088	-20.608723
-1.62152563	-37.283659	-27.634928	-22.810563
-1.62090391	-30.257453	-20.608723	-22.810563
-1.62130168	-30.257453	-27.634928	-25.433088
-1.62139732	-37.283659	-20.608723	-25.433088
-1.62111818	-32.459294	-22.810563	-22.810563
-1.62134957	-35.081818	-25.433088	-22.810563
-1.62135345	-35.081818	-22.810563	-25.433088
-1.62131727	-32.459294	-25.433088	-25.433088
-1.62147438	-32.459294	-27.634928	-27.634928
-1.62137088	-35.081818	-20.608723	-27.634928
-1.62136071	-35.081818	-27.634928	-20.608723
-1.62094198	-32.459294	-20.608723	-20.608723
1.47856964	-38.594921	-28.946191	-14.473095
1.47904522	-33.770556	-24.121826	-14.473095
1.47868951	-33.770556	-28.946191	-19.297461
2.06910738	-34.792646	-20.319551	-15.495185
2.06889863	-32.748466	-27.924101	-15.495185
2.06933098	-32.748466	-20.319551	-13.451005
2.06883659	-34.792646	-27.924101	-13.451005
2.06903095	-34.792646	-25.143916	-10.670820
2.06927916	-32.748466	-23.099736	-10.670820
2.06893881	-32.748466	-25.143916	-18.275371
2.06890321	-34.792646	-23.099736	-18.275371
2.06966954	-29.968281	-20.319551	-10.670820
2.06873657	-37.572831	-27.924101	-10.670820
2.06883398	-37.572831	-20.319551	-18.275371
2.06896374	-29.968281	-27.924101	-18.275371
2.06920985	-29.968281	-25.143916	-15.495185
2.06881861	-37.572831	-23.099736	-15.495185
2.06879204	-37.572831	-25.143916	-13.451005
2.06940077	-29.968281	-23.099736	-13.451005
-0.82101399	-32.521142	-27.696777	-13.223681
-0.82084563	-35.019970	-20.546875	-13.223681
-0.82122299	-35.019970	-27.696777	-15.722510
-0.82074602	-32.521142	-20.546875	-15.722510
-0.82093884	-32.521142	-22.872412	-18.048046
-0.82119268	-35.019970	-25.371240	-18.048046
-0.82088402	-35.019970	-22.872412	-10.898144
-0.82083107	-32.521142	-25.371240	-10.898144
-0.82140334	-37.345507	-27.696777	-18.048046
-0.82067327	-30.195605	-20.546875	-18.048046
-0.82080551	-30.195605	-27.696777	-10.898144
-0.82095397	-37.345507	-20.546875	-10.898144
-0.82110027	-37.345507	-22.872412	-13.223681
-0.82073855	-30.195605	-25.371240	-13.223681
-0.82069162	-30.195605	-22.872412	-15.722510
-0.82125838	-37.345507	-25.371240	-15.722510
-1.62122384	-37.283659	-22.810563	-17.986198
-1.62091693	-30.257453	-25.433088	-17.986198
-1.62051659	-30.257453	-22.810563	-10.959993
-1.62114835	-37.283659	-25.433088	-10.959993
-1.62128394	-37.283659	-27.634928	-13.161833
-1.62046945	-30.257453	-20.608723	-13.161833
-1.62095270	-30.257453	-27.634928	-15.784358
-1.62108189	-37.283659	-20.608723	-15.784358
-1.62075964	-32.459294	-22.810563	-13.161833
-1.62106152	-35.081818	-25.433088	-13.161833
-1.62102305	-35.081818	-22.810563	-15.784358
-1.62097399	-32.459294	-25.433088	-15.784358
-1.62114710	-32.459294	-27.634928	-17.986198
-1.62100937	-35.081818	-20.608723	-17.986198
-1.62111117	-35.081818	-27.634928	-10.959993
-1.62057607	-32.459294	-20.608723	-10.959993
1.47871354	-38.594921	-28.946191	-4.824365
1.47926909	-33.770556	-24.121826	-4.824365
1.47892980	-33.770556	-28.946191	-9.648730
2.06936553	-34.792646	-20.319551	-5.846455
2.06911545	-32.748466	-27.924101	-5.846455
2.06958679	-32.748466	-20.319551	-3.802275
2.06900413	-34.792646	-27.924101	-3.802275
2.06917190	-34.792646	-25.143916	-1.022090
2.06945381	-32.748466	-23.099736	-1.022090
2.06922014	-32.748466	-25.143916	-8.626640
2.06917466	-34.792646	-23.099736	-8.626640
2.06990891	-29.968281	-20.319551	-1.022090
2.06884407	-37.572831	-27.924101	-1.022090
2.06908724	-37.572831	-20.319551	-8.626640
2.06925221	-29.968281	-27.924101	-8.626640
2.06949494	-29.968281	-25.143916	-5.846455
2.06901853	-37.572831	-23.099736	-5.846455
2.06895209	-37.572831	-25.143916	-3.802275
2.06967408	-29.968281	-23.099736	-3.802275
-0.82082652	-32.521142	-27.696777	-3.574951
-0.82063091	-35.019970	-20.546875	-3.574951
-0.82102550	-35.019970	-27.696777	-6.073779
-0.82044677	-32.521142	-20.546875	-6.073779
-0.82063108	-32.521142	-22.872412	-8.399316
-0.82094779	-35.019970	-25.371240	-8.399316
-0.82072762	-35.019970	-22.872412	-1.249414
-0.82066631	-32.521142	-25.371240	-1.249414
-0.82120303	-37.345507	-27.696777	-8.399316
-0.82028797	-30.195605	-20.546875	-8.399316
-0.82063656	-30.195605	-27.696777	-1.249414
-0.82080800	-37.345507	-20.546875	-1.249414
-0.82092835	-37.345507	-22.872412	-3.574951
-0.82050046	-30.195605	-25.371240	-3.574951
-0.82037639	-30.195605	-22.872412	-6.073779
-0.82106798	-37.345507	-25.371240	-6.073779
-1.62098806	-37.283659	-22.810563	-8.337468
-1.62060341	-30.257453	-25.433088	-8.337468
-1.62030055	-30.257453	-22.810563	-1.311262
-1.62102373	-37.283659	-25.433088	-1.311262
-1.62113921	-37.283659	-27.634928	-3.513103
-1.62017678	-30.257453	-20.608723	-3.513103
-1.62069834	-30.257453	-27.634928	-6.135628
-1.62085809	-37.283659	-20.608723	-6.135628
-1.62052852	-32.459294	-22.810563	-3.513103
-1.62088372	-35.081818	-25.433088	-3.513103
-1.62078583	-35.081818	-22.810563	-6.135628
-1.62072495	-32.459294	-25.433088	-6.135628
-1.62089212	-32.459294	-27.634928	-8.337468
-1.62072314	-35.081818	-20.608723	-8.337468
-1.62098168	-35.081818	-27.634928	-1.311262
-1.62037184	-32.459294	-20.608723	-1.311262
1.47873034	-38.594921	-28.946191	4.824365
1.47930045	-33.770556	-24.121826	4.824365
1.47903970	-33.770556	-28.946191	0.000000
2.06942529	-34.792646	-20.319551	3.802275
2.06916365	-32.748466	-27.924101	3.802275
2.06959954	-32.748466	-20.319551	5.846455
2.06900861	-34.792646	-27.924101	5.846455
2.06911982	-34.792646	-25.143916	8.626640
2.06939193	-32.748466	-23.099736	8.626640
2.06933783	-32.748466	-25.143916	1.022090
2.06928711	-34.792646	-23.099736	1.022090
2.06982953	-29.968281	-20.319551	8.626640
2.06880233	-37.572831	-27.924101	8.626640
2.06919020	-37.572831	-20.319551	1.022090
2.06937370	-29.968281	-27.924101	1.022090
2.06956357	-29.968281	-25.143916	3.802275
2.06906165	-37.572831	-23.099736	3.802275
2.06895581	-37.572831	-25.143916	5.846455
2.06968909	-29.968281	-23.099736	5.846455
-0.82082488	-32.521142	-27.696777	6.073779
-0.82062786	-35.019970	-20.546875	6.073779
-0.82097940	-35.019970	-27.696777	3.574951
-0.82036886	-32.521142	-20.546875	3.574951
-0.82050385	-32.521142	-22.872412	1.249414
-0.82085125	-35.019970	-25.371240	1.249414
-0.82077805	-35.019970	-22.872412	8.399316
-0.82071860	-32.521142	-25.371240	8.399316
-0.82112689	-37.345507	-27.696777	1.249414
-0.82011967	-30.195605	-20.546875	1.249414
-0.82068984	-30.195605	-27.696777	8.399316
-0.82085618	-37.345507	-20.546875	8.399316
-0.82092802	-37.345507	-22.872412	6.073779
-0.82049516	-30.195605	-25.371240	6.073779
-0.82029267	-30.195605	-22.872412	3.574951
-0.82102410	-37.345507	-25.371240	3.574951
-1.62089689	-37.283659	-22.810563	1.311262
-1.62047403	-30.257453	-25.433088	1.311262
-1.62036295	-30.257453	-22.810563	8.337468
-1.62106443	-37.283659	-25.433088	8.337468
-1.62114095	-37.283659	-27.634928	6.135628
-1.62016845	-30.257453	-20.608723	6.135628
-1.62063365	-30.257453	-27.634928	3.513103
-1.62080374	-37.283659	-20.608723	3.513103
-1.62052544	-32.459294	-22.810563	6.135628
-1.62088399	-35.081818	-25.433088	6.135628
-1.62072696	-35.081818	-22.810563	3.513103
-1.62066206	-32.459294	-25.433088	3.513103
-1.62079149	-32.459294	-27.634928	1.311262
-1.62060815	-35.081818	-20.608723	1.311262
-1.62102346	-35.081818	-27.634928	8.337468
-1.62043175	-32.459294	-20.608723	8.337468
1.47897304	-33.770556	-28.946191	9.648730
1.47861055	-38.594921	-28.946191	14.473095
1.47911617	-33.770556	-24.121826	14.473095
2.06924865	-34.792646	-20.319551	13.451005
2.06901578	-32.748466	-27.924101	13.451005
2.06934874	-32.748466	-20.319551	15.495185
2.06884228	-34.792646	-27.924101	15.495185
2.06888977	-34.792646	-25.143916	18.275371
2.06911310	-32.748466	-23.099736	18.275371
2.06923279	-32.748466	-25.143916	10.670820
2.06918575	-34.792646	-23.099736	10.670820
2.06945978	-29.968281	-20.319551	18.275371
2.06862201	-37.572831	-27.924101	18.275371
2.06909541	-37.572831	-20.319551	10.670820
2.06926592	-29.968281	-27.924101	10.670820
2.06936871	-29.968281	-25.143916	13.451005
2.06892479	-37.572831	-23.099736	13.451005
2.06879625	-37.572831	-25.143916	15.495185
2.06942218	-29.968281	-23.099736	15.495185
-0.82101745	-32.521142	-27.696777	15.722510
-0.82084814	-35.019970	-20.546875	15.722510
-0.82110845	-35.019970	-27.696777	13.223681
-0.82056523	-32.521142	-20.546875	13.223681
-0.82062606	-32.521142	-22.872412	10.898144
-0.82094793	-35.019970	-25.371240	10.898144
-0.82102120	-35.019970	-22.872412	18.048046
-0.82097271	-32.521142	-25.371240	18.048046
-0.82120585	-37.345507	-27.696777	10.898144
-0.82027447	-30.195605	-20.546875	10.898144
-0.82094942	-30.195605	-27.696777	18.048046
-0.82108557	-37.345507	-20.546875	18.048046
-0.82110601	-37.345507	-22.872412	15.722510
-0.82073744	-30.195605	-25.371240	15.722510
-0.82049971	-30.195605	-22.872412	13.223681
-0.82114875	-37.345507	-25.371240	13.223681
-1.62099158	-37.283659	-22.810563	10.959993
-1.62060059	-30.257453	-25.433088	10.959993
-1.62068411	-30.257453	-22.810563	17.986198
-1.62126018	-37.283659	-25.433088	17.986198
-1.62129331	-37.283659	-27.634928	15.784358
-1.62046794	-30.257453	-20.608723	15.784358
-1.62079790	-30.257453	-27.634928	13.161833
-1.62094878	-37.283659	-20.608723	13.161833
-1.62076369	-32.459294	-22.810563	15.784358
-1.62106929	-35.081818	-25.433088	15.784358
-1.62088034	-35.081818	-22.810563	13.161833
-1.62082290	-32.459294	-25.433088	13.161833
-1.62089370	-32.459294	-27.634928	10.959993
-1.62072348	-35.081818	-20.608723	10.959993
-1.62122568	-35.081818	-27.634928	17.986198
-1.62073800	-32.459294	-20.608723	17.986198
1.47875080	-33.770556	-28.946191	19.297461
1.47839006	-38.594921	-28.946191	24.121826
1.47878880	-33.770556	-24.121826	24.121826
2.06890774	-34.792646	-20.319551	23.099736
2.06872688	-32.748466	-27.924101	23.099736
2.06894489	-32.748466	-20.319551	25.143916
2.06856239	-34.792646	-27.924101	25.143916
2.06856239	-34.792646	-25.143916	27.924101
2.06872688	-32.748466	-23.099736	27.924101
2.06894489	-32.748466	-25.143916	20.319551
2.06890774	-34.792646	-23.099736	20.319551
2.06897087	-29.968281	-20.319551	27.924101
2.06835773	-37.572831	-27.924101	27.924101
2.06883559	-37.572831	-20.319551	20.319551
2.06897087	-29.968281	-27.924101	20.319551
2.06899726	-29.968281	-25.143916	23.099736
2.06865569	-37.572831	-23.099736	23.099736
2.06852660	-37.572831	-25.143916	25.143916
2.06899726	-29.968281	-23.099736	25.143916
-0.82133252	-32.521142	-27.696777	25.371240
-0.82120393	-35.019970	-20.546875	25.371240
-0.82136799	-35.019970	-27.696777	22.872412
-0.82094796	-32.521142	-20.546875	22.872412
-0.82094797	-32.521142	-22.872412	20.546875
-0.82120394	-35.019970	-25.371240	20.546875
-0.82136799	-35.019970	-22.872412	27.696777
-0.82133252	-32.521142	-25.371240	27.696777
-0.82141559	-37.345507	-27.696777	20.546875
-0.82067905	-30.195605	-20.546875	20.546875
-0.82131560	-30.195605	-27.696777	27.696777
-0.82141558	-37.345507	-20.546875	27.696777
-0.82140002	-37.345507	-22.872412	25.371240
-0.82112297	-30.195605	-25.371240	25.371240
-0.82090011	-30.195605	-22.872412	22.872412
-0.82140002	-37.345507	-25.371240	22.872412
-1.62123996	-37.283659	-22.810563	20.608723
-1.62092994	-30.257453	-25.433088	20.608723
-1.62112391	-30.257453	-22.810563	27.634928
-1.62154772	-37.283659	-25.433088	27.634928
-1.62154773	-37.283659	-27.634928	25.433088
-1.62092993	-30.257453	-20.608723	25.433088
-1.62112391	-30.257453	-27.634928	22.810563
-1.62123995	-37.283659	-20.608723	22.810563
-1.62114292	-32.459294	-22.810563	25.433088
-1.62137288	-35.081818	-25.433088	25.433088
-1.62118693	-35.081818	-22.810563	22.810563
-1.62114292	-32.459294	-25.433088	22.810563
-1.62116151	-32.459294	-27.634928	20.608723
-1.62102497	-35.081818	-20.608723	20.608723
-1.62152146	-35.081818	-27.634928	27.634928
-1.62116150	-32.459294	-20.608723	27.634928
1.47844497	-33.770556	-28.946191	28.946191
1.47812341	-38.594921	-28.946191	33.770556
1.47841717	-33.770556	-24.121826	33.770556
2.06851391	-34.792646	-20.319551	32.748466
2.06838396	-32.748466	-27.924101	32.748466
2.06851391	-32.748466	-20.319551	34.792646
2.06824296	-34.792646	-27.924101	34.792646
2.06821682	-34.792646	-25.143916	37.572831
2.06833225	-32.748466	-23.099736	37.572831
2.06857587	-32.748466	-25.143916	29.968281
2.06854913	-34.792646	-23.099736	29.968281
2.06849665	-29.968281	-20.319551	37.572831
2.06806803	-37.572831	-27.924101	37.572831
2.06849666	-37.572831	-20.319551	29.968281
2.06859446	-29.968281	-27.924101	29.968281
2.06857587	-29.968281	-25.143916	32.748466
2.06833225	-37.572831	-23.099736	32.748466
2.06821682	-37.572831	-25.143916	34.792646
2.06854913	-29.968281	-23.099736	34.792646
-0.82168317	-32.521142	-27.696777	35.019970
-0.82159160	-35.019970	-20.546875	35.019970
-0.82168317	-35.019970	-27.696777	32.521142
-0.82138281	-32.521142	-20.546875	32.521142
-0.82135037	-32.521142	-22.872412	30.195605
-0.82153581	-35.019970	-25.371240	30.195605
-0.82173154	-35.019970	-22.872412	37.345507
-0.82170681	-32.521142	-25.371240	37.345507
-0.82169508	-37.345507	-27.696777	30.195605
-0.82116407	-30.195605	-20.546875	30.195605
-0.82169508	-30.195605	-27.696777	37.345507
-0.82176503	-37.345507	-20.546875	37.345507
-0.82173154	-37.345507	-22.872412	35.019970
-0.82153581	-30.195605	-25.371240	35.019970
-0.82135037	-30.195605	-22.872412	32.521142
-0.82170681	-37.345507	-25.371240	32.521142
-1.62156300	-37.283659	-22.810563	30.257453
-1.62133877	-30.257453	-25.433088	30.257453
-1.62156300	-30.257453	-22.810563	37.283659
-1.62185998	-37.283659	-25.433088	37.283659
-1.62184097	-37.283659	-27.634928	35.081818
-1.62140578	-30.257453	-20.608723	35.081818
-1.62150548	-30.257453	-27.634928	32.459294
-1.62158814	-37.283659	-20.608723	32.459294
-1.62155013	-32.459294	-22.810563	35.081818
-1.62171271	-35.081818	-25.433088	35.081818
-1.62155013	-35.081818	-22.810563	32.459294
-1.62151889	-32.459294	-25.433088	32.459294
-1.62150548	-32.459294	-27.634928	30.257453
-1.62140578	-35.081818	-20.608723	30.257453
-1.62184097	-35.081818	-27.634928	37.283659
-1.62158814	-32.459294	-20.608723	37.283659
1.47828760	-38.594921	-19.297461	-33.770556
1.47857626	-33.770556	-14.473095	-33.770556
1.47828561	-33.770556	-19.297461	-38.594921
2.06854709	-34.792646	-10.670820	-34.792646
2.06849690	-32.748466	-18.275371	-34.792646
2.06873794	-32.748466	-10.670820	-32.748466
2.06849807	-34.792646	-18.275371	-32.748466
2.06867476	-34.792646	-15.495185	-29.968281
2.06882329	-32.748466	-13.451005	-29.968281
2.06843278	-32.748466	-15.495185	-37.572831
2.06838887	-34.792646	-13.451005	-37.572831
2.06903497	-29.968281	-10.670820	-29.968281
2.06848378	-37.572831	-18.275371	-29.968281
2.06831822	-37.572831	-10.670820	-37.572831
2.06847955	-29.968281	-18.275371	-37.572831
2.06867166	-29.968281	-15.495185	-34.792646
2.06838979	-37.572831	-13.451005	-34.792646
2.06843483	-37.572831	-15.495185	-32.748466
2.06882134	-29.968281	-13.451005	-32.748466
-0.82139009	-32.521142	-18.048046	-32.521142
-0.82136508	-35.019970	-10.898144	-32.521142
-0.82159639	-35.019970	-18.048046	-35.019970
-0.82136609	-32.521142	-10.898144	-35.019970
-0.82151051	-32.521142	-13.223681	-37.345507
-0.82164587	-35.019970	-15.722510	-37.345507
-0.82130029	-35.019970	-13.223681	-30.195605
-0.82122775	-32.521142	-15.722510	-30.195605
-0.82176799	-37.345507	-18.048046	-37.345507
-0.82138203	-30.195605	-10.898144	-37.345507
-0.82117426	-30.195605	-18.048046	-30.195605
-0.82137920	-37.345507	-10.898144	-30.195605
-0.82150862	-37.345507	-13.223681	-32.521142
-0.82122953	-30.195605	-15.722510	-32.521142
-0.82130301	-30.195605	-13.223681	-35.019970
-0.82164500	-37.345507	-15.722510	-35.019970
-1.62168980	-37.283659	-13.161833	-37.283659
-1.62146619	-30.257453	-15.784358	-37.283659
-1.62105214	-30.257453	-13.161833	-30.257453
-1.62146254	-37.283659	-15.784358	-30.257453
-1.62158879	-37.283659	-17.986198	-32.459294
-1.62112740	-30.257453	-10.959993	-32.459294
-1.62141073	-30.257453	-17.986198	-35.081818
-1.62157596	-37.283659	-10.959993	-35.081818
-1.62127786	-32.459294	-13.161833	-32.459294
-1.62145051	-35.081818	-15.784358	-32.459294
-1.62151423	-35.081818	-13.161833	-35.081818
-1.62145190	-32.459294	-15.784358	-35.081818
-1.62159111	-32.459294	-17.986198	-37.283659
-1.62157658	-35.081818	-10.959993	-37.283659
-1.62140755	-35.081818	-17.986198	-30.257453
-1.62112606	-32.459294	-10.959993	-30.257453
1.47861539	-38.594921	-19.297461	-24.121826
1.47902124	-33.770556	-14.473095	-24.121826
1.47867504	-33.770556	-19.297461	-28.946191
2.06899507	-34.792646	-10.670820	-25.143916
2.06892439	-32.748466	-18.275371	-25.143916
2.06923891	-32.748466	-10.670820	-23.099736
2.06889296	-34.792646	-18.275371	-23.099736
2.06909384	-34.792646	-15.495185	-20.319551
2.06930689	-32.748466	-13.451005	-20.319551
2.06887422	-32.748466	-15.495185	-27.924101
2.06880912	-34.792646	-13.451005	-27.924101
2.06962354	-29.968281	-10.670820	-20.319551
2.06882972	-37.572831	-18.275371	-20.319551
2.06870622	-37.572831	-10.670820	-27.924101
2.06894459	-29.968281	-18.275371	-27.924101
2.06918328	-29.968281	-15.495185	-25.143916
2.06876950	-37.572831	-13.451005	-25.143916
2.06880326	-37.572831	-15.495185	-23.099736
2.06936710	-29.968281	-13.451005	-23.099736
-0.82095078	-32.521142	-18.048046	-22.872412
-0.82091762	-35.019970	-10.898144	-22.872412
-0.82120628	-35.019970	-18.048046	-25.371240
-0.82087139	-32.521142	-10.898144	-25.371240
-0.82104569	-32.521142	-13.223681	-27.696777
-0.82124408	-35.019970	-15.722510	-27.696777
-0.82086749	-35.019970	-13.223681	-20.546875
-0.82076138	-32.521142	-15.722510	-20.546875
-0.82141719	-37.345507	-18.048046	-27.696777
-0.82085033	-30.195605	-10.898144	-27.696777
-0.82068144	-30.195605	-18.048046	-20.546875
-0.82098035	-37.345507	-10.898144	-20.546875
-0.82112190	-37.345507	-13.223681	-22.872412
-0.82071422	-30.195605	-15.722510	-22.872412
-0.82077427	-30.195605	-13.223681	-25.371240
-0.82127563	-37.345507	-15.722510	-25.371240
-1.62130859	-37.283659	-13.161833	-27.634928
-1.62097918	-30.257453	-15.784358	-27.634928
-1.62050025	-30.257453	-13.161833	-20.608723
-1.62109307	-37.283659	-15.784358	-20.608723
-1.62123297	-37.283659	-17.986198	-22.810563
-1.62056230	-30.257453	-10.959993	-22.810563
-1.62093455	-30.257453	-17.986198	-25.433088
-1.62117833	-37.283659	-10.959993	-25.433088
-1.62078940	-32.459294	-13.161833	-22.810563
-1.62103965	-35.081818	-15.784358	-22.810563
-1.62108872	-35.081818	-13.161833	-25.433088
-1.62099650	-32.459294	-15.784358	-25.433088
-1.62116480	-32.459294	-17.986198	-27.634928
-1.62114534	-35.081818	-10.959993	-27.634928
-1.62101573	-35.081818	-17.986198	-20.608723
-1.62061333	-32.459294	-10.959993	-20.608723
1.47891272	-38.594921	-19.297461	-14.473095
1.47945380	-33.770556	-14.473095	-14.473095
1.47907701	-33.770556	-19.297461	-19.297461
2.06943864	-34.792646	-10.670820	-15.495185
2.06934656	-32.748466	-18.275371	-15.495185
2.06972695	-32.748466	-10.670820	-13.451005
2.06925861	-34.792646	-18.275371	-13.451005
2.06945968	-34.792646	-15.495185	-10.670820
2.06974295	-32.748466	-13.451005	-10.670820
2.06933651	-32.748466	-15.495185	-18.275371
2.06924216	-34.792646	-13.451005	-18.275371
2.07017948	-29.968281	-10.670820	-10.670820
2.06911976	-37.572831	-18.275371	-10.670820
2.06909660	-37.572831	-10.670820	-18.275371
2.06944084	-29.968281	-18.275371	-18.275371
2.06971383	-29.968281	-15.495185	-15.495185
2.06913124	-37.572831	-13.451005	-15.495185
2.06913769	-37.572831	-15.495185	-13.451005
2.06991543	-29.968281	-13.451005	-13.451005
-0.82053489	-32.521142	-18.048046	-13.223681
-0.82049675	-35.019970	-10.898144	-13.223681
-0.82082864	-35.019970	-18.048046	-15.722510
-0.82036513	-32.521142	-10.898144	-15.722510
-0.82055479	-32.521142	-13.223681	-18.048046
-0.82083581	-35.019970	-15.722510	-18.048046
-0.82048578	-35.019970	-13.223681	-10.898144
-0.82034018	-32.521142	-15.722510	-10.898144
-0.82107217	-37.345507	-18.048046	-18.048046
-0.82026626	-30.195605	-10.898144	-18.048046
-0.82022741	-30.195605	-18.048046	-10.898144
-0.82063659	-37.345507	-10.898144	-10.898144
-0.82076969	-37.345507	-13.223681	-13.223681
-0.82020569	-30.195605	-15.722510	-13.223681
-0.82021984	-30.195605	-13.223681	-15.722510
-0.82092368	-37.345507	-15.722510	-15.722510
-1.62092783	-37.283659	-13.161833	-17.986198
-1.62045623	-30.257453	-15.784358	-17.986198
-1.61998020	-30.257453	-13.161833	-10.959993
-1.62077729	-37.283659	-15.784358	-10.959993
-1.62091378	-37.283659	-17.986198	-13.161833
-1.61999614	-30.257453	-10.959993	-13.161833
-1.62044673	-30.257453	-17.986198	-15.784358
-1.62079405	-37.283659	-10.959993	-15.784358
-1.62031796	-32.459294	-13.161833	-13.161833
-1.62065920	-35.081818	-15.784358	-13.161833
-1.62066924	-35.081818	-13.161833	-15.784358
-1.62053751	-32.459294	-15.784358	-15.784358
-1.62072394	-32.459294	-17.986198	-17.986198
-1.62070132	-35.081818	-10.959993	-17.986198
-1.62067526	-35.081818	-17.986198	-10.959993
-1.62014260	-32.459294	-10.959993	-10.959993
1.47910917	-38.594921	-19.297461	-4.824365
1.47976100	-33.770556	-14.473095	-4.824365
1.47941632	-33.770556	-19.297461	-9.648730
2.06976735	-34.792646	-10.670820	-5.846455
2.06966127	-32.748466	-18.275371	-5.846455
2.07006207	-32.748466	-10.670820	-3.802275
2.06949758	-34.792646	-18.275371	-3.802275
2.06965706	-34.792646	-15.495185	-1.022090
2.06998729	-32.748466	-13.451005	-1.022090
2.06972525	-32.748466	-15.495185	-8.626640
2.06959892	-34.792646	-13.451005	-8.626640
2.07050969	-29.968281	-10.670820	-1.022090
2.06926943	-37.572831	-18.275371	-1.022090
2.06940913	-37.572831	-10.670820	-8.626640
2.06986886	-29.968281	-18.275371	-8.626640
2.07013117	-29.968281	-15.495185	-5.846455
2.06938920	-37.572831	-13.451005	-5.846455
2.06935105	-37.572831	-15.495185	-3.802275
2.07030795	-29.968281	-13.451005	-3.802275
-0.82025827	-32.521142	-18.048046	-3.574951
-0.82022111	-35.019970	-10.898144	-3.574951
-0.82055192	-35.019970	-18.048046	-6.073779
-0.81997385	-32.521142	-10.898144	-6.073779
-0.82014098	-32.521142	-13.223681	-8.399316
-0.82050516	-35.019970	-15.722510	-8.399316
-0.82027521	-35.019970	-13.223681	-1.249414
-0.82010035	-32.521142	-15.722510	-1.249414
-0.82080209	-37.345507	-18.048046	-8.399316
-0.81975436	-30.195605	-10.898144	-8.399316
-0.81996192	-30.195605	-18.048046	-1.249414
-0.82045259	-37.345507	-10.898144	-1.249414
-0.82054647	-37.345507	-13.223681	-3.574951
-0.81985095	-30.195605	-15.722510	-3.574951
-0.81977751	-30.195605	-13.223681	-6.073779
-0.82067070	-37.345507	-15.722510	-6.073779
-1.62062624	-37.283659	-13.161833	-8.337468
-1.62000569	-30.257453	-15.784358	-8.337468
-1.61966721	-30.257453	-13.161833	-1.311262
-1.62060831	-37.283659	-15.784358	-1.311262
-1.62071444	-37.283659	-17.986198	-3.513103
-1.61959759	-30.257453	-10.959993	-3.513103
-1.62006472	-30.257453	-17.986198	-6.135628
-1.62051449	-37.283659	-10.959993	-6.135628
-1.61999950	-32.459294	-13.161833	-3.513103
-1.62041350	-35.081818	-15.784358	-3.513103
-1.62035663	-35.081818	-13.161833	-6.135628
-1.62018574	-32.459294	-15.784358	-6.135628
-1.62035934	-32.459294	-17.986198	-8.337468
-1.62033884	-35.081818	-10.959993	-8.337468
-1.62048926	-35.081818	-17.986198	-1.311262
-1.61986969	-32.459294	-10.959993	-1.311262
1.47913450	-38.594921	-19.297461	4.824365
1.47980910	-33.770556	-14.473095	4.824365
1.47958149	-33.770556	-19.297461	0.000000
2.06984614	-34.792646	-10.670820	3.802275
2.06973876	-32.748466	-18.275371	3.802275
2.07008218	-32.748466	-10.670820	5.846455
2.06950803	-34.792646	-18.275371	5.846455
2.06958757	-34.792646	-15.495185	8.626640
2.06990531	-32.748466	-13.451005	8.626640
2.06989847	-32.748466	-15.495185	1.022090
2.06975319	-34.792646	-13.451005	1.022090
2.07040751	-29.968281	-10.670820	8.626640
2.06921375	-37.572831	-18.275371	8.626640
2.06953863	-37.572831	-10.670820	1.022090
2.07006645	-29.968281	-18.275371	1.022090
2.07024492	-29.968281	-15.495185	3.802275
2.06944709	-37.572831	-13.451005	3.802275
2.06935803	-37.572831	-15.495185	5.846455
2.07033983	-29.968281	-13.451005	5.846455
-0.82024990	-32.521142	-18.048046	6.073779
-0.82021571	-35.019970	-10.898144	6.073779
-0.82048214	-35.019970	-18.048046	3.574951
-0.81986633	-32.521142	-10.898144	3.574951
-0.81996009	-32.521142	-13.223681	1.249414
-0.82036800	-35.019970	-15.722510	1.249414
-0.82034076	-35.019970	-13.223681	8.399316
-0.82017098	-32.521142	-15.722510	8.399316
-0.82069462	-37.345507	-18.048046	1.249414
-0.81951758	-30.195605	-10.898144	1.249414
-0.82003745	-30.195605	-18.048046	8.399316
-0.82051344	-37.345507	-10.898144	8.399316
-0.82054462	-37.345507	-13.223681	6.073779
-0.81983346	-30.195605	-15.722510	6.073779
-0.81964744	-30.195605	-13.223681	3.574951
-0.82060927	-37.345507	-15.722510	3.574951
-1.62050593	-37.283659	-13.161833	1.311262
-1.61980320	-30.257453	-15.784358	1.311262
-1.61974925	-30.257453	-13.161833	8.337468
-1.62066151	-37.283659	-15.784358	8.337468
-1.62071435	-37.283659	-17.986198	6.135628
-1.61957847	-30.257453	-10.959993	6.135628
-1.61995525	-30.257453	-17.986198	3.513103
-1.62044512	-37.283659	-10.959993	3.513103
-1.61998992	-32.459294	-13.161833	6.135628
-1.62041041	-35.081818	-15.784358	6.135628
-1.62027494	-35.081818	-13.161833	3.513103
-1.62008860	-32.459294	-15.784358	3.513103
-1.62020452	-32.459294	-17.986198	1.311262
-1.62018887	-35.081818	-10.959993	1.311262
-1.62054563	-35.081818	-17.986198	8.337468
-1.61994656	-32.459294	-10.959993	8.337468
1.47948682	-33.770556	-19.297461	9.648730
1.47897141	-38.594921	-19.297461	14.473095
1.47955507	-33.770556	-14.473095	14.473095
2.06961802	-34.792646	-10.670820	13.451005
2.06952282	-32.748466	-18.275371	13.451005
2.06975144	-32.748466	-10.670820	15.495185
2.06927257	-34.792646	-18.275371	15.495185
2.06927259	-34.792646	-15.495185	18.275371
2.06952285	-32.748466	-13.451005	18.275371
2.06975136	-32.748466	-15.495185	10.670820
2.06961797	-34.792646	-13.451005	10.670820
2.06990350	-29.968281	-10.670820	18.275371
2.06896866	-37.572831	-18.275371	18.275371
2.06941911	-37.572831	-10.670820	10.670820
2.06990343	-29.968281	-18.275371	10.670820
2.06995571	-29.968281	-15.495185	13.451005
2.06926881	-37.572831	-13.451005	13.451005
2.06914573	-37.572831	-15.495185	15.495185
2.06995573	-29.968281	-13.451005	15.495185
-0.82053139	-32.521142	-18.048046	15.722510
-0.82050011	-35.019970	-10.898144	15.722510
-0.82066391	-35.019970	-18.048046	13.223681
-0.82012678	-32.521142	-10.898144	13.223681
-0.82012683	-32.521142	-13.223681	10.898144
-0.82050017	-35.019970	-15.722510	10.898144
-0.82066387	-35.019970	-13.223681	18.048046
-0.82053137	-32.521142	-15.722510	18.048046
-0.82080206	-37.345507	-18.048046	10.898144
-0.81972575	-30.195605	-10.898144	10.898144
-0.82042997	-30.195605	-18.048046	18.048046
-0.82080200	-37.345507	-10.898144	18.048046
-0.82077605	-37.345507	-13.223681	15.722510
-0.82019284	-30.195605	-15.722510	15.722510
-0.81994221	-30.195605	-13.223681	13.223681
-0.82077607	-37.345507	-15.722510	13.223681
-1.62062899	-37.283659	-13.161833	10.959993
-1.61998831	-30.257453	-15.784358	10.959993
-1.62020514	-30.257453	-13.161833	17.986198
-1.62092255	-37.283659	-15.784358	17.986198
-1.62092256	-37.283659	-17.986198	15.784358
-1.61998824	-30.257453	-10.959993	15.784358
-1.62020517	-30.257453	-17.986198	13.161833
-1.62062896	-37.283659	-10.959993	13.161833
-1.62031810	-32.459294	-13.161833	15.784358
-1.62066519	-35.081818	-15.784358	15.784358
-1.62047934	-35.081818	-13.161833	13.161833
-1.62031813	-32.459294	-15.784358	13.161833
-1.62035266	-32.459294	-17.986198	10.959993
-1.62033776	-35.081818	-10.959993	10.959993
-1.62082866	-35.081818	-17.986198	17.986198
-1.62035259	-32.459294	-10.959993	17.986198
1.47916787	-33.770556	-19.297461	19.297461
1.47867810	-38.594921	-19.297461	24.121826
1.47911620	-33.770556	-14.473095	24.121826
2.06918581	-34.792646	-10.670820	23.099736
2.06911311	-32.748466	-18.275371	23.099736
2.06923283	-32.748466	-10.670820	25.143916
2.06888978	-34.792646	-18.275371	25.143916
2.06884230	-34.792646	-15.495185	27.924101
2.06901580	-32.748466	-13.451005	27.924101
2.06934876	-32.748466	-15.495185	20.319551
2.06924869	-34.792646	-13.451005	20.319551
2.06926594	-29.968281	-10.670820	27.924101
2.06862203	-37.572831	-18.275371	27.924101
2.06909548	-37.572831	-10.670820	20.319551
2.06945979	-29.968281	-18.275371	20.319551
2.06942220	-29.968281	-15.495185	23.099736
2.06892483	-37.572831	-13.451005	23.099736
2.06879627	-37.572831	-15.495185	25.143916
2.06936873	-29.968281	-13.451005	25.143916
-0.82097270	-32.521142	-18.048046	25.371240
-0.82094788	-35.019970	-10.898144	25.371240
-0.82102119	-35.019970	-18.048046	22.872412
-0.82062600	-32.521142	-10.898144	22.872412
-0.82056519	-32.521142	-13.223681	20.546875
-0.82084812	-35.019970	-15.722510	20.546875
-0.82110843	-35.019970	-13.223681	27.696777
-0.82101744	-32.521142	-15.722510	27.696777
-0.82108556	-37.345507	-18.048046	20.546875
-0.82027440	-30.195605	-10.898144	20.546875
-0.82094941	-30.195605	-18.048046	27.696777
-0.82120581	-37.345507	-10.898144	27.696777
-0.82114871	-37.345507	-13.223681	25.371240
-0.82073743	-30.195605	-15.722510	25.371240
-0.82049968	-30.195605	-13.223681	22.872412
-0.82110599	-37.345507	-15.722510	22.872412
-1.62094874	-37.283659	-13.161833	20.608723
-1.62046792	-30.257453	-15.784358	20.608723
-1.62079789	-30.257453	-13.161833	27.634928
-1.62129329	-37.283659	-15.784358	27.634928
-1.62126016	-37.283659	-17.986198	25.433088
-1.62060056	-30.257453	-10.959993	25.433088
-1.62068410	-30.257453	-17.986198	22.810563
-1.62099152	-37.283659	-10.959993	22.810563
-1.62082287	-32.459294	-13.161833	25.433088
-1.62106927	-35.081818	-15.784358	25.433088
-1.62088030	-35.081818	-13.161833	22.810563
-1.62076367	-32.459294	-15.784358	22.810563
-1.62073799	-32.459294	-17.986198	20.608723
-1.62072341	-35.081818	-10.959993	20.608723
-1.62122566	-35.081818	-17.986198	27.634928
-1.62089367	-32.459294	-10.959993	27.634928
1.47875081	-33.770556	-19.297461	28.946191
1.47833820	-38.594921	-19.297461	33.770556
1.47864413	-33.770556	-14.473095	33.770556
2.06870653	-34.792646	-10.670820	32.748466
2.06865598	-32.748466	-18.275371	32.748466
2.06870652	-32.748466	-10.670820	34.792646
2.06847641	-34.792646	-18.275371	34.792646
2.06841176	-34.792646	-15.495185	37.572831
2.06852697	-32.748466	-13.451005	37.572831
2.06885972	-32.748466	-15.495185	29.968281
2.06879212	-34.792646	-13.451005	29.968281
2.06868592	-29.968281	-10.670820	37.572831
2.06825961	-37.572831	-18.275371	37.572831
2.06868595	-37.572831	-10.670820	29.968281
2.06893311	-29.968281	-18.275371	29.968281
2.06885971	-29.968281	-15.495185	32.748466
2.06852698	-37.572831	-13.451005	32.748466
2.06841176	-37.572831	-15.495185	34.792646
2.06879211	-29.968281	-13.451005	34.792646
-0.82143308	-32.521142	-18.048046	35.019970
-0.82141520	-35.019970	-10.898144	35.019970
-0.82143308	-35.019970	-18.048046	32.521142
-0.82116610	-32.521142	-10.898144	32.521142
-0.82108615	-32.521142	-13.223681	30.195605
-0.82127900	-35.019970	-15.722510	30.195605
-0.82155216	-35.019970	-13.223681	37.345507
-0.82149226	-32.521142	-15.722510	37.345507
-0.82144827	-37.345507	-18.048046	30.195605
-0.82089804	-30.195605	-10.898144	30.195605
-0.82144828	-30.195605	-18.048046	37.345507
-0.82161764	-37.345507	-10.898144	37.345507
-0.82155216	-37.345507	-13.223681	35.019970
-0.82127901	-30.195605	-15.722510	35.019970
-0.82108616	-30.195605	-13.223681	32.521142
-0.82149225	-37.345507	-15.722510	32.521142
-1.62135010	-37.283659	-13.161833	30.257453
-1.62102435	-30.257453	-15.784358	30.257453
-1.62135012	-30.257453	-13.161833	37.283659
-1.62167795	-37.283659	-15.784358	37.283659
-1.62163154	-37.283659	-17.986198	35.081818
-1.62119288	-30.257453	-10.959993	35.081818
-1.62120458	-30.257453	-17.986198	32.459294
-1.62141032	-37.283659	-10.959993	32.459294
-1.62133436	-32.459294	-13.161833	35.081818
-1.62149872	-35.081818	-15.784358	35.081818
-1.62133435	-35.081818	-13.161833	32.459294
-1.62125657	-32.459294	-15.784358	32.459294
-1.62120458	-32.459294	-17.986198	30.257453
-1.62119286	-35.081818	-10.959993	30.257453
-1.62163154	-35.081818	-17.986198	37.283659
-1.62141034	-32.459294	-10.959993	37.283659
1.47843447	-38.594921	-9.648730	-33.770556
1.47870426	-33.770556	-4.824365	-33.770556
1.47843330	-33.770556	-9.648730	-38.594921
2.06862176	-34.792646	-1.022090	-34.792646
2.06866555	-32.748466	-8.626640	-34.792646
2.06882688	-32.748466	-1.022090	-32.748466
2.06866622	-34.792646	-8.626640	-32.748466
2.06882942	-34.792646	-5.846455	-29.968281
2.06896508	-32.748466	-3.802275	-29.968281
2.06855735	-32.748466	-5.846455	-37.572831
2.06848444	-34.792646	-3.802275	-37.572831
2.06914981	-29.968281	-1.022090	-29.968281
2.06864863	-37.572831	-8.626640	-29.968281
2.06837800	-37.572831	-1.022090	-37.572831
2.06864621	-29.968281	-8.626640	-37.572831
2.06882810	-29.968281	-5.846455	-34.792646
2.06848463	-37.572831	-3.802275	-34.792646
2.06855814	-37.572831	-5.846455	-32.748466
2.06896451	-29.968281	-3.802275	-32.748466
-0.82120592	-32.521142	-8.399316	-32.521142
-0.82128144	-35.019970	-1.249414	-32.521142
-0.82144563	-35.019970	-8.399316	-35.019970
-0.82128144	-32.521142	-1.249414	-35.019970
-0.82140756	-32.521142	-3.574951	-37.345507
-0.82152848	-35.019970	-6.073779	-37.345507
-0.82117723	-35.019970	-3.574951	-30.195605
-0.82105435	-32.521142	-6.073779	-30.195605
-0.82164155	-37.345507	-8.399316	-37.345507
-0.82129768	-30.195605	-1.249414	-37.345507
-0.82094983	-30.195605	-8.399316	-30.195605
-0.82129768	-37.345507	-1.249414	-30.195605
-0.82140715	-37.345507	-3.574951	-32.521142
-0.82105516	-30.195605	-6.073779	-32.521142
-0.82117793	-30.195605	-3.574951	-35.019970
-0.82152815	-37.345507	-6.073779	-35.019970
-1.62160486	-37.283659	-3.513103	-37.283659
-1.62132452	-30.257453	-6.135628	-37.283659
-1.62089883	-30.257453	-3.513103	-30.257453
-1.62132296	-37.283659	-6.135628	-30.257453
-1.62143837	-37.283659	-8.337468	-32.459294
-1.62102163	-30.257453	-1.311262	-32.459294
-1.62123012	-30.257453	-8.337468	-35.081818
-1.62150663	-37.283659	-1.311262	-35.081818
-1.62115202	-32.459294	-3.513103	-32.459294
-1.62130845	-35.081818	-6.135628	-32.459294
-1.62141323	-35.081818	-3.513103	-35.081818
-1.62130905	-32.459294	-6.135628	-35.081818
-1.62143962	-32.459294	-8.337468	-37.283659
-1.62150660	-35.081818	-1.311262	-37.283659
-1.62122830	-35.081818	-8.337468	-30.257453
-1.62102156	-32.459294	-1.311262	-30.257453
1.47881618	-38.594921	-9.648730	-24.121826
1.47920697	-33.770556	-4.824365	-24.121826
1.47888968	-33.770556	-9.648730	-28.946191
2.06910224	-34.792646	-1.022090	-25.143916
2.06917104	-32.748466	-8.626640	-25.143916
2.06936878	-32.748466	-1.022090	-23.099736
2.06913143	-34.792646	-8.626640	-23.099736
2.06931087	-34.792646	-5.846455	-20.319551
2.06951116	-32.748466	-3.802275	-20.319551
2.06905889	-32.748466	-5.846455	-27.924101
2.06894789	-34.792646	-3.802275	-27.924101
2.06979544	-29.968281	-1.022090	-20.319551
2.06905346	-37.572831	-8.626640	-20.319551
2.06879018	-37.572831	-1.022090	-27.924101
2.06919767	-29.968281	-8.626640	-27.924101
2.06942219	-29.968281	-5.846455	-25.143916
2.06890184	-37.572831	-3.802275	-25.143916
2.06897366	-37.572831	-5.846455	-23.099736
2.06958531	-29.968281	-3.802275	-23.099736
-0.82068269	-32.521142	-8.399316	-22.872412
-0.82079926	-35.019970	-1.249414	-22.872412
-0.82099104	-35.019970	-8.399316	-25.371240
-0.82074599	-32.521142	-1.249414	-25.371240
-0.82089215	-32.521142	-3.574951	-27.696777
-0.82107461	-35.019970	-6.073779	-27.696777
-0.82069508	-35.019970	-3.574951	-20.546875
-0.82051073	-32.521142	-6.073779	-20.546875
-0.82123969	-37.345507	-8.399316	-27.696777
-0.82072044	-30.195605	-1.249414	-27.696777
-0.82034848	-30.195605	-8.399316	-20.546875
-0.82086991	-37.345507	-1.249414	-20.546875
-0.82098153	-37.345507	-3.574951	-22.872412
-0.82045082	-30.195605	-6.073779	-22.872412
-0.82058279	-30.195605	-3.574951	-25.371240
-0.82111220	-37.345507	-6.073779	-25.371240
-1.62118866	-37.283659	-3.513103	-27.634928
-1.62076298	-30.257453	-6.135628	-27.634928
-1.62027068	-30.257453	-3.513103	-20.608723
-1.62090228	-37.283659	-6.135628	-20.608723
-1.62102537	-37.283659	-8.337468	-22.810563
-1.62040200	-30.257453	-1.311262	-22.810563
-1.62066187	-30.257453	-8.337468	-25.433088
-1.62108151	-37.283659	-1.311262	-25.433088
-1.62060461	-32.459294	-3.513103	-22.810563
-1.62083822	-35.081818	-6.135628	-22.810563
-1.62094363	-35.081818	-3.513103	-25.433088
-1.62078530	-32.459294	-6.135628	-25.433088
-1.62094107	-32.459294	-8.337468	-27.634928
-1.62104428	-35.081818	-1.311262	-27.634928
-1.62076538	-35.081818	-8.337468	-20.608723
-1.62046250	-32.459294	-1.311262	-20.608723
1.47917109	-38.594921	-9.648730	-14.473095
1.47970436	-33.770556	-4.824365	-14.473095
1.47937802	-33.770556	-9.648730	-19.297461
2.06958080	-34.792646	-1.022090	-15.495185
2.06968709	-32.748466	-8.626640	-15.495185
2.06989851	-32.748466	-1.022090	-13.451005
2.06957417	-34.792646	-8.626640	-13.451005
2.06973747	-34.792646	-5.846455	-10.670820
2.07000758	-32.748466	-3.802275	-10.670820
2.06959838	-32.748466	-5.846455	-18.275371
2.06943379	-34.792646	-3.802275	-18.275371
2.07040266	-29.968281	-1.022090	-10.670820
2.06940005	-37.572831	-8.626640	-10.670820
2.06920781	-37.572831	-1.022090	-18.275371
2.06981172	-29.968281	-8.626640	-18.275371
2.07005640	-29.968281	-5.846455	-15.495185
2.06930408	-37.572831	-3.802275	-15.495185
2.06935679	-37.572831	-5.846455	-13.451005
2.07021918	-29.968281	-3.802275	-13.451005
-0.82017206	-32.521142	-8.399316	-13.223681
-0.82034429	-35.019970	-1.249414	-13.223681
-0.82053838	-35.019970	-8.399316	-15.722510
-0.82019330	-32.521142	-1.249414	-15.722510
-0.82033700	-32.521142	-3.574951	-18.048046
-0.82060251	-35.019970	-6.073779	-18.048046
-0.82026683	-35.019970	-3.574951	-10.898144
-0.82001089	-32.521142	-6.073779	-10.898144
-0.82083422	-37.345507	-8.399316	-18.048046
-0.82007664	-30.195605	-1.249414	-18.048046
-0.81977706	-30.195605	-8.399316	-10.898144
-0.82050144	-37.345507	-1.249414	-10.898144
-0.82059030	-37.345507	-3.574951	-13.223681
-0.81983941	-30.195605	-6.073779	-13.223681
-0.81994601	-30.195605	-3.574951	-15.722510
-0.82070850	-37.345507	-6.073779	-15.722510
-1.62076728	-37.283659	-3.513103	-17.986198
-1.62013980	-30.257453	-6.135628	-17.986198
-1.61967417	-30.257453	-3.513103	-10.959993
-1.62053759	-37.283659	-6.135628	-10.959993
-1.62064646	-37.283659	-8.337468	-13.161833
-1.61977817	-30.257453	-1.311262	-13.161833
-1.62005695	-30.257453	-8.337468	-15.784358
-1.62066831	-37.283659	-1.311262	-15.784358
-1.62006984	-32.459294	-3.513103	-13.161833
-1.62039452	-35.081818	-6.135628	-13.161833
-1.62047430	-35.081818	-3.513103	-15.784358
-1.62024365	-32.459294	-6.135628	-15.784358
-1.62040721	-32.459294	-8.337468	-17.986198
-1.62056375	-35.081818	-1.311262	-17.986198
-1.62035350	-35.081818	-8.337468	-10.959993
-1.61994979	-32.459294	-1.311262	-10.959993
1.47940982	-38.594921	-9.648730	-4.824365
1.48005863	-33.770556	-4.824365	-4.824365
1.47980245	-33.770556	-9.648730	-9.648730
2.06993103	-34.792646	-1.022090	-5.846455
2.07008104	-32.748466	-8.626640	-5.846455
2.07025483	-32.748466	-1.022090	-3.802275
2.06986917	-34.792646	-8.626640	-3.802275
2.06996798	-34.792646	-5.846455	-1.022090
2.07028281	-32.748466	-3.802275	-1.022090
2.07005810	-32.748466	-5.846455	-8.626640
2.06983583	-34.792646	-3.802275	-8.626640
2.07075118	-29.968281	-1.022090	-1.022090
2.06958104	-37.572831	-8.626640	-1.022090
2.06954053	-37.572831	-1.022090	-8.626640
2.07035705	-29.968281	-8.626640	-8.626640
2.07056052	-29.968281	-5.846455	-5.846455
2.06959090	-37.572831	-3.802275	-5.846455
2.06960228	-37.572831	-5.846455	-3.802275
2.07067088	-29.968281	-3.802275	-3.802275
-0.81982476	-32.521142	-8.399316	-3.574951
-0.82005139	-35.019970	-1.249414	-3.574951
-0.82020014	-35.019970	-8.399316	-6.073779
-0.81977190	-32.521142	-1.249414	-6.073779
-0.81986782	-32.521142	-3.574951	-8.399316
-0.82021530	-35.019970	-6.073779	-8.399316
-0.82003331	-35.019970	-3.574951	-1.249414
-0.81972445	-32.521142	-6.073779	-1.249414
-0.82051085	-37.345507	-8.399316	-8.399316
-0.81951834	-30.195605	-1.249414	-8.399316
-0.81943284	-30.195605	-8.399316	-1.249414
-0.82030863	-37.345507	-1.249414	-1.249414
-0.82034363	-37.345507	-3.574951	-3.574951
-0.81940810	-30.195605	-6.073779	-3.574951
-0.81943959	-30.195605	-3.574951	-6.073779
-0.82041587	-37.345507	-6.073779	-6.073779
-1.62043264	-37.283659	-3.513103	-8.337468
-1.61959484	-30.257453	-6.135628	-8.337468
-1.61931891	-30.257453	-3.513103	-1.311262
-1.62034217	-37.283659	-6.135628	-1.311262
-1.62040647	-37.283659	-8.337468	-3.513103
-1.61934903	-30.257453	-1.311262	-3.513103
-1.61957088	-30.257453	-8.337468	-6.135628
-1.62037028	-37.283659	-1.311262	-6.135628
-1.61971094	-32.459294	-3.513103	-3.513103
-1.62010600	-35.081818	-6.135628	-3.513103
-1.62012491	-35.081818	-3.513103	-6.135628
-1.61982368	-32.459294	-6.135628	-6.135628
-1.61995474	-32.459294	-8.337468	-8.337468
-1.62017368	-35.081818	-1.311262	-8.337468
-1.62012495	-35.081818	-8.337468	-1.311262
-1.61966082	-32.459294	-1.311262	-1.311262
1.47944043	-38.594921	-9.648730	4.824365
1.48010956	-33.770556	-4.824365	4.824365
1.48001453	-33.770556	-9.648730	0.000000
2.07000636	-34.792646	-1.022090	3.802275
2.07018043	-32.748466	-8.626640	3.802275
2.07026321	-32.748466	-1.022090	5.846455
2.06988186	-34.792646	-8.626640	5.846455
2.06988198	-34.792646	-5.846455	8.626640
2.07018073	-32.748466	-3.802275	8.626640
2.07026275	-32.748466	-5.846455	1.022090
2.07000612	-34.792646	-3.802275	1.022090
2.07061896	-29.968281	-1.022090	8.626640
2.06951195	-37.572831	-8.626640	8.626640
2.06967326	-37.572831	-1.022090	1.022090
2.07061820	-29.968281	-8.626640	1.022090
2.07069661	-29.968281	-5.846455	3.802275
2.06965147	-37.572831	-3.802275	3.802275
2.06960736	-37.572831	-5.846455	5.846455
2.07069683	-29.968281	-3.802275	5.846455
-0.81981351	-32.521142	-8.399316	6.073779
-0.82005497	-35.019970	-1.249414	6.073779
-0.82011418	-35.019970	-8.399316	3.574951
-0.81966727	-32.521142	-1.249414	3.574951
-0.81966754	-32.521142	-3.574951	1.249414
-0.82005532	-35.019970	-6.073779	1.249414
-0.82011393	-35.019970	-3.574951	8.399316
-0.81981339	-32.521142	-6.073779	8.399316
-0.82038124	-37.345507	-8.399316	1.249414
-0.81927271	-30.195605	-1.249414	1.249414
-0.81952798	-30.195605	-8.399316	8.399316
-0.82038091	-37.345507	-1.249414	8.399316
-0.82034659	-37.345507	-3.574951	6.073779
-0.81938968	-30.195605	-6.073779	6.073779
-0.81929904	-30.195605	-3.574951	3.574951
-0.82034671	-37.345507	-6.073779	3.574951
-1.62030236	-37.283659	-3.513103	1.311262
-1.61934791	-30.257453	-6.135628	1.311262
-1.61942557	-30.257453	-3.513103	8.337468
-1.62040749	-37.283659	-6.135628	8.337468
-1.62040757	-37.283659	-8.337468	6.135628
-1.61934731	-30.257453	-1.311262	6.135628
-1.61942597	-30.257453	-8.337468	3.513103
-1.62030221	-37.283659	-1.311262	3.513103
-1.61970887	-32.459294	-3.513103	6.135628
-1.62010554	-35.081818	-6.135628	6.135628
-1.62003867	-35.081818	-3.513103	3.513103
-1.61970909	-32.459294	-6.135628	3.513103
-1.61975838	-32.459294	-8.337468	1.311262
-1.62001916	-35.081818	-1.311262	1.311262
-1.62019576	-35.081818	-8.337468	8.337468
-1.61975784	-32.459294	-1.311262	8.337468
1.47989350	-33.770556	-9.648730	9.648730
1.47923960	-38.594921	-9.648730	14.473095
1.47980936	-33.770556	-4.824365	14.473095
2.06975364	-34.792646	-1.022090	13.451005
2.06990543	-32.748466	-8.626640	13.451005
2.06989893	-32.748466	-1.022090	15.495185
2.06958768	-34.792646	-8.626640	15.495185
2.06950821	-34.792646	-5.846455	18.275371
2.06973902	-32.748466	-3.802275	18.275371
2.07008238	-32.748466	-5.846455	10.670820
2.06984642	-34.792646	-3.802275	10.670820
2.07006685	-29.968281	-1.022090	18.275371
2.06921385	-37.572831	-8.626640	18.275371
2.06953899	-37.572831	-1.022090	10.670820
2.07040759	-29.968281	-8.626640	10.670820
2.07034009	-29.968281	-5.846455	13.451005
2.06944733	-37.572831	-3.802275	13.451005
2.06935821	-37.572831	-5.846455	15.495185
2.07024528	-29.968281	-3.802275	15.495185
-0.82017085	-32.521142	-8.399316	15.722510
-0.82036761	-35.019970	-1.249414	15.722510
-0.82034065	-35.019970	-8.399316	13.223681
-0.81995957	-32.521142	-1.249414	13.223681
-0.81986597	-32.521142	-3.574951	10.898144
-0.82021555	-35.019970	-6.073779	10.898144
-0.82048189	-35.019970	-3.574951	18.048046
-0.82024971	-32.521142	-6.073779	18.048046
-0.82051338	-37.345507	-8.399316	10.898144
-0.81951689	-30.195605	-1.249414	10.898144
-0.82003732	-30.195605	-8.399316	18.048046
-0.82069434	-37.345507	-1.249414	18.048046
-0.82060903	-37.345507	-3.574951	15.722510
-0.81983323	-30.195605	-6.073779	15.722510
-0.81964702	-30.195605	-3.574951	13.223681
-0.82054446	-37.345507	-6.073779	13.223681
-1.62044487	-37.283659	-3.513103	10.959993
-1.61957825	-30.257453	-6.135628	10.959993
-1.61995496	-30.257453	-3.513103	17.986198
-1.62071419	-37.283659	-6.135628	17.986198
-1.62066140	-37.283659	-8.337468	15.784358
-1.61980269	-30.257453	-1.311262	15.784358
-1.61974911	-30.257453	-8.337468	13.161833
-1.62050558	-37.283659	-1.311262	13.161833
-1.62008827	-32.459294	-3.513103	15.784358
-1.62041023	-35.081818	-6.135628	15.784358
-1.62027463	-35.081818	-3.513103	13.161833
-1.61998970	-32.459294	-6.135628	13.161833
-1.61994648	-32.459294	-8.337468	10.959993
-1.62018843	-35.081818	-1.311262	10.959993
-1.62054551	-35.081818	-8.337468	17.986198
-1.62020415	-32.459294	-1.311262	17.986198
1.47948691	-33.770556	-9.648730	19.297461
1.47888539	-38.594921	-9.648730	24.121826
1.47930057	-33.770556	-4.824365	24.121826
2.06928731	-34.792646	-1.022090	23.099736
2.06939201	-32.748466	-8.626640	23.099736
2.06933797	-32.748466	-1.022090	25.143916
2.06911989	-34.792646	-8.626640	25.143916
2.06900868	-34.792646	-5.846455	27.924101
2.06916371	-32.748466	-3.802275	27.924101
2.06959970	-32.748466	-5.846455	20.319551
2.06942549	-34.792646	-3.802275	20.319551
2.06937375	-29.968281	-1.022090	27.924101
2.06880238	-37.572831	-8.626640	27.924101
2.06919044	-37.572831	-1.022090	20.319551
2.06982963	-29.968281	-8.626640	20.319551
2.06968919	-29.968281	-5.846455	23.099736
2.06906179	-37.572831	-3.802275	23.099736
2.06895590	-37.572831	-5.846455	25.143916
2.06956365	-29.968281	-3.802275	25.143916
-0.82071854	-32.521142	-8.399316	25.371240
-0.82085110	-35.019970	-1.249414	25.371240
-0.82077797	-35.019970	-8.399316	22.872412
-0.82050365	-32.521142	-1.249414	22.872412
-0.82036864	-32.521142	-3.574951	20.546875
-0.82062771	-35.019970	-6.073779	20.546875
-0.82097932	-35.019970	-3.574951	27.696777
-0.82082482	-32.521142	-6.073779	27.696777
-0.82085608	-37.345507	-8.399316	20.546875
-0.82011939	-30.195605	-1.249414	20.546875
-0.82068981	-30.195605	-8.399316	27.696777
-0.82112679	-37.345507	-1.249414	27.696777
-0.82102398	-37.345507	-3.574951	25.371240
-0.82049509	-30.195605	-6.073779	25.371240
-0.82029252	-30.195605	-3.574951	22.872412
-0.82092790	-37.345507	-6.073779	22.872412
-1.62080355	-37.283659	-3.513103	20.608723
-1.62016830	-30.257453	-6.135628	20.608723
-1.62063361	-30.257453	-3.513103	27.634928
-1.62114088	-37.283659	-6.135628	27.634928
-1.62106436	-37.283659	-8.337468	25.433088
-1.62047392	-30.257453	-1.311262	25.433088
-1.62036287	-30.257453	-8.337468	22.810563
-1.62089669	-37.283659	-1.311262	22.810563
-1.62066196	-32.459294	-3.513103	25.433088
-1.62088390	-35.081818	-6.135628	25.433088
-1.62072680	-35.081818	-3.513103	22.810563
-1.62052532	-32.459294	-6.135628	22.810563
-1.62043164	-32.459294	-8.337468	20.608723
-1.62060789	-35.081818	-1.311262	20.608723
-1.62102341	-35.081818	-8.337468	27.634928
-1.62079141	-32.459294	-1.311262	27.634928
[truncated: 24,529 more rows]
