# Supplementary material for: Resonating holes vs molecular spin-orbit coupled states in group-5 lacunar spinels
Source: Nat Commun. 2023 Aug 26;14:5218. doi: 10.1038/s41467-023-40811-y (PMC10460446; doi:10.1038/s41467-023-40811-y)
Supplement: Supplementary file 4 — Supplementary Data 1 [file 41467_2023_40811_MOESM4_ESM.zip › coords_pcf_gav4se8.csv]

# [V4Se28Ga6]^25- embedded cluster: Point charge fields (PCF) in ORCA format (charge X Y Z)
# F-43m (HT-phase)
26526
2.07	-11.174475	-1.056975	1.056975
2.07	-11.174475	1.056975	-1.056975
2.07	-1.056975	-11.174475	1.056975
1.48	-5.058750	-5.058750	-5.058750
2.07	-4.001775	-9.060525	-4.001775
2.07	-4.001775	-4.001775	-9.060525
2.07	-9.060525	-4.001775	-4.001775
-0.82	-6.392034	-1.333284	-6.392034
-0.82	-6.392034	-6.392034	-1.333284
-0.82	-1.333284	-6.392034	-6.392034
-1.62	-8.734640	-3.675890	-1.382860
-1.62	-1.382860	-3.675890	-8.734640
-1.62	-8.734640	-1.382860	-3.675890
-1.62	-1.382860	-8.734640	-3.675890
-1.62	-6.441610	-6.441610	-6.441610
-1.62	-3.675890	-3.675890	-6.441610
-1.62	-3.675890	-6.441610	-3.675890
-1.62	-6.441610	-3.675890	-3.675890
-1.62	-3.675890	-8.734640	-1.382860
-1.62	-3.675890	-1.382860	-8.734640
1.48	-10.117500	-5.058750	0.000000
1.48	-5.058750	-5.058750	5.058750
1.48	-5.058750	-10.117500	0.000000
2.07	-6.115725	-1.056975	6.115725
2.07	-6.115725	-6.115725	1.056975
2.07	-1.056975	-6.115725	6.115725
-0.82	-6.392034	-1.333284	3.725466
-0.82	-3.725466	-8.784216	3.725466
-0.82	-3.725466	-1.333284	6.392034
-0.82	-3.725466	-3.725466	8.784216
-0.82	-3.725466	-6.392034	1.333284
-0.82	-6.392034	-3.725466	1.333284
-0.82	-1.333284	-1.333284	8.784216
-0.82	-8.784216	-1.333284	1.333284
-0.82	-1.333284	-8.784216	1.333284
-0.82	-1.333284	-6.392034	3.725466
-0.82	-8.784216	-3.725466	3.725466
-0.82	-1.333284	-3.725466	6.392034
-1.62	-1.382860	-6.441610	8.734640
-1.62	-8.734640	-6.441610	1.382860
-1.62	-8.734640	-1.382860	6.441610
-1.62	-1.382860	-8.734640	6.441610
-1.62	-6.441610	-6.441610	3.675890
-1.62	-3.675890	-3.675890	3.675890
-1.62	-3.675890	-6.441610	6.441610
-1.62	-6.441610	-3.675890	6.441610
-1.62	-6.441610	-1.382860	8.734640
-1.62	-6.441610	-8.734640	1.382860
2.07	-1.056975	-1.056975	11.174475
2.07	-1.056975	1.056975	-11.174475
1.48	-10.117500	0.000000	-5.058750
1.48	-5.058750	5.058750	-5.058750
1.48	-5.058750	0.000000	-10.117500
2.07	-6.115725	1.056975	-6.115725
2.07	-6.115725	6.115725	-1.056975
2.07	-1.056975	6.115725	-6.115725
-0.82	-3.725466	1.333284	-6.392034
-0.82	-3.725466	8.784216	-3.725466
-0.82	-6.392034	1.333284	-3.725466
-0.82	-6.392034	3.725466	-1.333284
-0.82	-3.725466	6.392034	-1.333284
-0.82	-3.725466	3.725466	-8.784216
-0.82	-1.333284	8.784216	-1.333284
-0.82	-8.784216	1.333284	-1.333284
-0.82	-1.333284	1.333284	-8.784216
-0.82	-1.333284	3.725466	-6.392034
-0.82	-8.784216	3.725466	-3.725466
-0.82	-1.333284	6.392034	-3.725466
-1.62	-8.734640	6.441610	-1.382860
-1.62	-1.382860	6.441610	-8.734640
-1.62	-1.382860	8.734640	-6.441610
-1.62	-8.734640	1.382860	-6.441610
-1.62	-6.441610	3.675890	-6.441610
-1.62	-3.675890	6.441610	-6.441610
-1.62	-3.675890	3.675890	-3.675890
-1.62	-6.441610	6.441610	-3.675890
-1.62	-6.441610	8.734640	-1.382860
-1.62	-6.441610	1.382860	-8.734640
1.48	-10.117500	5.058750	0.000000
1.48	-10.117500	0.000000	5.058750
1.48	-5.058750	5.058750	5.058750
2.07	-4.001775	9.060525	4.001775
2.07	-4.001775	4.001775	9.060525
2.07	-9.060525	4.001775	4.001775
-0.82	-6.392034	1.333284	6.392034
-0.82	-6.392034	6.392034	1.333284
-0.82	-1.333284	6.392034	6.392034
-1.62	-1.382860	3.675890	8.734640
-1.62	-8.734640	3.675890	1.382860
-1.62	-1.382860	8.734640	3.675890
-1.62	-8.734640	1.382860	3.675890
-1.62	-6.441610	3.675890	3.675890
-1.62	-3.675890	6.441610	3.675890
-1.62	-3.675890	3.675890	6.441610
-1.62	-6.441610	6.441610	6.441610
-1.62	-3.675890	1.382860	8.734640
-1.62	-3.675890	8.734640	1.382860
1.48	-5.058750	0.000000	10.117500
1.48	-5.058750	10.117500	0.000000
2.07	-1.056975	11.174475	-1.056975
2.07	1.056975	-11.174475	-1.056975
2.07	1.056975	-1.056975	-11.174475
1.48	0.000000	-5.058750	-10.117500
1.48	0.000000	-10.117500	-5.058750
1.48	5.058750	-5.058750	-5.058750
2.07	6.115725	-1.056975	-6.115725
2.07	6.115725	-6.115725	-1.056975
2.07	1.056975	-6.115725	-6.115725
-0.82	3.725466	-1.333284	-6.392034
-0.82	6.392034	-1.333284	-3.725466
-0.82	3.725466	-8.784216	-3.725466
-0.82	3.725466	-6.392034	-1.333284
-0.82	6.392034	-3.725466	-1.333284
-0.82	3.725466	-3.725466	-8.784216
-0.82	8.784216	-1.333284	-1.333284
-0.82	1.333284	-8.784216	-1.333284
-0.82	1.333284	-1.333284	-8.784216
-0.82	1.333284	-3.725466	-6.392034
-0.82	1.333284	-6.392034	-3.725466
-0.82	8.784216	-3.725466	-3.725466
-1.62	8.734640	-6.441610	-1.382860
-1.62	1.382860	-6.441610	-8.734640
-1.62	8.734640	-1.382860	-6.441610
-1.62	1.382860	-8.734640	-6.441610
-1.62	3.675890	-6.441610	-6.441610
-1.62	6.441610	-3.675890	-6.441610
-1.62	6.441610	-6.441610	-3.675890
-1.62	3.675890	-3.675890	-3.675890
-1.62	6.441610	-8.734640	-1.382860
-1.62	6.441610	-1.382860	-8.734640
1.48	0.000000	-5.058750	10.117500
1.48	0.000000	-10.117500	5.058750
1.48	10.117500	-5.058750	0.000000
1.48	5.058750	-5.058750	5.058750
1.48	5.058750	-10.117500	0.000000
2.07	4.001775	-9.060525	4.001775
2.07	4.001775	-4.001775	9.060525
2.07	9.060525	-4.001775	4.001775
-0.82	6.392034	-1.333284	6.392034
-0.82	6.392034	-6.392034	1.333284
-0.82	1.333284	-6.392034	6.392034
-1.62	1.382860	-3.675890	8.734640
-1.62	8.734640	-3.675890	1.382860
-1.62	8.734640	-1.382860	3.675890
-1.62	1.382860	-8.734640	3.675890
-1.62	3.675890	-6.441610	3.675890
-1.62	6.441610	-3.675890	3.675890
-1.62	6.441610	-6.441610	6.441610
-1.62	3.675890	-3.675890	6.441610
-1.62	3.675890	-1.382860	8.734640
-1.62	3.675890	-8.734640	1.382860
1.48	0.000000	5.058750	-10.117500
1.48	0.000000	10.117500	-5.058750
1.48	5.058750	5.058750	-5.058750
1.48	5.058750	0.000000	-10.117500
2.07	4.001775	9.060525	-4.001775
2.07	4.001775	4.001775	-9.060525
2.07	9.060525	4.001775	-4.001775
-0.82	6.392034	1.333284	-6.392034
-0.82	6.392034	6.392034	-1.333284
-0.82	1.333284	6.392034	-6.392034
-1.62	8.734640	3.675890	-1.382860
-1.62	1.382860	3.675890	-8.734640
-1.62	1.382860	8.734640	-3.675890
-1.62	8.734640	1.382860	-3.675890
-1.62	3.675890	3.675890	-6.441610
-1.62	6.441610	6.441610	-6.441610
-1.62	6.441610	3.675890	-3.675890
-1.62	3.675890	6.441610	-3.675890
-1.62	3.675890	8.734640	-1.382860
-1.62	3.675890	1.382860	-8.734640
1.48	10.117500	0.000000	-5.058750
1.48	0.000000	5.058750	10.117500
1.48	10.117500	5.058750	0.000000
1.48	0.000000	10.117500	5.058750
1.48	5.058750	5.058750	5.058750
2.07	6.115725	1.056975	6.115725
2.07	6.115725	6.115725	1.056975
2.07	1.056975	6.115725	6.115725
-0.82	3.725466	8.784216	3.725466
-0.82	6.392034	1.333284	3.725466
-0.82	3.725466	1.333284	6.392034
-0.82	3.725466	3.725466	8.784216
-0.82	6.392034	3.725466	1.333284
-0.82	3.725466	6.392034	1.333284
-0.82	1.333284	1.333284	8.784216
-0.82	1.333284	8.784216	1.333284
-0.82	8.784216	1.333284	1.333284
-0.82	8.784216	3.725466	3.725466
-0.82	1.333284	6.392034	3.725466
-0.82	1.333284	3.725466	6.392034
-1.62	1.382860	6.441610	8.734640
-1.62	8.734640	6.441610	1.382860
-1.62	1.382860	8.734640	6.441610
-1.62	8.734640	1.382860	6.441610
-1.62	3.675890	3.675890	3.675890
-1.62	6.441610	6.441610	3.675890
-1.62	6.441610	3.675890	6.441610
-1.62	3.675890	6.441610	6.441610
-1.62	6.441610	1.382860	8.734640
-1.62	6.441610	8.734640	1.382860
1.48	5.058750	0.000000	10.117500
1.48	5.058750	10.117500	0.000000
1.48	10.117500	0.000000	5.058750
2.07	1.056975	1.056975	11.174475
2.07	1.056975	11.174475	1.056975
2.07	11.174475	-1.056975	-1.056975
2.07	11.174475	1.056975	1.056975
1.47840593	-35.411250	-35.411250	-35.411250
1.47820701	-35.411250	-40.470000	-40.470000
2.06836262	-34.354275	-39.413025	-34.354275
2.06848906	-36.468225	-31.409475	-34.354275
2.06828291	-36.468225	-39.413025	-36.468225
2.06848832	-34.354275	-31.409475	-36.468225
2.06836111	-34.354275	-34.354275	-39.413025
2.06828213	-36.468225	-36.468225	-39.413025
2.06849027	-36.468225	-34.354275	-31.409475
2.06849029	-34.354275	-36.468225	-31.409475
2.06817857	-39.413025	-39.413025	-39.413025
2.06847765	-31.409475	-31.409475	-39.413025
2.06848045	-31.409475	-39.413025	-31.409475
2.06848041	-39.413025	-31.409475	-31.409475
2.06836260	-39.413025	-34.354275	-34.354275
2.06848909	-31.409475	-36.468225	-34.354275
2.06848833	-31.409475	-34.354275	-36.468225
2.06828290	-39.413025	-36.468225	-36.468225
-0.82157732	-36.744534	-31.685784	-36.744534
-0.82167334	-34.077966	-39.136716	-36.744534
-0.82145263	-34.077966	-31.685784	-34.077966
-0.82167252	-36.744534	-39.136716	-34.077966
-0.82157549	-36.744534	-36.744534	-31.685784
-0.82145158	-34.077966	-34.077966	-31.685784
-0.82167399	-34.077966	-36.744534	-39.136716
-0.82167400	-36.744534	-34.077966	-39.136716
-0.82133133	-31.685784	-31.685784	-31.685784
-0.82167815	-39.136716	-39.136716	-31.685784
-0.82168044	-39.136716	-31.685784	-39.136716
-0.82168041	-31.685784	-39.136716	-39.136716
-0.82157730	-31.685784	-36.744534	-36.744534
-0.82167336	-39.136716	-34.077966	-36.744534
-0.82167252	-39.136716	-36.744534	-34.077966
-0.82145261	-31.685784	-34.077966	-34.077966
-1.62146622	-31.735360	-36.794110	-31.735360
-1.62157208	-39.087140	-34.028390	-31.735360
-1.62176517	-39.087140	-36.794110	-39.087140
-1.62157453	-31.735360	-34.028390	-39.087140
-1.62146822	-31.735360	-31.735360	-36.794110
-1.62176459	-39.087140	-39.087140	-36.794110
-1.62157296	-39.087140	-31.735360	-34.028390
-1.62157293	-31.735360	-39.087140	-34.028390
-1.62167818	-36.794110	-36.794110	-36.794110
-1.62156675	-34.028390	-34.028390	-36.794110
-1.62156580	-34.028390	-36.794110	-34.028390
-1.62156582	-36.794110	-34.028390	-34.028390
-1.62146625	-36.794110	-31.735360	-31.735360
-1.62157205	-34.028390	-39.087140	-31.735360
-1.62157454	-34.028390	-31.735360	-39.087140
-1.62176516	-36.794110	-39.087140	-39.087140
1.47861807	-35.411250	-35.411250	-25.293750
1.47839273	-35.411250	-40.470000	-30.352500
2.06855410	-34.354275	-39.413025	-24.236775
2.06871885	-36.468225	-31.409475	-24.236775
2.06846620	-36.468225	-39.413025	-26.350725
2.06873633	-34.354275	-31.409475	-26.350725
2.06858889	-34.354275	-34.354275	-29.295525
2.06848417	-36.468225	-36.468225	-29.295525
2.06869531	-36.468225	-34.354275	-21.291975
2.06869532	-34.354275	-36.468225	-21.291975
2.06835023	-39.413025	-39.413025	-29.295525
2.06874783	-31.409475	-31.409475	-29.295525
2.06868260	-31.409475	-39.413025	-21.291975
2.06868255	-39.413025	-31.409475	-21.291975
2.06855407	-39.413025	-34.354275	-24.236775
2.06871889	-31.409475	-36.468225	-24.236775
2.06873636	-31.409475	-34.354275	-26.350725
2.06846619	-39.413025	-36.468225	-26.350725
-0.82134941	-36.744534	-31.685784	-26.627034
-0.82147559	-34.077966	-39.136716	-26.627034
-0.82120592	-34.077966	-31.685784	-23.960466
-0.82149263	-36.744534	-39.136716	-23.960466
-0.82138657	-36.744534	-36.744534	-21.568284
-0.82122681	-34.077966	-34.077966	-21.568284
-0.82145988	-34.077966	-36.744534	-29.019216
-0.82145989	-36.744534	-34.077966	-29.019216
-0.82106713	-31.685784	-31.685784	-21.568284
-0.82151556	-39.136716	-39.136716	-21.568284
-0.82146845	-39.136716	-31.685784	-29.019216
-0.82146841	-31.685784	-39.136716	-29.019216
-0.82134938	-31.685784	-36.744534	-26.627034
-0.82147561	-39.136716	-34.077966	-26.627034
-0.82149264	-39.136716	-36.744534	-23.960466
-0.82120590	-31.685784	-34.077966	-23.960466
-1.62124552	-31.735360	-36.794110	-21.617860
-1.62138187	-39.087140	-34.028390	-21.617860
-1.62157942	-39.087140	-36.794110	-28.969640
-1.62132670	-31.735360	-34.028390	-28.969640
-1.62120147	-31.735360	-31.735360	-26.676610
-1.62159234	-39.087140	-39.087140	-26.676610
-1.62136521	-39.087140	-31.735360	-23.910890
-1.62136516	-31.735360	-39.087140	-23.910890
-1.62148151	-36.794110	-36.794110	-26.676610
-1.62133489	-34.028390	-34.028390	-26.676610
-1.62135584	-34.028390	-36.794110	-23.910890
-1.62135586	-36.794110	-34.028390	-23.910890
-1.62124556	-36.794110	-31.735360	-21.617860
-1.62138184	-34.028390	-39.087140	-21.617860
-1.62132671	-34.028390	-31.735360	-28.969640
-1.62157941	-36.794110	-39.087140	-28.969640
1.47880193	-35.411250	-35.411250	-15.176250
1.47856347	-35.411250	-40.470000	-20.235000
2.06871366	-34.354275	-39.413025	-14.119275
2.06891676	-36.468225	-31.409475	-14.119275
2.06862408	-36.468225	-39.413025	-16.233225
2.06896248	-34.354275	-31.409475	-16.233225
2.06880330	-34.354275	-34.354275	-19.178025
2.06866994	-36.468225	-36.468225	-19.178025
2.06885681	-36.468225	-34.354275	-11.174475
2.06885683	-34.354275	-36.468225	-11.174475
2.06850360	-39.413025	-39.413025	-19.178025
2.06901184	-31.409475	-31.409475	-19.178025
2.06884140	-31.409475	-39.413025	-11.174475
2.06884135	-39.413025	-31.409475	-11.174475
2.06871364	-39.413025	-34.354275	-14.119275
2.06891680	-31.409475	-36.468225	-14.119275
2.06896251	-31.409475	-34.354275	-16.233225
2.06862406	-39.413025	-36.468225	-16.233225
-0.82114414	-36.744534	-31.685784	-16.509534
-0.82130217	-34.077966	-39.136716	-16.509534
-0.82099168	-34.077966	-31.685784	-13.842966
-0.82134508	-36.744534	-39.136716	-13.842966
-0.82123872	-36.744534	-36.744534	-11.450784
-0.82104556	-34.077966	-34.077966	-11.450784
-0.82126165	-34.077966	-36.744534	-18.901716
-0.82126167	-36.744534	-34.077966	-18.901716
-0.82084724	-31.685784	-31.685784	-11.450784
-0.82139120	-39.136716	-39.136716	-11.450784
-0.82127259	-39.136716	-31.685784	-18.901716
-0.82127255	-31.685784	-39.136716	-18.901716
-0.82114410	-31.685784	-36.744534	-16.509534
-0.82130220	-39.136716	-34.077966	-16.509534
-0.82134509	-39.136716	-36.744534	-13.842966
-0.82099165	-31.685784	-34.077966	-13.842966
-1.62106796	-31.735360	-36.794110	-11.500360
-1.62123268	-39.087140	-34.028390	-11.500360
-1.62141204	-39.087140	-36.794110	-18.852140
-1.62109041	-31.735360	-34.028390	-18.852140
-1.62095287	-31.735360	-31.735360	-16.559110
-1.62144463	-39.087140	-39.087140	-16.559110
-1.62119082	-39.087140	-31.735360	-13.793390
-1.62119077	-31.735360	-39.087140	-13.793390
-1.62130904	-36.794110	-36.794110	-16.559110
-1.62112513	-34.028390	-34.028390	-16.559110
-1.62117924	-34.028390	-36.794110	-13.793390
-1.62117926	-36.794110	-34.028390	-13.793390
-1.62106799	-36.794110	-31.735360	-11.500360
-1.62123266	-34.028390	-39.087140	-11.500360
-1.62109043	-34.028390	-31.735360	-18.852140
-1.62141203	-36.794110	-39.087140	-18.852140
1.47891679	-35.411250	-35.411250	-5.058750
1.47869043	-35.411250	-40.470000	-10.117500
2.06880620	-34.354275	-39.413025	-4.001775
2.06903511	-36.468225	-31.409475	-4.001775
2.06872532	-36.468225	-39.413025	-6.115725
2.06911564	-34.354275	-31.409475	-6.115725
2.06896354	-34.354275	-34.354275	-9.060525
2.06880557	-36.468225	-36.468225	-9.060525
2.06893322	-36.468225	-34.354275	-1.056975
2.06893323	-34.354275	-36.468225	-1.056975
2.06861253	-39.413025	-39.413025	-9.060525
2.06921695	-31.409475	-31.409475	-9.060525
2.06891629	-31.409475	-39.413025	-1.056975
2.06891626	-39.413025	-31.409475	-1.056975
2.06880619	-39.413025	-34.354275	-4.001775
2.06903514	-31.409475	-36.468225	-4.001775
2.06911566	-31.409475	-34.354275	-6.115725
2.06872531	-39.413025	-36.468225	-6.115725
-0.82100578	-36.744534	-31.685784	-6.392034
-0.82118823	-34.077966	-39.136716	-6.392034
-0.82086392	-34.077966	-31.685784	-3.725466
-0.82126165	-36.744534	-39.136716	-3.725466
-0.82116789	-36.744534	-36.744534	-1.333284
-0.82095631	-34.077966	-34.077966	-1.333284
-0.82111672	-34.077966	-36.744534	-8.784216
-0.82111673	-36.744534	-34.077966	-8.784216
-0.82073568	-31.685784	-31.685784	-1.333284
-0.82133284	-39.136716	-39.136716	-1.333284
-0.82112972	-39.136716	-31.685784	-8.784216
-0.82112968	-31.685784	-39.136716	-8.784216
-0.82100575	-31.685784	-36.744534	-6.392034
-0.82118826	-39.136716	-34.077966	-6.392034
-0.82126166	-39.136716	-36.744534	-3.725466
-0.82086391	-31.685784	-34.077966	-3.725466
-1.62098046	-31.735360	-36.794110	-1.382860
-1.62116085	-39.087140	-34.028390	-1.382860
-1.62129295	-39.087140	-36.794110	-8.734640
-1.62091262	-31.735360	-34.028390	-8.734640
-1.62077925	-31.735360	-31.735360	-6.441610
-1.62134944	-39.087140	-39.087140	-6.441610
-1.62109035	-39.087140	-31.735360	-3.675890
-1.62109031	-31.735360	-39.087140	-3.675890
-1.62119556	-36.794110	-36.794110	-6.441610
-1.62098294	-34.028390	-34.028390	-6.441610
-1.62107728	-34.028390	-36.794110	-3.675890
-1.62107729	-36.794110	-34.028390	-3.675890
-1.62098048	-36.794110	-31.735360	-1.382860
-1.62116083	-34.028390	-39.087140	-1.382860
-1.62091263	-34.028390	-31.735360	-8.734640
-1.62129294	-36.794110	-39.087140	-8.734640
1.47892688	-35.411250	-35.411250	5.058750
1.47874291	-35.411250	-40.470000	0.000000
2.06880416	-34.354275	-39.413025	6.115725
2.06903344	-36.468225	-31.409475	6.115725
2.06874256	-36.468225	-39.413025	4.001775
2.06914401	-34.354275	-31.409475	4.001775
2.06902339	-34.354275	-34.354275	1.056975
2.06885508	-36.468225	-36.468225	1.056975
2.06889812	-36.468225	-34.354275	9.060525
2.06889813	-34.354275	-36.468225	9.060525
2.06865126	-39.413025	-39.413025	1.056975
2.06929655	-31.409475	-31.409475	1.056975
2.06888172	-31.409475	-39.413025	9.060525
2.06888170	-39.413025	-31.409475	9.060525
2.06880415	-39.413025	-34.354275	6.115725
2.06903345	-31.409475	-36.468225	6.115725
2.06914402	-31.409475	-34.354275	4.001775
2.06874256	-39.413025	-36.468225	4.001775
-0.82097788	-36.744534	-31.685784	3.725466
-0.82116608	-34.077966	-39.136716	3.725466
-0.82086921	-34.077966	-31.685784	6.392034
-0.82126627	-36.744534	-39.136716	6.392034
-0.82119686	-36.744534	-36.744534	8.784216
-0.82099188	-34.077966	-34.077966	8.784216
-0.82106547	-34.077966	-36.744534	1.333284
-0.82106548	-36.744534	-34.077966	1.333284
-0.82077897	-31.685784	-31.685784	8.784216
-0.82135720	-39.136716	-39.136716	8.784216
-0.82107932	-39.136716	-31.685784	1.333284
-0.82107930	-31.685784	-39.136716	1.333284
-0.82097786	-31.685784	-36.744534	3.725466
-0.82116609	-39.136716	-34.077966	3.725466
-0.82126627	-39.136716	-36.744534	6.392034
-0.82086921	-31.685784	-34.077966	6.392034
-1.62101465	-31.735360	-36.794110	8.734640
-1.62118954	-39.087140	-34.028390	8.734640
-1.62125219	-39.087140	-36.794110	1.382860
-1.62084832	-31.735360	-34.028390	1.382860
-1.62074191	-31.735360	-31.735360	3.675890
-1.62133113	-39.087140	-39.087140	3.675890
-1.62109592	-39.087140	-31.735360	6.441610
-1.62109591	-31.735360	-39.087140	6.441610
-1.62117308	-36.794110	-36.794110	3.675890
-1.62095357	-34.028390	-34.028390	3.675890
-1.62108285	-34.028390	-36.794110	6.441610
-1.62108286	-36.794110	-34.028390	6.441610
-1.62101467	-36.794110	-31.735360	8.734640
-1.62118953	-34.028390	-39.087140	8.734640
-1.62084833	-34.028390	-31.735360	1.382860
-1.62125219	-36.794110	-39.087140	1.382860
1.47870453	-35.411250	-40.470000	10.117500
1.47882665	-35.411250	-35.411250	15.176250
2.06870654	-34.354275	-39.413025	16.233225
2.06890974	-36.468225	-31.409475	16.233225
2.06866925	-36.468225	-39.413025	14.119275
2.06903342	-34.354275	-31.409475	14.119275
2.06895958	-34.354275	-34.354275	11.174475
2.06880127	-36.468225	-36.468225	11.174475
2.06876149	-36.468225	-34.354275	19.178025
2.06876149	-34.354275	-36.468225	19.178025
2.06860817	-39.413025	-39.413025	11.174475
2.06921419	-31.409475	-31.409475	11.174475
2.06874739	-31.409475	-39.413025	19.178025
2.06874739	-39.413025	-31.409475	19.178025
2.06870653	-39.413025	-34.354275	16.233225
2.06890974	-31.409475	-36.468225	16.233225
2.06903342	-31.409475	-34.354275	14.119275
2.06866925	-39.413025	-36.468225	14.119275
-0.82107294	-36.744534	-31.685784	13.842966
-0.82124442	-34.077966	-39.136716	13.842966
-0.82100863	-34.077966	-31.685784	16.509534
-0.82135893	-36.744534	-39.136716	16.509534
-0.82131803	-36.744534	-36.744534	18.901716
-0.82114169	-34.077966	-34.077966	18.901716
-0.82112687	-34.077966	-36.744534	11.450784
-0.82112688	-36.744534	-34.077966	11.450784
-0.82096263	-31.685784	-31.685784	18.901716
-0.82145855	-39.136716	-39.136716	18.901716
-0.82113989	-39.136716	-31.685784	11.450784
-0.82113988	-31.685784	-39.136716	11.450784
-0.82107293	-31.685784	-36.744534	13.842966
-0.82124443	-39.136716	-34.077966	13.842966
-0.82135893	-39.136716	-36.744534	16.509534
-0.82100863	-31.685784	-34.077966	16.509534
-1.62116057	-31.735360	-36.794110	18.852140
-1.62131123	-39.087140	-34.028390	18.852140
-1.62130306	-39.087140	-36.794110	11.500360
-1.62092490	-31.735360	-34.028390	11.500360
-1.62086018	-31.735360	-31.735360	13.793390
-1.62139604	-39.087140	-39.087140	13.793390
-1.62120768	-39.087140	-31.735360	16.559110
-1.62120768	-31.735360	-39.087140	16.559110
-1.62125036	-36.794110	-36.794110	13.793390
-1.62105035	-34.028390	-34.028390	13.793390
-1.62119613	-34.028390	-36.794110	16.559110
-1.62119613	-36.794110	-34.028390	16.559110
-1.62116058	-36.794110	-31.735360	18.852140
-1.62131122	-34.028390	-39.087140	18.852140
-1.62092490	-34.028390	-31.735360	11.500360
-1.62130306	-36.794110	-39.087140	11.500360
1.47858538	-35.411250	-40.470000	20.235000
1.47864680	-35.411250	-35.411250	25.293750
2.06854076	-34.354275	-39.413025	26.350725
2.06870412	-36.468225	-31.409475	26.350725
2.06852535	-36.468225	-39.413025	24.236775
2.06882267	-34.354275	-31.409475	24.236775
2.06879266	-34.354275	-34.354275	21.291975
2.06865971	-36.468225	-36.468225	21.291975
2.06856277	-36.468225	-34.354275	29.295525
2.06856277	-34.354275	-36.468225	29.295525
2.06849411	-39.413025	-39.413025	21.291975
2.06900095	-31.409475	-31.409475	21.291975
2.06855168	-31.409475	-39.413025	29.295525
2.06855168	-39.413025	-31.409475	29.295525
2.06854076	-39.413025	-34.354275	26.350725
2.06870412	-31.409475	-36.468225	26.350725
2.06882267	-31.409475	-34.354275	24.236775
2.06852535	-39.413025	-36.468225	24.236775
-0.82125994	-36.744534	-31.685784	23.960466
-0.82140058	-34.077966	-39.136716	23.960466
-0.82123444	-34.077966	-31.685784	26.627034
-0.82151487	-36.744534	-39.136716	26.627034
-0.82149829	-36.744534	-36.744534	29.019216
-0.82135939	-34.077966	-34.077966	29.019216
-0.82128217	-34.077966	-36.744534	21.568284
-0.82128217	-36.744534	-34.077966	21.568284
-0.82122274	-31.685784	-31.685784	29.019216
-0.82161198	-39.136716	-39.136716	29.019216
-0.82129307	-39.136716	-31.685784	21.568284
-0.82129306	-31.685784	-39.136716	21.568284
-0.82125994	-31.685784	-36.744534	23.960466
-0.82140058	-39.136716	-34.077966	23.960466
-0.82151487	-39.136716	-36.744534	26.627034
-0.82123444	-31.685784	-34.077966	26.627034
-1.62137365	-31.735360	-36.794110	28.969640
-1.62149250	-39.087140	-34.028390	28.969640
-1.62143179	-39.087140	-36.794110	21.617860
-1.62111561	-31.735360	-34.028390	21.617860
-1.62108971	-31.735360	-31.735360	23.910890
-1.62152739	-39.087140	-39.087140	23.910890
-1.62139225	-39.087140	-31.735360	26.676610
-1.62139225	-31.735360	-39.087140	26.676610
-1.62140513	-36.794110	-36.794110	23.910890
-1.62124121	-34.028390	-34.028390	23.910890
-1.62138300	-34.028390	-36.794110	26.676610
-1.62138300	-36.794110	-34.028390	26.676610
-1.62137365	-36.794110	-31.735360	28.969640
-1.62149250	-34.028390	-39.087140	28.969640
-1.62111561	-34.028390	-31.735360	21.617860
-1.62143179	-36.794110	-39.087140	21.617860
1.47841546	-35.411250	-40.470000	30.352500
1.47843144	-35.411250	-35.411250	35.411250
2.06834390	-34.354275	-39.413025	36.468225
2.06846765	-36.468225	-31.409475	36.468225
2.06834390	-36.468225	-39.413025	34.354275
2.06857082	-34.354275	-31.409475	34.354275
2.06857082	-34.354275	-34.354275	31.409475
2.06846765	-36.468225	-36.468225	31.409475
2.06834390	-36.468225	-34.354275	39.413025
2.06834390	-34.354275	-36.468225	39.413025
2.06833561	-39.413025	-39.413025	31.409475
2.06872728	-31.409475	-31.409475	31.409475
2.06833561	-31.409475	-39.413025	39.413025
2.06833561	-39.413025	-31.409475	39.413025
2.06834390	-39.413025	-34.354275	36.468225
2.06846765	-31.409475	-36.468225	36.468225
2.06857082	-31.409475	-34.354275	34.354275
2.06834390	-39.413025	-36.468225	34.354275
-0.82148889	-36.744534	-31.685784	34.077966
-0.82159659	-34.077966	-39.136716	34.077966
-0.82148889	-34.077966	-31.685784	36.744534
-0.82170069	-36.744534	-39.136716	36.744534
-0.82170069	-36.744534	-36.744534	39.136716
-0.82159659	-34.077966	-34.077966	39.136716
-0.82148889	-34.077966	-36.744534	31.685784
-0.82148889	-36.744534	-34.077966	31.685784
-0.82149733	-31.685784	-31.685784	39.136716
-0.82178828	-39.136716	-39.136716	39.136716
-0.82149733	-39.136716	-31.685784	31.685784
-0.82149733	-31.685784	-39.136716	31.685784
-0.82148889	-31.685784	-36.744534	34.077966
-0.82159659	-39.136716	-34.077966	34.077966
-0.82170069	-39.136716	-36.744534	36.744534
-0.82148889	-31.685784	-34.077966	36.744534
-1.62160681	-31.735360	-36.794110	39.087140
-1.62169601	-39.087140	-34.028390	39.087140
-1.62160681	-39.087140	-36.794110	31.735360
-1.62136221	-31.735360	-34.028390	31.735360
-1.62136221	-31.735360	-31.735360	34.028390
-1.62169601	-39.087140	-39.087140	34.028390
-1.62160681	-39.087140	-31.735360	36.794110
-1.62160681	-31.735360	-39.087140	36.794110
-1.62159983	-36.794110	-36.794110	34.028390
-1.62147443	-34.028390	-34.028390	34.028390
-1.62159983	-34.028390	-36.794110	36.794110
-1.62159983	-36.794110	-34.028390	36.794110
-1.62160681	-36.794110	-31.735360	39.087140
-1.62169601	-34.028390	-39.087140	39.087140
-1.62136221	-34.028390	-31.735360	31.735360
-1.62160681	-36.794110	-39.087140	31.735360
1.47839083	-40.470000	-30.352500	-35.411250
1.47861283	-35.411250	-25.293750	-35.411250
1.47838943	-35.411250	-30.352500	-40.470000
2.06858648	-34.354275	-29.295525	-34.354275
2.06868724	-36.468225	-21.291975	-34.354275
2.06848125	-36.468225	-29.295525	-36.468225
2.06868649	-34.354275	-21.291975	-36.468225
2.06854741	-34.354275	-24.236775	-39.413025
2.06846110	-36.468225	-26.350725	-39.413025
2.06871420	-36.468225	-24.236775	-31.409475
2.06873312	-34.354275	-26.350725	-31.409475
2.06834691	-39.413025	-29.295525	-39.413025
2.06867318	-31.409475	-21.291975	-39.413025
2.06874657	-31.409475	-29.295525	-31.409475
2.06867597	-39.413025	-21.291975	-31.409475
2.06854897	-39.413025	-24.236775	-34.354275
2.06873171	-31.409475	-26.350725	-34.354275
2.06871204	-31.409475	-24.236775	-36.468225
2.06846193	-39.413025	-26.350725	-36.468225
-0.82139460	-36.744534	-21.568284	-36.744534
-0.82146318	-34.077966	-29.019216	-36.744534
-0.82123521	-34.077966	-21.568284	-34.077966
-0.82146222	-36.744534	-29.019216	-34.077966
-0.82135231	-36.744534	-26.627034	-31.685784
-0.82121134	-34.077966	-23.960466	-31.685784
-0.82148075	-34.077966	-26.627034	-39.136716
-0.82149911	-36.744534	-23.960466	-39.136716
-0.82107561	-31.685784	-21.568284	-31.685784
-0.82146973	-39.136716	-29.019216	-31.685784
-0.82152316	-39.136716	-21.568284	-39.136716
-0.82147236	-31.685784	-29.019216	-39.136716
-0.82135439	-31.685784	-26.627034	-36.744534
-0.82149845	-39.136716	-23.960466	-36.744534
-0.82147913	-39.136716	-26.627034	-34.077966
-0.82121250	-31.685784	-23.960466	-34.077966
-1.62120481	-31.735360	-26.676610	-31.735360
-1.62136981	-39.087140	-23.910890	-31.735360
-1.62159691	-39.087140	-26.676610	-39.087140
-1.62137244	-31.735360	-23.910890	-39.087140
-1.62125468	-31.735360	-21.617860	-36.794110
-1.62158240	-39.087140	-28.969640	-36.794110
-1.62138892	-39.087140	-21.617860	-34.028390
-1.62132933	-31.735360	-28.969640	-34.028390
-1.62148596	-36.794110	-26.676610	-36.794110
-1.62136259	-34.028390	-23.910890	-36.794110
-1.62133892	-34.028390	-26.676610	-34.028390
-1.62136158	-36.794110	-23.910890	-34.028390
-1.62125263	-36.794110	-21.617860	-31.735360
-1.62132826	-34.028390	-28.969640	-31.735360
-1.62139050	-34.028390	-21.617860	-39.087140
-1.62158304	-36.794110	-28.969640	-39.087140
1.47859824	-40.470000	-30.352500	-25.293750
1.47889633	-35.411250	-25.293750	-25.293750
1.47863521	-35.411250	-30.352500	-30.352500
2.06884950	-34.354275	-29.295525	-24.236775
2.06898787	-36.468225	-21.291975	-24.236775
2.06872674	-36.468225	-29.295525	-26.350725
2.06901167	-34.354275	-21.291975	-26.350725
2.06884553	-34.354275	-24.236775	-29.295525
2.06872479	-36.468225	-26.350725	-29.295525
2.06899102	-36.468225	-24.236775	-21.291975
2.06901701	-34.354275	-26.350725	-21.291975
2.06856979	-39.413025	-29.295525	-29.295525
2.06902759	-31.409475	-21.291975	-29.295525
2.06903557	-31.409475	-29.295525	-21.291975
2.06893896	-39.413025	-21.291975	-21.291975
2.06879848	-39.413025	-24.236775	-24.236775
2.06905086	-31.409475	-26.350725	-24.236775
2.06904869	-31.409475	-24.236775	-26.350725
2.06870060	-39.413025	-26.350725	-26.350725
-0.82110022	-36.744534	-21.568284	-26.627034
-0.82119505	-34.077966	-29.019216	-26.627034
-0.82090600	-34.077966	-21.568284	-23.960466
-0.82121885	-36.744534	-29.019216	-23.960466
-0.82109555	-36.744534	-26.627034	-21.568284
-0.82090311	-34.077966	-23.960466	-21.568284
-0.82119677	-34.077966	-26.627034	-29.019216
-0.82122258	-36.744534	-23.960466	-29.019216
-0.82071078	-31.685784	-21.568284	-21.568284
-0.82125065	-39.136716	-29.019216	-21.568284
-0.82125613	-39.136716	-21.568284	-29.019216
-0.82118493	-31.685784	-29.019216	-29.019216
-0.82104313	-31.685784	-26.627034	-26.627034
-0.82124355	-39.136716	-23.960466	-26.627034
-0.82124155	-39.136716	-26.627034	-23.960466
-0.82087328	-31.685784	-23.960466	-23.960466
-1.62089315	-31.735360	-26.676610	-21.617860
-1.62111868	-39.087140	-23.910890	-21.617860
-1.62135723	-39.087140	-26.676610	-28.969640
-1.62104290	-31.735360	-23.910890	-28.969640
-1.62089892	-31.735360	-21.617860	-26.676610
-1.62135585	-39.087140	-28.969640	-26.676610
-1.62112084	-39.087140	-21.617860	-23.910890
-1.62103841	-31.735360	-28.969640	-23.910890
-1.62122591	-36.794110	-26.676610	-26.676610
-1.62105435	-34.028390	-23.910890	-26.676610
-1.62105178	-34.028390	-26.676610	-23.910890
-1.62108321	-36.794110	-23.910890	-23.910890
-1.62095995	-36.794110	-21.617860	-21.617860
-1.62106249	-34.028390	-28.969640	-21.617860
-1.62106917	-34.028390	-21.617860	-28.969640
-1.62133833	-36.794110	-28.969640	-28.969640
1.47877719	-40.470000	-30.352500	-15.176250
1.47915699	-35.411250	-25.293750	-15.176250
1.47887408	-35.411250	-30.352500	-20.235000
2.06908234	-34.354275	-29.295525	-14.119275
2.06926155	-36.468225	-21.291975	-14.119275
2.06895005	-36.468225	-29.295525	-16.233225
2.06932705	-34.354275	-21.291975	-16.233225
2.06914369	-34.354275	-24.236775	-19.178025
2.06898089	-36.468225	-26.350725	-19.178025
2.06922165	-36.468225	-24.236775	-11.174475
2.06925503	-34.354275	-26.350725	-11.174475
2.06877860	-39.413025	-29.295525	-19.178025
2.06939880	-31.409475	-21.291975	-19.178025
2.06927898	-31.409475	-29.295525	-11.174475
2.06915536	-39.413025	-21.291975	-11.174475
2.06901662	-39.413025	-24.236775	-14.119275
2.06934628	-31.409475	-26.350725	-14.119275
2.06937856	-31.409475	-24.236775	-16.233225
2.06891631	-39.413025	-26.350725	-16.233225
-0.82082031	-36.744534	-21.568284	-16.509534
-0.82094515	-34.077966	-29.019216	-16.509534
-0.82060128	-34.077966	-21.568284	-13.842966
-0.82100815	-36.744534	-29.019216	-13.842966
-0.82088329	-36.744534	-26.627034	-11.450784
-0.82063806	-34.077966	-23.960466	-11.450784
-0.82091730	-34.077966	-26.627034	-18.901716
-0.82095233	-36.744534	-23.960466	-18.901716
-0.82038373	-31.685784	-21.568284	-11.450784
-0.82107491	-39.136716	-29.019216	-11.450784
-0.82099750	-39.136716	-21.568284	-18.901716
-0.82090115	-31.685784	-29.019216	-18.901716
-0.82074257	-31.685784	-26.627034	-16.509534
-0.82100890	-39.136716	-23.960466	-16.509534
-0.82103697	-39.136716	-26.627034	-13.842966
-0.82055650	-31.685784	-23.960466	-13.842966
-1.62062383	-31.735360	-26.676610	-11.500360
-1.62091196	-39.087140	-23.910890	-11.500360
-1.62113050	-39.087140	-26.676610	-18.852140
-1.62070635	-31.735360	-23.910890	-18.852140
-1.62054305	-31.735360	-21.617860	-16.559110
-1.62115194	-39.087140	-28.969640	-16.559110
-1.62088478	-39.087140	-21.617860	-13.793390
-1.62077687	-31.735360	-28.969640	-13.793390
-1.62098506	-36.794110	-26.676610	-16.559110
-1.62075736	-34.028390	-23.910890	-16.559110
-1.62079451	-34.028390	-26.676610	-13.793390
-1.62083579	-36.794110	-23.910890	-13.793390
-1.62071126	-36.794110	-21.617860	-11.500360
-1.62084080	-34.028390	-28.969640	-11.500360
-1.62074346	-34.028390	-21.617860	-18.852140
-1.62110572	-36.794110	-28.969640	-18.852140
1.47888845	-40.470000	-30.352500	-5.058750
1.47932938	-35.411250	-25.293750	-5.058750
1.47906194	-35.411250	-30.352500	-10.117500
2.06922531	-34.354275	-29.295525	-4.001775
2.06943400	-36.468225	-21.291975	-4.001775
2.06910089	-36.468225	-29.295525	-6.115725
2.06955433	-34.354275	-21.291975	-6.115725
2.06938100	-34.354275	-24.236775	-9.060525
2.06917843	-36.468225	-26.350725	-9.060525
2.06933652	-36.468225	-24.236775	-1.056975
2.06937444	-34.354275	-26.350725	-1.056975
2.06893383	-39.413025	-29.295525	-9.060525
2.06971006	-31.409475	-21.291975	-9.060525
2.06940173	-31.409475	-29.295525	-1.056975
2.06926165	-39.413025	-21.291975	-1.056975
2.06914875	-39.413025	-24.236775	-4.001775
2.06953606	-31.409475	-26.350725	-4.001775
2.06961931	-31.409475	-24.236775	-6.115725
2.06906100	-39.413025	-26.350725	-6.115725
-0.82062138	-36.744534	-21.568284	-6.392034
-0.82077086	-34.077966	-29.019216	-6.392034
-0.82040791	-34.077966	-21.568284	-3.725466
-0.82088293	-36.744534	-29.019216	-3.725466
-0.82077639	-36.744534	-26.627034	-1.333284
-0.82049934	-34.077966	-23.960466	-1.333284
-0.82069974	-34.077966	-26.627034	-8.784216
-0.82074367	-36.744534	-23.960466	-8.784216
-0.82020513	-31.685784	-21.568284	-1.333284
-0.82098888	-39.136716	-29.019216	-1.333284
-0.82079987	-39.136716	-21.568284	-8.784216
-0.82067937	-31.685784	-29.019216	-8.784216
-0.82052505	-31.685784	-26.627034	-6.392034
-0.82084750	-39.136716	-23.960466	-6.392034
-0.82091609	-39.136716	-26.627034	-3.725466
-0.82035333	-31.685784	-23.960466	-3.725466
-1.62048161	-31.735360	-26.676610	-1.382860
-1.62080807	-39.087140	-23.910890	-1.382860
-1.62096139	-39.087140	-26.676610	-8.734640
-1.62043368	-31.735360	-23.910890	-8.734640
-1.62027524	-31.735360	-21.617860	-6.441610
-1.62101446	-39.087140	-28.969640	-6.441610
-1.62074275	-39.087140	-21.617860	-3.675890
-1.62061582	-31.735360	-28.969640	-3.675890
-1.62081803	-36.794110	-26.676610	-6.441610
-1.62054282	-34.028390	-23.910890	-6.441610
-1.62063671	-34.028390	-26.676610	-3.675890
-1.62068537	-36.794110	-23.910890	-3.675890
-1.62058245	-36.794110	-21.617860	-1.382860
-1.62072774	-34.028390	-28.969640	-1.382860
-1.62048206	-34.028390	-21.617860	-8.734640
-1.62093128	-36.794110	-28.969640	-8.734640
1.47889802	-40.470000	-30.352500	5.058750
1.47934688	-35.411250	-25.293750	5.058750
1.47914377	-35.411250	-30.352500	0.000000
2.06922422	-34.354275	-29.295525	6.115725
2.06943334	-36.468225	-21.291975	6.115725
2.06912868	-36.468225	-29.295525	4.001775
2.06960008	-34.354275	-21.291975	4.001775
2.06947523	-34.354275	-24.236775	1.056975
2.06925444	-36.468225	-26.350725	1.056975
2.06928569	-36.468225	-24.236775	9.060525
2.06932210	-34.354275	-26.350725	9.060525
2.06899145	-39.413025	-29.295525	1.056975
2.06984052	-31.409475	-21.291975	1.056975
2.06934828	-31.409475	-29.295525	9.060525
2.06921373	-39.413025	-21.291975	9.060525
2.06914704	-39.413025	-24.236775	6.115725
2.06953667	-31.409475	-26.350725	6.115725
2.06966893	-31.409475	-24.236775	4.001775
2.06908726	-39.413025	-26.350725	4.001775
-0.82057859	-36.744534	-21.568284	3.725466
-0.82073402	-34.077966	-29.019216	3.725466
-0.82041341	-34.077966	-21.568284	6.392034
-0.82088828	-36.744534	-29.019216	6.392034
-0.82081831	-36.744534	-26.627034	8.784216
-0.82055207	-34.077966	-23.960466	8.784216
-0.82061786	-34.077966	-26.627034	1.333284
-0.82066594	-36.744534	-23.960466	1.333284
-0.82027090	-31.685784	-21.568284	8.784216
-0.82102346	-39.136716	-29.019216	8.784216
-0.82072719	-39.136716	-21.568284	1.333284
-0.82059552	-31.685784	-29.019216	1.333284
-0.82047672	-31.685784	-26.627034	3.725466
-0.82081426	-39.136716	-23.960466	3.725466
-0.82092154	-39.136716	-26.627034	6.392034
-0.82035835	-31.685784	-23.960466	6.392034
-1.62053395	-31.735360	-26.676610	8.734640
-1.62084829	-39.087140	-23.910890	8.734640
-1.62090089	-39.087140	-26.676610	1.382860
-1.62032739	-31.735360	-23.910890	1.382860
-1.62021191	-31.735360	-21.617860	3.675890
-1.62098636	-39.087140	-28.969640	3.675890
-1.62074951	-39.087140	-21.617860	6.441610
-1.62062203	-31.735360	-28.969640	6.441610
-1.62078257	-36.794110	-26.676610	3.675890
-1.62049473	-34.028390	-23.910890	3.675890
-1.62064302	-34.028390	-26.676610	6.441610
-1.62069191	-36.794110	-23.910890	6.441610
-1.62063111	-36.794110	-21.617860	8.734640
-1.62077057	-34.028390	-28.969640	8.734640
-1.62038136	-34.028390	-21.617860	1.382860
-1.62086845	-36.794110	-28.969640	1.382860
1.47908645	-35.411250	-30.352500	10.117500
1.47880073	-40.470000	-30.352500	15.176250
1.47919725	-35.411250	-25.293750	15.176250
2.06907579	-34.354275	-29.295525	16.233225
2.06925461	-36.468225	-21.291975	16.233225
2.06901969	-36.468225	-29.295525	14.119275
2.06943491	-34.354275	-21.291975	14.119275
2.06937904	-34.354275	-24.236775	11.174475
2.06917506	-36.468225	-26.350725	11.174475
2.06908717	-36.468225	-24.236775	19.178025
2.06911696	-34.354275	-26.350725	19.178025
2.06892957	-39.413025	-29.295525	11.174475
2.06971197	-31.409475	-21.291975	11.174475
2.06913828	-31.409475	-29.295525	19.178025
2.06902786	-39.413025	-21.291975	19.178025
2.06900896	-39.413025	-24.236775	16.233225
2.06934149	-31.409475	-26.350725	16.233225
2.06949426	-31.409475	-24.236775	14.119275
2.06898249	-39.413025	-26.350725	14.119275
-0.82071617	-36.744534	-21.568284	13.842966
-0.82085386	-34.077966	-29.019216	13.842966
-0.82062180	-34.077966	-21.568284	16.509534
-0.82102517	-36.744534	-29.019216	16.509534
-0.82099534	-36.744534	-26.627034	18.901716
-0.82077647	-34.077966	-23.960466	18.901716
-0.82071133	-34.077966	-26.627034	11.450784
-0.82075565	-36.744534	-23.960466	11.450784
-0.82055295	-31.685784	-21.568284	18.901716
-0.82116859	-39.136716	-29.019216	18.901716
-0.82081225	-39.136716	-21.568284	11.450784
-0.82069078	-31.685784	-29.019216	11.450784
-0.82062672	-31.685784	-26.627034	13.842966
-0.82092560	-39.136716	-23.960466	13.842966
-0.82105410	-39.136716	-26.627034	16.509534
-0.82057636	-31.685784	-23.960466	16.509534
-1.62076112	-31.735360	-26.676610	18.852140
-1.62101977	-39.087140	-23.910890	18.852140
-1.62097382	-39.087140	-26.676610	11.500360
-1.62044735	-31.735360	-23.910890	11.500360
-1.62039631	-31.735360	-21.617860	13.793390
-1.62108007	-39.087140	-28.969640	13.793390
-1.62090605	-39.087140	-21.617860	16.559110
-1.62079756	-31.735360	-28.969640	16.559110
-1.62089651	-36.794110	-26.676610	13.793390
-1.62064158	-34.028390	-23.910890	13.793390
-1.62081532	-34.028390	-26.676610	16.559110
-1.62085684	-36.794110	-23.910890	16.559110
-1.62083990	-36.794110	-21.617860	18.852140
-1.62095498	-34.028390	-28.969640	18.852140
-1.62049634	-34.028390	-21.617860	11.500360
-1.62094361	-36.794110	-28.969640	11.500360
1.47890934	-35.411250	-30.352500	20.235000
1.47862578	-40.470000	-30.352500	25.293750
1.47893874	-35.411250	-25.293750	25.293750
2.06883370	-34.354275	-29.295525	26.350725
2.06896947	-36.468225	-21.291975	26.350725
2.06881176	-36.468225	-29.295525	24.236775
2.06913218	-34.354275	-21.291975	24.236775
2.06913218	-34.354275	-24.236775	21.291975
2.06896947	-36.468225	-26.350725	21.291975
2.06881176	-36.468225	-24.236775	29.295525
2.06883371	-34.354275	-26.350725	29.295525
2.06876768	-39.413025	-29.295525	21.291975
2.06938781	-31.409475	-21.291975	21.291975
2.06884933	-31.409475	-29.295525	29.295525
2.06876768	-39.413025	-21.291975	29.295525
2.06878211	-39.413025	-24.236775	26.350725
2.06903354	-31.409475	-26.350725	26.350725
2.06917601	-31.409475	-24.236775	24.236775
2.06878211	-39.413025	-26.350725	24.236775
-0.82097828	-36.744534	-21.568284	23.960466
-0.82108531	-34.077966	-29.019216	23.960466
-0.82094310	-34.077966	-21.568284	26.627034
-0.82124729	-36.744534	-29.019216	26.627034
-0.82124729	-36.744534	-26.627034	29.019216
-0.82108531	-34.077966	-23.960466	29.019216
-0.82094311	-34.077966	-26.627034	21.568284
-0.82097828	-36.744534	-23.960466	21.568284
-0.82092688	-31.685784	-21.568284	29.019216
-0.82138026	-39.136716	-29.019216	29.019216
-0.82102356	-39.136716	-21.568284	21.568284
-0.82092688	-31.685784	-29.019216	21.568284
-0.82091038	-31.685784	-26.627034	23.960466
-0.82114174	-39.136716	-23.960466	23.960466
-0.82126987	-39.136716	-26.627034	26.627034
-0.82091038	-31.685784	-23.960466	26.627034
-1.62107372	-31.735360	-26.676610	28.969640
-1.62126523	-39.087140	-23.910890	28.969640
-1.62115560	-39.087140	-26.676610	21.617860
-1.62073846	-31.735360	-23.910890	21.617860
-1.62073846	-31.735360	-21.617860	23.910890
-1.62126523	-39.087140	-28.969640	23.910890
-1.62115560	-39.087140	-21.617860	26.676610
-1.62107372	-31.735360	-28.969640	26.676610
-1.62111825	-36.794110	-26.676610	23.910890
-1.62092084	-34.028390	-23.910890	23.910890
-1.62108701	-34.028390	-26.676610	26.676610
-1.62111825	-36.794110	-23.910890	26.676610
-1.62113087	-36.794110	-21.617860	28.969640
-1.62121649	-34.028390	-28.969640	28.969640
-1.62077581	-34.028390	-21.617860	21.617860
-1.62113087	-36.794110	-28.969640	21.617860
1.47866838	-35.411250	-30.352500	30.352500
1.47841546	-40.470000	-30.352500	35.411250
1.47864680	-35.411250	-25.293750	35.411250
2.06856277	-34.354275	-29.295525	36.468225
2.06865971	-36.468225	-21.291975	36.468225
2.06856277	-36.468225	-29.295525	34.354275
2.06879266	-34.354275	-21.291975	34.354275
2.06882267	-34.354275	-24.236775	31.409475
2.06870412	-36.468225	-26.350725	31.409475
2.06852535	-36.468225	-24.236775	39.413025
2.06854076	-34.354275	-26.350725	39.413025
2.06855168	-39.413025	-29.295525	31.409475
2.06900095	-31.409475	-21.291975	31.409475
2.06855168	-31.409475	-29.295525	39.413025
2.06849411	-39.413025	-21.291975	39.413025
2.06852535	-39.413025	-24.236775	36.468225
2.06870412	-31.409475	-26.350725	36.468225
2.06882267	-31.409475	-24.236775	34.354275
2.06854076	-39.413025	-26.350725	34.354275
-0.82128217	-36.744534	-21.568284	34.077966
-0.82135939	-34.077966	-29.019216	34.077966
-0.82128217	-34.077966	-21.568284	36.744534
-0.82149829	-36.744534	-29.019216	36.744534
-0.82151487	-36.744534	-26.627034	39.136716
-0.82140058	-34.077966	-23.960466	39.136716
-0.82123444	-34.077966	-26.627034	31.685784
-0.82125994	-36.744534	-23.960466	31.685784
-0.82129307	-31.685784	-21.568284	39.136716
-0.82161198	-39.136716	-29.019216	39.136716
-0.82129306	-39.136716	-21.568284	31.685784
-0.82122274	-31.685784	-29.019216	31.685784
-0.82123444	-31.685784	-26.627034	34.077966
-0.82140058	-39.136716	-23.960466	34.077966
-0.82151487	-39.136716	-26.627034	36.744534
-0.82125994	-31.685784	-23.960466	36.744534
-1.62139225	-31.735360	-26.676610	39.087140
-1.62152739	-39.087140	-23.910890	39.087140
-1.62139225	-39.087140	-26.676610	31.735360
-1.62108971	-31.735360	-23.910890	31.735360
-1.62111561	-31.735360	-21.617860	34.028390
-1.62149250	-39.087140	-28.969640	34.028390
-1.62143179	-39.087140	-21.617860	36.794110
-1.62137365	-31.735360	-28.969640	36.794110
-1.62138300	-36.794110	-26.676610	34.028390
-1.62124121	-34.028390	-23.910890	34.028390
-1.62138300	-34.028390	-26.676610	36.794110
-1.62140513	-36.794110	-23.910890	36.794110
-1.62143179	-36.794110	-21.617860	39.087140
-1.62149250	-34.028390	-28.969640	39.087140
-1.62111561	-34.028390	-21.617860	31.735360
-1.62137365	-36.794110	-28.969640	31.735360
1.47855548	-40.470000	-20.235000	-35.411250
1.47878720	-35.411250	-15.176250	-35.411250
1.47855415	-35.411250	-20.235000	-40.470000
2.06879248	-34.354275	-19.178025	-34.354275
2.06883772	-36.468225	-11.174475	-34.354275
2.06865981	-36.468225	-19.178025	-36.468225
2.06883719	-34.354275	-11.174475	-36.468225
2.06869857	-34.354275	-14.119275	-39.413025
2.06861173	-36.468225	-16.233225	-39.413025
2.06890078	-36.468225	-14.119275	-31.409475
2.06894808	-34.354275	-16.233225	-31.409475
2.06849446	-39.413025	-19.178025	-39.413025
2.06882189	-31.409475	-11.174475	-39.413025
2.06900019	-31.409475	-19.178025	-31.409475
2.06882384	-39.413025	-11.174475	-31.409475
2.06869981	-39.413025	-14.119275	-34.354275
2.06894679	-31.409475	-16.233225	-34.354275
2.06889900	-31.409475	-14.119275	-36.468225
2.06861243	-39.413025	-16.233225	-36.468225
-0.82125630	-36.744534	-11.450784	-36.744534
-0.82127281	-34.077966	-18.901716	-36.744534
-0.82106635	-34.077966	-11.450784	-34.077966
-0.82127189	-36.744534	-18.901716	-34.077966
-0.82115684	-36.744534	-16.509534	-31.685784
-0.82100980	-34.077966	-13.842966	-31.685784
-0.82131521	-34.077966	-16.509534	-39.136716
-0.82135946	-36.744534	-13.842966	-39.136716
-0.82087155	-31.685784	-11.450784	-31.685784
-0.82128157	-39.136716	-18.901716	-31.685784
-0.82140643	-39.136716	-11.450784	-39.136716
-0.82128408	-31.685784	-18.901716	-39.136716
-0.82115872	-31.685784	-16.509534	-36.744534
-0.82135894	-39.136716	-13.842966	-36.744534
-0.82131381	-39.136716	-16.509534	-34.077966
-0.82101076	-31.685784	-13.842966	-34.077966
-1.62096831	-31.735360	-16.559110	-31.735360
-1.62120539	-39.087140	-13.793390	-31.735360
-1.62145583	-39.087140	-16.559110	-39.087140
-1.62120749	-31.735360	-13.793390	-39.087140
-1.62108876	-31.735360	-11.500360	-36.794110
-1.62142160	-39.087140	-18.852140	-36.794110
-1.62124952	-39.087140	-11.500360	-34.028390
-1.62110257	-31.735360	-18.852140	-34.028390
-1.62132145	-36.794110	-16.559110	-36.794110
-1.62119587	-34.028390	-13.793390	-36.794110
-1.62113916	-34.028390	-16.559110	-34.028390
-1.62119507	-36.794110	-13.793390	-34.028390
-1.62108728	-36.794110	-11.500360	-31.735360
-1.62110150	-34.028390	-18.852140	-31.735360
-1.62125064	-34.028390	-11.500360	-39.087140
-1.62142219	-36.794110	-18.852140	-39.087140
1.47881711	-40.470000	-20.235000	-25.293750
1.47914316	-35.411250	-15.176250	-25.293750
1.47886558	-35.411250	-20.235000	-30.352500
2.06913706	-34.354275	-19.178025	-24.236775
2.06920137	-36.468225	-11.174475	-24.236775
2.06897337	-36.468225	-19.178025	-26.350725
2.06923163	-34.354275	-11.174475	-26.350725
2.06906466	-34.354275	-14.119275	-29.295525
2.06893718	-36.468225	-16.233225	-29.295525
2.06924955	-36.468225	-14.119275	-21.291975
2.06931815	-34.354275	-16.233225	-21.291975
2.06877070	-39.413025	-19.178025	-29.295525
2.06925247	-31.409475	-11.174475	-29.295525
2.06939497	-31.409475	-19.178025	-21.291975
2.06914011	-39.413025	-11.174475	-21.291975
2.06900452	-39.413025	-14.119275	-24.236775
2.06936463	-31.409475	-16.233225	-24.236775
2.06932618	-31.409475	-14.119275	-26.350725
2.06890616	-39.413025	-16.233225	-26.350725
-0.82090322	-36.744534	-11.450784	-26.627034
-0.82092633	-34.077966	-18.901716	-26.627034
-0.82066079	-34.077966	-11.450784	-23.960466
-0.82095834	-36.744534	-18.901716	-23.960466
-0.82082780	-36.744534	-16.509534	-21.568284
-0.82061627	-34.077966	-13.842966	-21.568284
-0.82095901	-34.077966	-16.509534	-29.019216
-0.82102430	-36.744534	-13.842966	-29.019216
-0.82040887	-31.685784	-11.450784	-21.568284
-0.82100062	-39.136716	-18.901716	-21.568284
-0.82109251	-39.136716	-11.450784	-29.019216
-0.82091244	-31.685784	-18.901716	-29.019216
-0.82075721	-31.685784	-16.509534	-26.627034
-0.82105075	-39.136716	-13.842966	-26.627034
-0.82101740	-39.136716	-16.509534	-23.960466
-0.82057603	-31.685784	-13.842966	-23.960466
-1.62055313	-31.735360	-16.559110	-21.617860
-1.62089578	-39.087140	-13.793390	-21.617860
-1.62116284	-39.087140	-16.559110	-28.969640
-1.62079751	-31.735360	-13.793390	-28.969640
-1.62065004	-31.735360	-11.500360	-26.676610
-1.62113769	-39.087140	-18.852140	-26.676610
-1.62092851	-39.087140	-11.500360	-23.910890
-1.62071417	-31.735360	-18.852140	-23.910890
-1.62099636	-36.794110	-16.559110	-26.676610
-1.62081279	-34.028390	-13.793390	-26.676610
-1.62076854	-34.028390	-16.559110	-23.910890
-1.62085030	-36.794110	-13.793390	-23.910890
-1.62072897	-36.794110	-11.500360	-21.617860
-1.62074779	-34.028390	-18.852140	-21.617860
-1.62086360	-34.028390	-11.500360	-28.969640
-1.62111487	-36.794110	-18.852140	-28.969640
1.47905289	-40.470000	-20.235000	-15.176250
1.47948808	-35.411250	-15.176250	-15.176250
1.47918556	-35.411250	-20.235000	-20.235000
2.06946141	-34.354275	-19.178025	-14.119275
2.06954633	-36.468225	-11.174475	-14.119275
2.06927432	-36.468225	-19.178025	-16.233225
2.06963278	-34.354275	-11.174475	-16.233225
2.06945048	-34.354275	-14.119275	-19.178025
2.06926926	-36.468225	-16.233225	-19.178025
2.06955408	-36.468225	-14.119275	-11.174475
2.06964712	-34.354275	-16.233225	-11.174475
2.06904137	-39.413025	-19.178025	-19.178025
2.06972933	-31.409475	-11.174475	-19.178025
2.06975336	-31.409475	-19.178025	-11.174475
2.06940893	-39.413025	-11.174475	-11.174475
2.06928158	-39.413025	-14.119275	-14.119275
2.06977943	-31.409475	-16.233225	-14.119275
2.06977275	-31.409475	-14.119275	-16.233225
2.06918313	-39.413025	-16.233225	-16.233225
-0.82055338	-36.744534	-11.450784	-16.509534
-0.82058308	-34.077966	-18.901716	-16.509534
-0.82026645	-34.077966	-11.450784	-13.842966
-0.82067210	-36.744534	-18.901716	-13.842966
-0.82054179	-36.744534	-16.509534	-11.450784
-0.82025872	-34.077966	-13.842966	-11.450784
-0.82058790	-34.077966	-16.509534	-18.901716
-0.82068160	-36.744534	-13.842966	-18.901716
-0.81996916	-31.685784	-11.450784	-11.450784
-0.82076477	-39.136716	-18.901716	-11.450784
-0.82077753	-39.136716	-11.450784	-18.901716
-0.82051990	-31.685784	-18.901716	-18.901716
-0.82034250	-31.685784	-16.509534	-16.509534
-0.82075557	-39.136716	-13.842966	-16.509534
-0.82075086	-39.136716	-16.509534	-13.842966
-0.82014299	-31.685784	-13.842966	-13.842966
-1.62016813	-31.735360	-16.559110	-11.500360
-1.62063085	-39.087140	-13.793390	-11.500360
-1.62087346	-39.087140	-16.559110	-18.852140
-1.62035262	-31.735360	-13.793390	-18.852140
-1.62018534	-31.735360	-11.500360	-16.559110
-1.62087013	-39.087140	-18.852140	-16.559110
-1.62063574	-39.087140	-11.500360	-13.793390
-1.62033904	-31.735360	-18.852140	-13.793390
-1.62067989	-36.794110	-16.559110	-16.559110
-1.62042312	-34.028390	-13.793390	-16.559110
-1.62041598	-34.028390	-16.559110	-13.793390
-1.62052950	-36.794110	-13.793390	-13.793390
-1.62041204	-36.794110	-11.500360	-11.500360
-1.62043354	-34.028390	-18.852140	-11.500360
-1.62045184	-34.028390	-11.500360	-18.852140
-1.62080732	-36.794110	-18.852140	-18.852140
1.47920538	-40.470000	-20.235000	-5.058750
1.47972781	-35.411250	-15.176250	-5.058750
1.47945239	-35.411250	-20.235000	-10.117500
2.06967287	-34.354275	-19.178025	-4.001775
2.06977107	-36.468225	-11.174475	-4.001775
2.06948851	-36.468225	-19.178025	-6.115725
2.06993455	-34.354275	-11.174475	-6.115725
2.06977460	-34.354275	-14.119275	-9.060525
2.06953856	-36.468225	-16.233225	-9.060525
2.06971181	-36.468225	-14.119275	-1.056975
2.06982125	-34.354275	-16.233225	-1.056975
2.06925167	-39.413025	-19.178025	-9.060525
2.07015300	-31.409475	-11.174475	-9.060525
2.06994810	-31.409475	-19.178025	-1.056975
2.06954387	-39.413025	-11.174475	-1.056975
2.06945502	-39.413025	-14.119275	-4.001775
2.07006575	-31.409475	-16.233225	-4.001775
2.07012133	-31.409475	-14.119275	-6.115725
2.06937623	-39.413025	-16.233225	-6.115725
-0.82029557	-36.744534	-11.450784	-6.392034
-0.82032834	-34.077966	-18.901716	-6.392034
-0.82000542	-34.077966	-11.450784	-3.725466
-0.82049339	-36.744534	-18.901716	-3.725466
-0.82039128	-36.744534	-16.509534	-1.333284
-0.82006226	-34.077966	-13.842966	-1.333284
-0.82028117	-34.077966	-16.509534	-8.784216
-0.82040497	-36.744534	-13.842966	-8.784216
-0.81971659	-31.685784	-11.450784	-1.333284
-0.82064469	-39.136716	-18.901716	-1.333284
-0.82052897	-39.136716	-11.450784	-8.784216
-0.82018950	-31.685784	-18.901716	-8.784216
-0.82002017	-31.685784	-16.509534	-6.392034
-0.82054520	-39.136716	-13.842966	-6.392034
-0.82058729	-39.136716	-16.509534	-3.725466
-0.81984708	-31.685784	-13.842966	-3.725466
-1.61995024	-31.735360	-16.559110	-1.382860
-1.62049364	-39.087140	-13.793390	-1.382860
-1.62064838	-39.087140	-16.559110	-8.734640
-1.61996793	-31.735360	-13.793390	-8.734640
-1.61981556	-31.735360	-11.500360	-6.441610
-1.62068177	-39.087140	-18.852140	-6.441610
-1.62045476	-39.087140	-11.500360	-3.675890
-1.62009049	-31.735360	-18.852140	-3.675890
-1.62044964	-36.794110	-16.559110	-6.441610
-1.62012626	-34.028390	-13.793390	-6.441610
-1.62018688	-34.028390	-16.559110	-3.675890
-1.62032654	-36.794110	-13.793390	-3.675890
-1.62024290	-36.794110	-11.500360	-1.382860
-1.62026342	-34.028390	-18.852140	-1.382860
-1.62010525	-34.028390	-11.500360	-8.734640
-1.62056436	-36.794110	-18.852140	-8.734640
1.47921957	-40.470000	-20.235000	5.058750
1.47975420	-35.411250	-15.176250	5.058750
1.47957508	-35.411250	-20.235000	0.000000
2.06967369	-34.354275	-19.178025	6.115725
2.06977033	-36.468225	-11.174475	6.115725
2.06953059	-36.468225	-19.178025	4.001775
2.06999740	-34.354275	-11.174475	4.001775
2.06990948	-34.354275	-14.119275	1.056975
2.06964677	-36.468225	-16.233225	1.056975
2.06964251	-36.468225	-14.119275	9.060525
2.06974664	-34.354275	-16.233225	9.060525
2.06933273	-39.413025	-19.178025	1.056975
2.07033945	-31.409475	-11.174475	1.056975
2.06986697	-31.409475	-19.178025	9.060525
2.06948222	-39.413025	-11.174475	9.060525
2.06945309	-39.413025	-14.119275	6.115725
2.07007051	-31.409475	-16.233225	6.115725
2.07019911	-31.409475	-14.119275	4.001775
2.06941261	-39.413025	-16.233225	4.001775
-0.82023883	-36.744534	-11.450784	3.725466
-0.82027035	-34.077966	-18.901716	3.725466
-0.82001205	-34.077966	-11.450784	6.392034
-0.82049954	-36.744534	-18.901716	6.392034
-0.82044931	-36.744534	-16.509534	8.784216
-0.82013589	-34.077966	-13.842966	8.784216
-0.82015914	-34.077966	-16.509534	1.333284
-0.82029823	-36.744534	-13.842966	1.333284
-0.81980861	-31.685784	-11.450784	8.784216
-0.82069208	-39.136716	-18.901716	8.784216
-0.82043580	-39.136716	-11.450784	1.333284
-0.82005491	-31.685784	-18.901716	1.333284
-0.81994223	-31.685784	-16.509534	3.725466
-0.82050071	-39.136716	-13.842966	3.725466
-0.82059399	-39.136716	-16.509534	6.392034
-0.81985147	-31.685784	-13.842966	6.392034
-1.62002753	-31.735360	-16.559110	8.734640
-1.62054681	-39.087140	-13.793390	8.734640
-1.62056505	-39.087140	-16.559110	1.382860
-1.61980851	-31.735360	-13.793390	1.382860
-1.61972326	-31.735360	-11.500360	3.675890
-1.62064146	-39.087140	-18.852140	3.675890
-1.62046365	-39.087140	-11.500360	6.441610
-1.62009648	-31.735360	-18.852140	6.441610
-1.62039827	-36.794110	-16.559110	3.675890
-1.62005609	-34.028390	-13.793390	3.675890
-1.62019389	-34.028390	-16.559110	6.441610
-1.62033470	-36.794110	-13.793390	6.441610
-1.62030726	-36.794110	-11.500360	8.734640
-1.62032562	-34.028390	-18.852140	8.734640
-1.61996674	-34.028390	-11.500360	1.382860
-1.62047261	-36.794110	-18.852140	1.382860
1.47949169	-35.411250	-20.235000	10.117500
1.47908619	-40.470000	-20.235000	15.176250
1.47954475	-35.411250	-15.176250	15.176250
2.06945572	-34.354275	-19.178025	16.233225
2.06953583	-36.468225	-11.174475	16.233225
2.06937462	-36.468225	-19.178025	14.119275
2.06977401	-34.354275	-11.174475	14.119275
2.06977399	-34.354275	-14.119275	11.174475
2.06953580	-36.468225	-16.233225	11.174475
2.06937464	-36.468225	-14.119275	19.178025
2.06945573	-34.354275	-16.233225	19.178025
2.06924734	-39.413025	-19.178025	11.174475
2.07015772	-31.409475	-11.174475	11.174475
2.06954784	-31.409475	-19.178025	19.178025
2.06924736	-39.413025	-11.174475	19.178025
2.06927144	-39.413025	-14.119275	16.233225
2.06977713	-31.409475	-16.233225	16.233225
2.06994125	-31.409475	-14.119275	14.119275
2.06927143	-39.413025	-16.233225	14.119275
-0.82042026	-36.744534	-11.450784	13.842966
-0.82044755	-34.077966	-18.901716	13.842966
-0.82029463	-34.077966	-11.450784	16.509534
-0.82069346	-36.744534	-18.901716	16.509534
-0.82069346	-36.744534	-16.509534	18.901716
-0.82044753	-34.077966	-13.842966	18.901716
-0.82029466	-34.077966	-16.509534	11.450784
-0.82042028	-36.744534	-13.842966	11.450784
-0.82020120	-31.685784	-11.450784	18.901716
-0.82089054	-39.136716	-18.901716	18.901716
-0.82054551	-39.136716	-11.450784	11.450784
-0.82020123	-31.685784	-18.901716	11.450784
-0.82016856	-31.685784	-16.509534	13.842966
-0.82064781	-39.136716	-13.842966	13.842966
-0.82077287	-39.136716	-16.509534	16.509534
-0.82016855	-31.685784	-13.842966	16.509534
-1.62036432	-31.735360	-16.559110	18.852140
-1.62077095	-39.087140	-13.793390	18.852140
-1.62066413	-39.087140	-16.559110	11.500360
-1.61998397	-31.735360	-13.793390	11.500360
-1.61998396	-31.735360	-11.500360	13.793390
-1.62077097	-39.087140	-18.852140	13.793390
-1.62066411	-39.087140	-11.500360	16.559110
-1.62036432	-31.735360	-18.852140	16.559110
-1.62055730	-36.794110	-16.559110	13.793390
-1.62026300	-34.028390	-13.793390	13.793390
-1.62044252	-34.028390	-16.559110	16.559110
-1.62055729	-36.794110	-13.793390	16.559110
-1.62057945	-36.794110	-11.500360	18.852140
-1.62059463	-34.028390	-18.852140	18.852140
-1.62012401	-34.028390	-11.500360	11.500360
-1.62057948	-36.794110	-18.852140	11.500360
1.47923722	-35.411250	-20.235000	20.235000
1.47885328	-40.470000	-20.235000	25.293750
1.47919726	-35.411250	-15.176250	25.293750
2.06911696	-34.354275	-19.178025	26.350725
2.06917508	-36.468225	-11.174475	26.350725
2.06908717	-36.468225	-19.178025	24.236775
2.06937906	-34.354275	-11.174475	24.236775
2.06943492	-34.354275	-14.119275	21.291975
2.06925461	-36.468225	-16.233225	21.291975
2.06901969	-36.468225	-14.119275	29.295525
2.06907580	-34.354275	-16.233225	29.295525
2.06902786	-39.413025	-19.178025	21.291975
2.06971200	-31.409475	-11.174475	21.291975
2.06913828	-31.409475	-19.178025	29.295525
2.06892958	-39.413025	-11.174475	29.295525
2.06898250	-39.413025	-14.119275	26.350725
2.06934150	-31.409475	-16.233225	26.350725
2.06949427	-31.409475	-14.119275	24.236775
2.06900897	-39.413025	-16.233225	24.236775
-0.82075562	-36.744534	-11.450784	23.960466
-0.82077647	-34.077966	-18.901716	23.960466
-0.82071131	-34.077966	-11.450784	26.627034
-0.82099534	-36.744534	-18.901716	26.627034
-0.82102517	-36.744534	-16.509534	29.019216
-0.82085386	-34.077966	-13.842966	29.019216
-0.82062179	-34.077966	-16.509534	21.568284
-0.82071615	-36.744534	-13.842966	21.568284
-0.82069077	-31.685784	-11.450784	29.019216
-0.82116859	-39.136716	-18.901716	29.019216
-0.82081222	-39.136716	-11.450784	21.568284
-0.82055294	-31.685784	-18.901716	21.568284
-0.82057635	-31.685784	-16.509534	23.960466
-0.82092559	-39.136716	-13.842966	23.960466
-0.82105409	-39.136716	-16.509534	26.627034
-0.82062671	-31.685784	-13.842966	26.627034
-1.62079755	-31.735360	-16.559110	28.969640
-1.62108006	-39.087140	-13.793390	28.969640
-1.62090604	-39.087140	-16.559110	21.617860
-1.62039629	-31.735360	-13.793390	21.617860
-1.62044734	-31.735360	-11.500360	23.910890
-1.62101976	-39.087140	-18.852140	23.910890
-1.62097381	-39.087140	-11.500360	26.676610
-1.62076111	-31.735360	-18.852140	26.676610
-1.62085684	-36.794110	-16.559110	23.910890
-1.62064157	-34.028390	-13.793390	23.910890
-1.62081531	-34.028390	-16.559110	26.676610
-1.62089650	-36.794110	-13.793390	26.676610
-1.62094360	-36.794110	-11.500360	28.969640
-1.62095498	-34.028390	-18.852140	28.969640
-1.62049631	-34.028390	-11.500360	21.617860
-1.62083990	-36.794110	-18.852140	21.617860
1.47890934	-35.411250	-20.235000	30.352500
1.47858538	-40.470000	-20.235000	35.411250
1.47882665	-35.411250	-15.176250	35.411250
2.06876149	-34.354275	-19.178025	36.468225
2.06880127	-36.468225	-11.174475	36.468225
2.06876149	-36.468225	-19.178025	34.354275
2.06895958	-34.354275	-11.174475	34.354275
2.06903342	-34.354275	-14.119275	31.409475
2.06890974	-36.468225	-16.233225	31.409475
2.06866925	-36.468225	-14.119275	39.413025
2.06870653	-34.354275	-16.233225	39.413025
2.06874739	-39.413025	-19.178025	31.409475
2.06921419	-31.409475	-11.174475	31.409475
2.06874739	-31.409475	-19.178025	39.413025
2.06860817	-39.413025	-11.174475	39.413025
2.06866925	-39.413025	-14.119275	36.468225
2.06890974	-31.409475	-16.233225	36.468225
2.06903342	-31.409475	-14.119275	34.354275
2.06870654	-39.413025	-16.233225	34.354275
-0.82112687	-36.744534	-11.450784	34.077966
-0.82114169	-34.077966	-18.901716	34.077966
-0.82112688	-34.077966	-11.450784	36.744534
-0.82131803	-36.744534	-18.901716	36.744534
-0.82135893	-36.744534	-16.509534	39.136716
-0.82124443	-34.077966	-13.842966	39.136716
-0.82100863	-34.077966	-16.509534	31.685784
-0.82107293	-36.744534	-13.842966	31.685784
-0.82113989	-31.685784	-11.450784	39.136716
-0.82145855	-39.136716	-18.901716	39.136716
-0.82113988	-39.136716	-11.450784	31.685784
-0.82096263	-31.685784	-18.901716	31.685784
-0.82100863	-31.685784	-16.509534	34.077966
-0.82124442	-39.136716	-13.842966	34.077966
-0.82135893	-39.136716	-16.509534	36.744534
-0.82107294	-31.685784	-13.842966	36.744534
-1.62120768	-31.735360	-16.559110	39.087140
-1.62139604	-39.087140	-13.793390	39.087140
-1.62120768	-39.087140	-16.559110	31.735360
-1.62086018	-31.735360	-13.793390	31.735360
-1.62092490	-31.735360	-11.500360	34.028390
-1.62131122	-39.087140	-18.852140	34.028390
-1.62130306	-39.087140	-11.500360	36.794110
-1.62116058	-31.735360	-18.852140	36.794110
-1.62119613	-36.794110	-16.559110	34.028390
-1.62105035	-34.028390	-13.793390	34.028390
-1.62119613	-34.028390	-16.559110	36.794110
-1.62125036	-36.794110	-13.793390	36.794110
-1.62130306	-36.794110	-11.500360	39.087140
-1.62131123	-34.028390	-18.852140	39.087140
-1.62092490	-34.028390	-11.500360	31.735360
-1.62116057	-36.794110	-18.852140	31.735360
1.47867356	-40.470000	-10.117500	-35.411250
1.47889008	-35.411250	-5.058750	-35.411250
1.47867271	-35.411250	-10.117500	-40.470000
2.06893986	-34.354275	-9.060525	-34.354275
2.06890244	-36.468225	-1.056975	-34.354275
2.06878511	-36.468225	-9.060525	-36.468225
2.06890237	-34.354275	-1.056975	-36.468225
2.06878150	-34.354275	-4.001775	-39.413025
2.06870407	-36.468225	-6.115725	-39.413025
2.06900464	-36.468225	-4.001775	-31.409475
2.06908511	-34.354275	-6.115725	-31.409475
2.06859565	-39.413025	-9.060525	-39.413025
2.06888659	-31.409475	-1.056975	-39.413025
2.06918756	-31.409475	-9.060525	-31.409475
2.06888682	-39.413025	-1.056975	-31.409475
2.06878193	-39.413025	-4.001775	-34.354275
2.06908449	-31.409475	-6.115725	-34.354275
2.06900403	-31.409475	-4.001775	-36.468225
2.06870440	-39.413025	-6.115725	-36.468225
-0.82119542	-36.744534	-1.333284	-36.744534
-0.82113920	-34.077966	-8.784216	-36.744534
-0.82099060	-34.077966	-1.333284	-34.077966
-0.82113866	-36.744534	-8.784216	-34.077966
-0.82103234	-36.744534	-6.392034	-31.685784
-0.82089833	-34.077966	-3.725466	-31.685784
-0.82121124	-34.077966	-6.392034	-39.136716
-0.82128489	-36.744534	-3.725466	-39.136716
-0.82077812	-31.685784	-1.333284	-31.685784
-0.82115037	-39.136716	-8.784216	-31.685784
-0.82135578	-39.136716	-1.333284	-39.136716
-0.82115187	-31.685784	-8.784216	-39.136716
-0.82103325	-31.685784	-6.392034	-36.744534
-0.82128472	-39.136716	-3.725466	-36.744534
-0.82121056	-39.136716	-6.392034	-34.077966
-0.82089864	-31.685784	-3.725466	-34.077966
-1.62081281	-31.735360	-6.441610	-31.735360
-1.62111718	-39.087140	-3.675890	-31.735360
-1.62136877	-39.087140	-6.441610	-39.087140
-1.62111785	-31.735360	-3.675890	-39.087140
-1.62101362	-31.735360	-1.382860	-36.794110
-1.62131155	-39.087140	-8.734640	-36.794110
-1.62118819	-39.087140	-1.382860	-34.028390
-1.62093969	-31.735360	-8.734640	-34.028390
-1.62121825	-36.794110	-6.441610	-36.794110
-1.62110551	-34.028390	-3.675890	-36.794110
-1.62101085	-34.028390	-6.441610	-34.028390
-1.62110525	-36.794110	-3.675890	-34.028390
-1.62101341	-36.794110	-1.382860	-31.735360
-1.62093904	-34.028390	-8.734640	-31.735360
-1.62118836	-34.028390	-1.382860	-39.087140
-1.62131190	-36.794110	-8.734640	-39.087140
1.47897945	-40.470000	-10.117500	-25.293750
1.47929382	-35.411250	-5.058750	-25.293750
1.47903871	-35.411250	-10.117500	-30.352500
2.06935258	-34.354275	-9.060525	-24.236775
2.06929462	-36.468225	-1.056975	-24.236775
2.06915359	-36.468225	-9.060525	-26.350725
2.06932888	-34.354275	-1.056975	-26.350725
2.06918896	-34.354275	-4.001775	-29.295525
2.06907190	-36.468225	-6.115725	-29.295525
2.06939724	-36.468225	-4.001775	-21.291975
2.06951770	-34.354275	-6.115725	-21.291975
2.06891321	-39.413025	-9.060525	-29.295525
2.06935334	-31.409475	-1.056975	-29.295525
2.06967590	-31.409475	-9.060525	-21.291975
2.06922638	-39.413025	-1.056975	-21.291975
2.06911920	-39.413025	-4.001775	-24.236775
2.06957553	-31.409475	-6.115725	-24.236775
2.06948869	-31.409475	-4.001775	-26.350725
2.06903539	-39.413025	-6.115725	-26.350725
-0.82081491	-36.744534	-1.333284	-26.627034
-0.82072887	-34.077966	-8.784216	-26.627034
-0.82054834	-34.077966	-1.333284	-23.960466
-0.82076863	-36.744534	-8.784216	-23.960466
-0.82065149	-36.744534	-6.392034	-21.568284
-0.82045260	-34.077966	-3.725466	-21.568284
-0.82080355	-34.077966	-6.392034	-29.019216
-0.82091548	-36.744534	-3.725466	-29.019216
-0.82026698	-31.685784	-1.333284	-21.568284
-0.82082035	-39.136716	-8.784216	-21.568284
-0.82102040	-39.136716	-1.333284	-29.019216
-0.82071105	-31.685784	-8.784216	-29.019216
-0.82056492	-31.685784	-6.392034	-26.627034
-0.82094582	-39.136716	-3.725466	-26.627034
-0.82087330	-39.136716	-6.392034	-23.960466
-0.82040412	-31.685784	-3.725466	-23.960466
-1.62031846	-31.735360	-6.441610	-21.617860
-1.62077379	-39.087140	-3.675890	-21.617860
-1.62103927	-39.087140	-6.441610	-28.969640
-1.62065886	-31.735360	-3.675890	-28.969640
-1.62053383	-31.735360	-1.382860	-26.676610
-1.62098320	-39.087140	-8.734640	-26.676610
-1.62084284	-39.087140	-1.382860	-23.910890
-1.62046835	-31.735360	-8.734640	-23.910890
-1.62084731	-36.794110	-6.441610	-26.676610
-1.62067740	-34.028390	-3.675890	-26.676610
-1.62057891	-34.028390	-6.441610	-23.910890
-1.62072136	-36.794110	-3.675890	-23.910890
-1.62062438	-36.794110	-1.382860	-21.617860
-1.62051152	-34.028390	-8.734640	-21.617860
-1.62076972	-34.028390	-1.382860	-28.969640
-1.62095563	-36.794110	-8.734640	-28.969640
1.47926343	-40.470000	-10.117500	-15.176250
1.47969533	-35.411250	-5.058750	-15.176250
1.47943043	-35.411250	-10.117500	-20.235000
2.06975748	-34.354275	-9.060525	-14.119275
2.06967019	-36.468225	-1.056975	-14.119275
2.06952028	-36.468225	-9.060525	-16.233225
2.06976861	-34.354275	-1.056975	-16.233225
2.06962966	-34.354275	-4.001775	-19.178025
2.06945805	-36.468225	-6.115725	-19.178025
2.06974577	-36.468225	-4.001775	-11.174475
2.06991336	-34.354275	-6.115725	-11.174475
2.06923386	-39.413025	-9.060525	-19.178025
2.06988065	-31.409475	-1.056975	-19.178025
2.07014209	-31.409475	-9.060525	-11.174475
2.06951628	-39.413025	-1.056975	-11.174475
2.06943075	-39.413025	-4.001775	-14.119275
2.07008256	-31.409475	-6.115725	-14.119275
2.07001151	-31.409475	-4.001775	-16.233225
2.06935465	-39.413025	-6.115725	-16.233225
-0.82043323	-36.744534	-1.333284	-16.509534
-0.82030503	-34.077966	-8.784216	-16.509534
-0.82011290	-34.077966	-1.333284	-13.842966
-0.82041913	-36.744534	-8.784216	-13.842966
-0.82031209	-36.744534	-6.392034	-11.450784
-0.82003976	-34.077966	-3.725466	-11.450784
-0.82036398	-34.077966	-6.392034	-18.901716
-0.82052972	-36.744534	-3.725466	-18.901716
-0.81977586	-31.685784	-1.333284	-11.450784
-0.82053560	-39.136716	-8.784216	-11.450784
-0.82068004	-39.136716	-1.333284	-18.901716
-0.82022237	-31.685784	-8.784216	-18.901716
-0.82006117	-31.685784	-6.392034	-16.509534
-0.82061570	-39.136716	-3.725466	-16.509534
-0.82056308	-39.136716	-6.392034	-13.842966
-0.81989788	-31.685784	-3.725466	-13.842966
-1.61984263	-31.735360	-6.441610	-11.500360
-1.62047613	-39.087140	-3.675890	-11.500360
-1.62070569	-39.087140	-6.441610	-18.852140
-1.62014557	-31.735360	-3.675890	-18.852140
-1.62001581	-31.735360	-1.382860	-16.559110
-1.62066442	-39.087140	-8.734640	-16.559110
-1.62052526	-39.087140	-1.382860	-13.793390
-1.61999031	-31.735360	-8.734640	-13.793390
-1.62047586	-36.794110	-6.441610	-16.559110
-1.62023118	-34.028390	-3.675890	-16.559110
-1.62015422	-34.028390	-6.441610	-13.793390
-1.62035771	-36.794110	-3.675890	-13.793390
-1.62027781	-36.794110	-1.382860	-11.500360
-1.62011623	-34.028390	-8.734640	-11.500360
-1.62031668	-34.028390	-1.382860	-18.852140
-1.62058653	-36.794110	-8.734640	-18.852140
1.47945122	-40.470000	-10.117500	-5.058750
1.47997744	-35.411250	-5.058750	-5.058750
1.47977024	-35.411250	-10.117500	-10.117500
2.07002969	-34.354275	-9.060525	-4.001775
2.06991240	-36.468225	-1.056975	-4.001775
2.06978881	-36.468225	-9.060525	-6.115725
2.07009737	-34.354275	-1.056975	-6.115725
2.07000575	-34.354275	-4.001775	-9.060525
2.06977803	-36.468225	-6.115725	-9.060525
2.06992531	-36.468225	-4.001775	-1.056975
2.07012429	-34.354275	-6.115725	-1.056975
2.06948947	-39.413025	-9.060525	-9.060525
2.07035034	-31.409475	-1.056975	-9.060525
2.07040451	-31.409475	-9.060525	-1.056975
2.06965949	-39.413025	-1.056975	-1.056975
2.06962631	-39.413025	-4.001775	-4.001775
2.07043907	-31.409475	-6.115725	-4.001775
2.07042367	-31.409475	-4.001775	-6.115725
2.06958025	-39.413025	-6.115725	-6.115725
-0.82015268	-36.744534	-1.333284	-6.392034
-0.81997957	-34.077966	-8.784216	-6.392034
-0.81982855	-34.077966	-1.333284	-3.725466
-0.82019579	-36.744534	-8.784216	-3.725466
-0.82013211	-36.744534	-6.392034	-1.333284
-0.81981477	-34.077966	-3.725466	-1.333284
-0.81999080	-34.077966	-6.392034	-8.784216
-0.82021470	-36.744534	-3.725466	-8.784216
-0.81950301	-31.685784	-1.333284	-1.333284
-0.82038847	-39.136716	-8.784216	-1.333284
-0.82041086	-39.136716	-1.333284	-8.784216
-0.81979187	-31.685784	-8.784216	-8.784216
-0.81965889	-31.685784	-6.392034	-6.392034
-0.82037898	-39.136716	-3.725466	-6.392034
-0.82037065	-39.136716	-6.392034	-3.725466
-0.81955263	-31.685784	-3.725466	-3.725466
-1.61956986	-31.735360	-6.441610	-1.382860
-1.62032272	-39.087140	-3.675890	-1.382860
-1.62044143	-39.087140	-6.441610	-8.734640
-1.61969435	-31.735360	-3.675890	-8.734640
-1.61960606	-31.735360	-1.382860	-6.441610
-1.62043489	-39.087140	-8.734640	-6.441610
-1.62033038	-39.087140	-1.382860	-3.675890
-1.61966179	-31.735360	-8.734640	-3.675890
-1.62020062	-36.794110	-6.441610	-6.441610
-1.61988848	-34.028390	-3.675890	-6.441610
-1.61987370	-34.028390	-6.441610	-3.675890
-1.62012751	-36.794110	-3.675890	-3.675890
-1.62009597	-36.794110	-1.382860	-1.382860
-1.61989682	-34.028390	-8.734640	-1.382860
-1.61993424	-34.028390	-1.382860	-8.734640
-1.62028609	-36.794110	-8.734640	-8.734640
1.47946834	-40.470000	-10.117500	5.058750
1.48000609	-35.411250	-5.058750	5.058750
1.47993062	-35.411250	-10.117500	0.000000
2.07003049	-34.354275	-9.060525	6.115725
2.06990661	-36.468225	-1.056975	6.115725
2.06984182	-36.468225	-9.060525	4.001775
2.07015990	-34.354275	-1.056975	4.001775
2.07015978	-34.354275	-4.001775	1.056975
2.06990647	-36.468225	-6.115725	1.056975
2.06984191	-36.468225	-4.001775	9.060525
2.07003054	-34.354275	-6.115725	9.060525
2.06958899	-39.413025	-9.060525	1.056975
2.07054626	-31.409475	-1.056975	1.056975
2.07029474	-31.409475	-9.060525	9.060525
2.06958912	-39.413025	-1.056975	9.060525
2.06962154	-39.413025	-4.001775	6.115725
2.07044366	-31.409475	-6.115725	6.115725
2.07051169	-31.409475	-4.001775	4.001775
2.06962150	-39.413025	-6.115725	4.001775
-0.82009515	-36.744534	-1.333284	3.725466
-0.81990443	-34.077966	-8.784216	3.725466
-0.81984185	-34.077966	-1.333284	6.392034
-0.82020439	-36.744534	-8.784216	6.392034
-0.82020436	-36.744534	-6.392034	8.784216
-0.81990431	-34.077966	-3.725466	8.784216
-0.81984202	-34.077966	-6.392034	1.333284
-0.82009522	-36.744534	-3.725466	1.333284
-0.81961119	-31.685784	-1.333284	8.784216
-0.82044813	-39.136716	-8.784216	8.784216
-0.82031273	-39.136716	-1.333284	1.333284
-0.81961145	-31.685784	-8.784216	1.333284
-0.81956193	-31.685784	-6.392034	3.725466
-0.82033110	-39.136716	-3.725466	3.725466
-0.82038038	-39.136716	-6.392034	6.392034
-0.81956183	-31.685784	-3.725466	6.392034
-1.61966919	-31.735360	-6.441610	8.734640
-1.62038588	-39.087140	-3.675890	8.734640
-1.62034384	-39.087140	-6.441610	1.382860
-1.61951207	-31.735360	-3.675890	1.382860
-1.61951194	-31.735360	-1.382860	3.675890
-1.62038595	-39.087140	-8.734640	3.675890
-1.62034374	-39.087140	-1.382860	6.441610
-1.61966925	-31.735360	-8.734640	6.441610
-1.62014025	-36.794110	-6.441610	3.675890
-1.61981101	-34.028390	-3.675890	3.675890
-1.61988419	-34.028390	-6.441610	6.441610
-1.62014019	-36.794110	-3.675890	6.441610
-1.62017106	-36.794110	-1.382860	8.734640
-1.61997842	-34.028390	-8.734640	8.734640
-1.61978740	-34.028390	-1.382860	1.382860
-1.62017122	-36.794110	-8.734640	1.382860
1.47982065	-35.411250	-10.117500	10.117500
1.47930208	-40.470000	-10.117500	15.176250
1.47975429	-35.411250	-5.058750	15.176250
2.06974668	-34.354275	-9.060525	16.233225
2.06964692	-36.468225	-1.056975	16.233225
2.06964255	-36.468225	-9.060525	14.119275
2.06990968	-34.354275	-1.056975	14.119275
2.06999753	-34.354275	-4.001775	11.174475
2.06977039	-36.468225	-6.115725	11.174475
2.06953068	-36.468225	-4.001775	19.178025
2.06967376	-34.354275	-6.115725	19.178025
2.06948224	-39.413025	-9.060525	11.174475
2.07033973	-31.409475	-1.056975	11.174475
2.06986702	-31.409475	-9.060525	19.178025
2.06933284	-39.413025	-1.056975	19.178025
2.06941270	-39.413025	-4.001775	16.233225
2.07007061	-31.409475	-6.115725	16.233225
2.07019927	-31.409475	-4.001775	14.119275
2.06945315	-39.413025	-6.115725	14.119275
-0.82029807	-36.744534	-1.333284	13.842966
-0.82013584	-34.077966	-8.784216	13.842966
-0.82015897	-34.077966	-1.333284	16.509534
-0.82044927	-36.744534	-8.784216	16.509534
-0.82049947	-36.744534	-6.392034	18.901716
-0.82027024	-34.077966	-3.725466	18.901716
-0.82001198	-34.077966	-6.392034	11.450784
-0.82023872	-36.744534	-3.725466	11.450784
-0.82005476	-31.685784	-1.333284	18.901716
-0.82069204	-39.136716	-8.784216	18.901716
-0.82043567	-39.136716	-1.333284	11.450784
-0.81980857	-31.685784	-8.784216	11.450784
-0.81985137	-31.685784	-6.392034	13.842966
-0.82050062	-39.136716	-3.725466	13.842966
-0.82059393	-39.136716	-6.392034	16.509534
-0.81994210	-31.685784	-3.725466	16.509534
-1.62009640	-31.735360	-6.441610	18.852140
-1.62064138	-39.087140	-3.675890	18.852140
-1.62046360	-39.087140	-6.441610	11.500360
-1.61972309	-31.735360	-3.675890	11.500360
-1.61980828	-31.735360	-1.382860	13.793390
-1.62054678	-39.087140	-8.734640	13.793390
-1.62056493	-39.087140	-1.382860	16.559110
-1.62002747	-31.735360	-8.734640	16.559110
-1.62033463	-36.794110	-6.441610	13.793390
-1.62005595	-34.028390	-3.675890	13.793390
-1.62019381	-34.028390	-6.441610	16.559110
-1.62039816	-36.794110	-3.675890	16.559110
-1.62047249	-36.794110	-1.382860	18.852140
-1.62032557	-34.028390	-8.734640	18.852140
-1.61996653	-34.028390	-1.382860	11.500360
-1.62030724	-36.794110	-8.734640	11.500360
1.47949173	-35.411250	-10.117500	20.235000
1.47901909	-40.470000	-10.117500	25.293750
1.47934692	-35.411250	-5.058750	25.293750
2.06932212	-34.354275	-9.060525	26.350725
2.06925450	-36.468225	-1.056975	26.350725
2.06928572	-36.468225	-9.060525	24.236775
2.06947531	-34.354275	-1.056975	24.236775
2.06960016	-34.354275	-4.001775	21.291975
2.06943340	-36.468225	-6.115725	21.291975
2.06912871	-36.468225	-4.001775	29.295525
2.06922424	-34.354275	-6.115725	29.295525
2.06921377	-39.413025	-9.060525	21.291975
2.06984064	-31.409475	-1.056975	21.291975
2.06934828	-31.409475	-9.060525	29.295525
2.06899149	-39.413025	-1.056975	29.295525
2.06908730	-39.413025	-4.001775	26.350725
2.06953670	-31.409475	-6.115725	26.350725
2.06966899	-31.409475	-4.001775	24.236775
2.06914708	-39.413025	-6.115725	24.236775
-0.82066587	-36.744534	-1.333284	23.960466
-0.82055203	-34.077966	-8.784216	23.960466
-0.82061781	-34.077966	-1.333284	26.627034
-0.82081828	-36.744534	-8.784216	26.627034
-0.82088826	-36.744534	-6.392034	29.019216
-0.82073400	-34.077966	-3.725466	29.019216
-0.82041335	-34.077966	-6.392034	21.568284
-0.82057852	-36.744534	-3.725466	21.568284
-0.82059550	-31.685784	-1.333284	29.019216
-0.82102344	-39.136716	-8.784216	29.019216
-0.82072710	-39.136716	-1.333284	21.568284
-0.82027086	-31.685784	-8.784216	21.568284
-0.82035831	-31.685784	-6.392034	23.960466
-0.82081420	-39.136716	-3.725466	23.960466
-0.82092151	-39.136716	-6.392034	26.627034
-0.82047669	-31.685784	-3.725466	26.627034
-1.62062201	-31.735360	-6.441610	28.969640
-1.62098632	-39.087140	-3.675890	28.969640
-1.62074946	-39.087140	-6.441610	21.617860
-1.62021183	-31.735360	-3.675890	21.617860
-1.62032731	-31.735360	-1.382860	23.910890
-1.62084826	-39.087140	-8.734640	23.910890
-1.62090083	-39.087140	-1.382860	26.676610
-1.62053393	-31.735360	-8.734640	26.676610
-1.62069186	-36.794110	-6.441610	23.910890
-1.62049467	-34.028390	-3.675890	23.910890
-1.62064299	-34.028390	-6.441610	26.676610
-1.62078252	-36.794110	-3.675890	26.676610
-1.62086842	-36.794110	-1.382860	28.969640
-1.62077056	-34.028390	-8.734640	28.969640
-1.62038126	-34.028390	-1.382860	21.617860
-1.62063107	-36.794110	-8.734640	21.617860
1.47908646	-35.411250	-10.117500	30.352500
1.47870453	-40.470000	-10.117500	35.411250
1.47892688	-35.411250	-5.058750	35.411250
2.06889812	-34.354275	-9.060525	36.468225
2.06885508	-36.468225	-1.056975	36.468225
2.06889813	-36.468225	-9.060525	34.354275
2.06902339	-34.354275	-1.056975	34.354275
2.06914402	-34.354275	-4.001775	31.409475
2.06903345	-36.468225	-6.115725	31.409475
2.06874256	-36.468225	-4.001775	39.413025
2.06880415	-34.354275	-6.115725	39.413025
2.06888172	-39.413025	-9.060525	31.409475
2.06929655	-31.409475	-1.056975	31.409475
2.06888170	-31.409475	-9.060525	39.413025
2.06865126	-39.413025	-1.056975	39.413025
2.06874256	-39.413025	-4.001775	36.468225
2.06903344	-31.409475	-6.115725	36.468225
2.06914401	-31.409475	-4.001775	34.354275
2.06880416	-39.413025	-6.115725	34.354275
-0.82106547	-36.744534	-1.333284	34.077966
-0.82099188	-34.077966	-8.784216	34.077966
-0.82106548	-34.077966	-1.333284	36.744534
-0.82119686	-36.744534	-8.784216	36.744534
-0.82126627	-36.744534	-6.392034	39.136716
-0.82116609	-34.077966	-3.725466	39.136716
-0.82086921	-34.077966	-6.392034	31.685784
-0.82097786	-36.744534	-3.725466	31.685784
-0.82107932	-31.685784	-1.333284	39.136716
-0.82135720	-39.136716	-8.784216	39.136716
-0.82107930	-39.136716	-1.333284	31.685784
-0.82077897	-31.685784	-8.784216	31.685784
-0.82086921	-31.685784	-6.392034	34.077966
-0.82116608	-39.136716	-3.725466	34.077966
-0.82126627	-39.136716	-6.392034	36.744534
-0.82097788	-31.685784	-3.725466	36.744534
-1.62109592	-31.735360	-6.441610	39.087140
-1.62133113	-39.087140	-3.675890	39.087140
-1.62109591	-39.087140	-6.441610	31.735360
-1.62074191	-31.735360	-3.675890	31.735360
-1.62084833	-31.735360	-1.382860	34.028390
-1.62118953	-39.087140	-8.734640	34.028390
-1.62125219	-39.087140	-1.382860	36.794110
-1.62101467	-31.735360	-8.734640	36.794110
-1.62108285	-36.794110	-6.441610	34.028390
-1.62095357	-34.028390	-3.675890	34.028390
-1.62108286	-34.028390	-6.441610	36.794110
-1.62117308	-36.794110	-3.675890	36.794110
-1.62125219	-36.794110	-1.382860	39.087140
-1.62118954	-34.028390	-8.734640	39.087140
-1.62084832	-34.028390	-1.382860	31.735360
-1.62101465	-36.794110	-8.734640	31.735360
1.47871729	-40.470000	0.000000	-35.411250
1.47867444	-40.470000	10.117500	-35.411250
1.47889144	-35.411250	5.058750	-35.411250
1.47871725	-35.411250	0.000000	-40.470000
2.06898750	-34.354275	1.056975	-34.354275
2.06886123	-36.468225	9.060525	-34.354275
2.06882505	-36.468225	1.056975	-36.468225
2.06886166	-34.354275	9.060525	-36.468225
2.06877314	-34.354275	6.115725	-39.413025
2.06871446	-36.468225	4.001775	-39.413025
2.06899289	-36.468225	6.115725	-31.409475
2.06910047	-34.354275	4.001775	-31.409475
2.06862738	-39.413025	1.056975	-39.413025
2.06884716	-31.409475	9.060525	-39.413025
2.06924958	-31.409475	1.056975	-31.409475
2.06884558	-39.413025	9.060525	-31.409475
2.06877257	-39.413025	6.115725	-34.354275
2.06910089	-31.409475	4.001775	-34.354275
2.06899378	-31.409475	6.115725	-36.468225
2.06871427	-39.413025	4.001775	-36.468225
-0.82122976	-36.744534	8.784216	-36.744534
-0.82109828	-34.077966	1.333284	-36.744534
-0.82103308	-34.077966	8.784216	-34.077966
-0.82109836	-36.744534	1.333284	-34.077966
-0.82101593	-36.744534	3.725466	-31.685784
-0.82091436	-34.077966	6.392034	-31.685784
-0.82119680	-34.077966	3.725466	-39.136716
-0.82129534	-36.744534	6.392034	-39.136716
-0.82083018	-31.685784	8.784216	-31.685784
-0.82111120	-39.136716	1.333284	-31.685784
-0.82138449	-39.136716	8.784216	-39.136716
-0.82111099	-31.685784	1.333284	-39.136716
-0.82101539	-31.685784	3.725466	-36.744534
-0.82129559	-39.136716	6.392034	-36.744534
-0.82119716	-39.136716	3.725466	-34.077966
-0.82091384	-31.685784	6.392034	-34.077966
-1.62079023	-31.735360	3.675890	-31.735360
-1.62113127	-39.087140	6.441610	-31.735360
-1.62135692	-39.087140	3.675890	-39.087140
-1.62113019	-31.735360	6.441610	-39.087140
-1.62105390	-31.735360	8.734640	-36.794110
-1.62127905	-39.087140	1.382860	-36.794110
-1.62122285	-39.087140	8.734640	-34.028390
-1.62088936	-31.735360	1.382860	-34.028390
-1.62120397	-36.794110	3.675890	-36.794110
-1.62111852	-34.028390	6.441610	-36.794110
-1.62099266	-34.028390	3.675890	-34.028390
-1.62111894	-36.794110	6.441610	-34.028390
-1.62105507	-36.794110	8.734640	-31.735360
-1.62088948	-34.028390	1.382860	-31.735360
-1.62122201	-34.028390	8.734640	-39.087140
-1.62127901	-36.794110	1.382860	-39.087140
1.47867522	-35.411250	10.117500	-40.470000
1.47903982	-40.470000	0.000000	-25.293750
1.47897786	-40.470000	10.117500	-25.293750
1.47929394	-35.411250	5.058750	-25.293750
1.47910486	-35.411250	0.000000	-30.352500
2.06942256	-34.354275	1.056975	-24.236775
2.06923187	-36.468225	9.060525	-24.236775
2.06921125	-36.468225	1.056975	-26.350725
2.06926522	-34.354275	9.060525	-26.350725
2.06917498	-34.354275	6.115725	-29.295525
2.06908626	-36.468225	4.001775	-29.295525
2.06937723	-36.468225	6.115725	-21.291975
2.06953753	-34.354275	4.001775	-21.291975
2.06895801	-39.413025	1.056975	-29.295525
2.06928978	-31.409475	9.060525	-29.295525
2.06976939	-31.409475	1.056975	-21.291975
2.06916614	-39.413025	9.060525	-21.291975
2.06910407	-39.413025	6.115725	-24.236775
2.06959897	-31.409475	4.001775	-24.236775
2.06947059	-31.409475	6.115725	-26.350725
2.06904815	-39.413025	4.001775	-26.350725
-0.82086724	-36.744534	8.784216	-26.627034
-0.82066796	-34.077966	1.333284	-26.627034
-0.82061520	-34.077966	8.784216	-23.960466
-0.82071147	-36.744534	1.333284	-23.960466
-0.82063028	-36.744534	3.725466	-21.568284
-0.82048000	-34.077966	6.392034	-21.568284
-0.82078262	-34.077966	3.725466	-29.019216
-0.82093221	-36.744534	6.392034	-29.019216
-0.82035171	-31.685784	8.784216	-21.568284
-0.82076722	-39.136716	1.333284	-21.568284
-0.82106305	-39.136716	8.784216	-29.019216
-0.82064775	-31.685784	1.333284	-29.019216
-0.82053844	-31.685784	3.725466	-26.627034
-0.82096290	-39.136716	6.392034	-26.627034
-0.82085598	-39.136716	3.725466	-23.960466
-0.82043065	-31.685784	6.392034	-23.960466
-1.62028671	-31.735360	3.675890	-21.617860
-1.62079607	-39.087140	6.441610	-21.617860
-1.62102318	-39.087140	3.675890	-28.969640
-1.62067960	-31.735360	6.441610	-28.969640
-1.62059905	-31.735360	8.734640	-26.676610
-1.62093770	-39.087140	1.382860	-26.676610
-1.62089416	-39.087140	8.734640	-23.910890
-1.62039183	-31.735360	1.382860	-23.910890
-1.62082770	-36.794110	3.675890	-26.676610
-1.62069904	-34.028390	6.441610	-26.676610
-1.62055360	-34.028390	3.675890	-23.910890
-1.62074359	-36.794110	6.441610	-23.910890
-1.62068754	-36.794110	8.734640	-21.617860
-1.62043983	-34.028390	1.382860	-21.617860
-1.62082253	-34.028390	8.734640	-28.969640
-1.62090794	-36.794110	1.382860	-28.969640
1.47904052	-35.411250	10.117500	-30.352500
1.47934066	-40.470000	0.000000	-15.176250
1.47925497	-40.470000	10.117500	-15.176250
1.47968984	-35.411250	5.058750	-15.176250
1.47952436	-35.411250	0.000000	-20.235000
2.06985059	-34.354275	1.056975	-14.119275
2.06957826	-36.468225	9.060525	-14.119275
2.06959717	-36.468225	1.056975	-16.233225
2.06967103	-34.354275	9.060525	-16.233225
2.06960477	-34.354275	6.115725	-19.178025
2.06947526	-36.468225	4.001775	-19.178025
2.06971202	-36.468225	6.115725	-11.174475
2.06993182	-34.354275	4.001775	-11.174475
2.06929345	-39.413025	1.056975	-19.178025
2.06977741	-31.409475	9.060525	-19.178025
2.07026467	-31.409475	1.056975	-11.174475
2.06943355	-39.413025	9.060525	-11.174475
2.06940633	-39.413025	6.115725	-14.119275
2.07010839	-31.409475	4.001775	-14.119275
2.06997676	-31.409475	6.115725	-16.233225
2.06936847	-39.413025	4.001775	-16.233225
-0.82051112	-36.744534	8.784216	-16.509534
-0.82022136	-34.077966	1.333284	-16.509534
-0.82021485	-34.077966	8.784216	-13.842966
-0.82034581	-36.744534	1.333284	-13.842966
-0.82029026	-36.744534	3.725466	-11.450784
-0.82008656	-34.077966	6.392034	-11.450784
-0.82033713	-34.077966	3.725466	-18.901716
-0.82055728	-36.744534	6.392034	-18.901716
-0.81990790	-31.685784	8.784216	-11.450784
-0.82047113	-39.136716	1.333284	-11.450784
-0.82074221	-39.136716	8.784216	-18.901716
-0.82012963	-31.685784	1.333284	-18.901716
-0.82002772	-31.685784	3.725466	-16.509534
-0.82064269	-39.136716	6.392034	-16.509534
-0.82054425	-39.136716	3.725466	-13.842966
-0.81994626	-31.685784	6.392034	-13.842966
-1.61980859	-31.735360	3.675890	-11.500360
-1.62051033	-39.087140	6.441610	-11.500360
-1.62068621	-39.087140	3.675890	-18.852140
-1.62018267	-31.735360	6.441610	-18.852140
-1.62012098	-31.735360	8.734640	-16.559110
-1.62060553	-39.087140	1.382860	-16.559110
-1.62059803	-39.087140	8.734640	-13.793390
-1.61988603	-31.735360	1.382860	-13.793390
-1.62045258	-36.794110	3.675890	-16.559110
-1.62026843	-34.028390	6.441610	-16.559110
-1.62012540	-34.028390	3.675890	-13.793390
-1.62039379	-36.794110	6.441610	-13.793390
-1.62036847	-36.794110	8.734640	-11.500360
-1.62002524	-34.028390	1.382860	-11.500360
-1.62039934	-34.028390	8.734640	-18.852140
-1.62052166	-36.794110	1.382860	-18.852140
1.47942684	-35.411250	10.117500	-20.235000
1.47953805	-40.470000	0.000000	-5.058750
1.47943118	-40.470000	10.117500	-5.058750
1.47995964	-35.411250	5.058750	-5.058750
1.47988826	-35.411250	0.000000	-10.117500
2.07013170	-34.354275	1.056975	-4.001775
2.06979277	-36.468225	9.060525	-4.001775
[truncated: 24,529 more rows]
